# Supplementary material for: Global analysis of lysine acetylation in soybean leaves
Source: Sci Rep. 2021 Sep 9;11:17858. doi: 10.1038/s41598-021-97338-9 (PMC8429545; doi:10.1038/s41598-021-97338-9)
Supplement: Supplementary file 1 — Supplementary Information. [file 41598_2021_97338_MOESM1_ESM.xlsx]

## Sheet: Table S1
Protein information					Exp.1							Exp.2							Exp.3
Protein accession	Position	Protein description	Gene name	Times of identification	Localization probability	PEP	Score	Modified sequence	Charge	Mass error [ppm]	MS/MS Count	Localization probability	PEP	Score	Modified sequence	Charge	Mass error [ppm]	MS/MS Count	Localization probability	PEP	Score	Modified sequence	Charge	Mass error [ppm]	MS/MS Count
A0A0B5E2H5	215	DHAR class glutathione S-transferase	DHAR2	3	1	0.000722	72.891	LYHLEIALGHYK(1)K	3	-0.14506	3	1	0.0157	45.992	LYHLEIALGHYK(1)K	4	-0.29369	1	1	0.000782	72.891	LYHLEIALGHYK(1)K	4	-0.48998	3
A0A0B5E2H5	80	DHAR class glutathione S-transferase	DHAR2	2	1	0.0021	61.444	VLLTLEEK(1)HLPYDPK	3	-1.7593	3	1	0.0105	48.216	VLLTLEEK(1)HLPYDPK	3	-0.65685	1
A0A0B5E2H5	241	DHAR class glutathione S-transferase	DHAR2	1															1	3.02e-08	102.07	ESFVK(1)TSAQPQDVIEGWRPK	3	-0.14782	1
A0A0B5E2H5	111	DHAR class glutathione S-transferase	DHAR2	3	1	0.00884	72.2	VPVIK(1)FDEK	2	0.46896	2	1	0.0104	73.499	VPVIK(1)FDEK	2	0.94519	2	1	0.0118	73.499	VPVIK(1)FDEK	2	0.99566	2
A0A0B5E2H5	256	DHAR class glutathione S-transferase	DHAR2	3	1	1.09e-09	110.09	TSAQPQDVIEGWRPK(1)VEG	3	-0.24551	4	1	9.58e-22	158.92	TSAQPQDVIEGWRPK(1)VEG	2	0.075683	5	1	1.26e-20	160.09	TSAQPQDVIEGWRPK(1)VEG	2	0.019321	5
A0A0R0C5S4	88	KH type-2 domain-containing protein	GLYMA_U009100	3	1	0.0123	68.557	FLIEGK(1)SQK	2	0.72634	2	1	0.0141	70.399	FLIEGK(1)SQK	2	-0.24238	2	1	0.00999	79.148	FLIEGK(1)SQK	2	0.12813	1
A0A0R0C5S4	44	KH type-2 domain-containing protein	GLYMA_U009100	3	1	0.00872	72.325	DCIK(1)NYIQK	2	1.466	1	1	0.0414	51.762	DCIK(1)NYIQK	2	1.2285	1	1	0.0295	58.474	DCIK(1)NYIQK	2	0.56713	2
A0A0R0C5S4	49	KH type-2 domain-containing protein	GLYMA_U009100	2								1	0.0227	71.491	NYIQK(1)NIR	2	0.11722	1	1	0.0166	82.279	NYIQK(1)NIR	2	0.37005	1
A0A0R0C5S4	37	KH type-2 domain-containing protein	GLYMA_U009100	1															1	3.98e-12	99.219	LGTTQSHDSIWFAQPTNYSENIQEDK(1)K	3	0.00063166	1
A0A0R0C5S4	101	KH type-2 domain-containing protein	GLYMA_U009100	3	1	1.03e-14	188.96	IEELQTNMQK(1)K	2	-0.39441	4	1	2.95e-15	212.82	IEELQTNMQK(1)K	2	-0.65036	4	1	4.94e-08	163.9	IEELQTNMQK(1)K	2	-0.41117	4
A0A0R0C5S4	64	KH type-2 domain-containing protein	GLYMA_U009100	1	1	0.000254	72.662	ISSGVEGIGQIK(1)IQK	2	-0.93438	1
A0A0R0C5S4	102	KH type-2 domain-containing protein	GLYMA_U009100	1								1	0.0394	76.134	K(1)LNCVNR	2	0.086868	1
A0A0R0E6R3	22	Uncharacterized protein	GLYMA_20G026100	2	1	0.00392	54.898	EHVVGWYSTGPK(1)LR	3	1.2003	1	1	1.63e-06	109.6	EHVVGWYSTGPK(1)LR	3	-0.089712	1
A0A0R0EA65	801	Transket_pyr domain-containing protein	100816277	2	0.999989	0.0067	55.196	KPLIVMSPK(1)NLLR	3	0.18578	1								0.999948	0.0118	48.527	KPLIVMSPK(1)NLLR	3	-0.035352	2
A0A0R0EBC0	417	Uncharacterized protein (Fragment)	GLYMA_20G148800	1															1	0.0282	55.261	LSLGVTPAYK(1)R	2	-0.0092753	1
A0A0R0ED38	145	Uncharacterized protein	100815583	2	1	0.0231	57.267	AFQK(1)SYFNK	2	1.1062	1								1	0.0175	68.657	AFQK(1)SYFNK	2	0.86164	1
A0A0R0ED79	206	Uncharacterized protein	100804010	3	1	0.0153	59.864	SATADILTGLSK(1)K	2	-0.014872	1	1	0.00935	67.095	SATADILTGLSK(1)K	2	1.4254	1	1	0.0129	64.244	SATADILTGLSK(1)K	2	0.85882	1
A0A0R0ED79	183	Uncharacterized protein	100804010	2	1	0.0118	43.305	LNEAHTLLQSK(1)R	3	-0.1454	1								1	4.73e-05	94.617	LNEAHTLLQSK(1)R	3	1.7855	1
A0A0R0EE15	297	Uncharacterized protein	100814518	3	1	0.0105	66.538	IAFK(1)PTSTIGK	2	-0.97789	2	1	0.00239	80.245	IAFK(1)PTSTIGK	2	-1.3634	1	1	0.016	64.121	IAFK(1)PTSTIGK	2	-0.90688	1
A0A0R0EEL8	234	Uncharacterized protein	100792356	3	1	0.0285	73.26	PLIEK(1)AK	2	0.14287	2	1	0.0375	73.26	PLIEK(1)AK	2	-0.16131	1	1	0.0354	73.26	PLIEK(1)AK	2	-0.27378	2
A0A0R0EIB7	2	Dimer_Tnp_hAT domain-containing protein	GLYMA_20G078500	2	1	0.00112	81.771	MK(1)GLQIEIEK	2	-2.2259	1	1	0.00383	63.624	MK(1)GLQIEIEK	2	-2.6942	2
A0A0R0EJM5	200	Protoporphyrinogen oxidase	547941	3	1	0.000127	95.417	HSFPELWNLEK(1)R	3	-1.5012	2	1	1.86e-06	114.24	HSFPELWNLEK(1)R	3	-1.4879	2	1	1.1e-06	116.03	HSFPELWNLEK(1)R	3	-1.3834	1
A0A0R0EM38	158	Adenylosuccinate synthetase, chloroplastic	100792329	3	1	1.09e-05	116.19	EAELAK(1)SFIGTTK	2	0.49432	1	1	7.45e-08	126.1	EAELAK(1)SFIGTTK	2	0.042401	1	1	2.58e-07	121.24	EAELAK(1)SFIGTTK	2	-0.46941	1
A0A0R0EM38	165	Adenylosuccinate synthetase, chloroplastic	100792329	3	1	0.00456	111.95	SFIGTTK(1)R	2	0.16266	2	1	0.00758	99.442	SFIGTTK(1)R	2	0.17589	2	1	0.0106	101.72	SFIGTTK(1)R	2	-0.51323	3
A0A0R0EM67	145	Thioredoxin domain-containing protein	100811965	3	1	0.00424	113.62	VPQTLVK(1)R	2	0.23593	2	1	0.00598	108.74	VPQTLVK(1)R	2	-0.075629	1	1	0.00958	105.52	VPQTLVK(1)R	2	0.53	2
A0A0R0EP44	146	Uncharacterized protein	100807883	3	1	5.21e-05	140.45	ALQK(1)SYYNR	2	-0.20272	2	1	0.000709	125.16	ALQK(1)SYYNR	2	0.13027	2	1	0.00208	123.5	ALQK(1)SYYNR	2	-0.11046	3
A0A0R0EPH6	165	Uncharacterized protein	100819824	2	1	1.01e-06	127.56	HIIGENDEFIGK(1)K	3	-1.8772	4	1	1.4e-06	113.24	HIIGENDEFIGK(1)K	3	-0.99555	2
A0A0R0EPH6	305	Uncharacterized protein	100819824	1	1	4.21e-07	118.21	GPEFATIVNSVTSK(1)K	3	0.033943	2
A0A0R0EPL0	245	Uncharacterized protein	GLYMA_19G182000	3	1	0.00249	80.905	NEK(1)LQCFLDAVK	2	-0.69141	1	1	0.00163	81.904	NEK(1)LQCFLDAVK	2	0.087293	2	1	0.0116	66.004	NEK(1)LQCFLDAVK	2	-1.2148	1
A0A0R0EQ43	222	N-acetyltransferase domain-containing protein	100816118	2								1	0.00551	71.176	TSPDMK(1)FNFMMK	2	-0.33017	1	1	0.0212	56.205	TSPDMK(1)FNFMMK	2	-0.35554	2
A0A0R0ERI6	23	40S ribosomal protein S24	GLYMA_20G228100	2	1	5.98e-16	116.45	THFGGGK(1)STGFGLIYDSVENAK	3	-0.67295	1								1	7.61e-14	131.41	THFGGGK(1)STGFGLIYDSVENAK	3	0.51105	6
A0A0R0ETA3	150	AMP-binding domain-containing protein	GLYMA_19G059400	2	1	0.00689	82.645	ISSGGFLK(1)K	2	-0.5509	2								1	0.0137	72.928	ISSGGFLK(1)K	2	-1.3356	2
A0A0R0ETJ7	186	Pyruvate dehydrogenase E1 component subunit alpha	100802573	2	1	0.00169	91.549	ATSDPQIWK(1)K	2	0.70379	1	1	0.0184	64.103	ATSDPQIWK(1)K	2	0.60096	1
A0A0R0EVL3	219	Delta-1-pyrroline-5-carboxylate synthase	GLYMA_18G034300	1								1	0.000504	105.98	LIHTYIK(1)EK	3	0.09218	1
A0A0R0EWS1	635	UBA_e1_C domain-containing protein	100780392	1								1	0.0328	77.741	AK(1)FIAGR	2	-2.25	1
A0A0R0EYQ8	31	Uncharacterized protein	GLYMA_18G104300	1	1	0.0336	54.157	PIATNK(1)TR	2	1.1888	1
A0A0R0EYS6	7	Uncharacterized protein	GLYMA_19G164200	3	1	0.0121	55.37	MTPLMLK(1)R	2	-0.17064	2	1	0.0123	55.531	MTPLMLK(1)R	2	-0.13052	2	1	0.0112	53.968	MTPLMLK(1)R	2	-0.06537	2
A0A0R0EYZ8	294	Uncharacterized protein	GLYMA_18G094000	1															1	4.92e-05	124.42	GINLSGGQK(1)QR	2	-0.058771	2
A0A0R0F0E0	53	Uncharacterized protein	106797183	1								1	0.0194	61.213	LSAIDFVGK(1)K	2	1.3164	1
A0A0R0F0E0	54	Uncharacterized protein	106797183	1								1	0.00128	69.331	K(1)HEVVGLAGQTLLK	3	0.44519	2
A0A0R0F137	89	Ribosomal_L18e/L15P domain-containing protein	GLYMA_19G232100	3	1	0.000336	102.87	TDSNFNAVILK(1)R	2	-0.046939	1	1	3.36e-09	160.22	TDSNFNAVILK(1)R	2	-1.0517	1	1	3.27e-09	160.52	TDSNFNAVILK(1)R	2	-0.098641	1
A0A0R0F1H5	182	NAD(P)-bd_dom domain-containing protein	100776864	3	1	6.44e-05	111.63	AGGLQDK(1)DGGLR	2	-0.18835	2	1	4.71e-05	104.17	AGGLQDK(1)DGGLR	2	-0.4304	2	1	2.87e-06	124.51	AGGLQDK(1)DGGLR	2	0.086087	2
A0A0R0F1H5	24	NAD(P)-bd_dom domain-containing protein	100776864	3	1	0.0163	76.064	TGQIVYK(1)K	2	0.75269	1	1	0.0355	64.711	TGQIVYK(1)K	2	0.82219	1	1	0.0264	70.256	TGQIVYK(1)K	2	0.59106	1
A0A0R0F235	43	Peptidase_M24 domain-containing protein	100781302	3	0.839702	0.00297	68.536	LVISECK(0.16)PK(0.84)AK	3	0.12969	1	0.863415	0.00596	60.255	LVISECK(0.137)PK(0.863)AK	3	0.57396	1	0.843548	0.00242	70.942	LVISECK(0.156)PK(0.844)AK	3	-0.014739	1
A0A0R0F235	66	Peptidase_M24 domain-containing protein	100781302	3	1	0.00648	70.942	EQTGNVYK(1)NVK	2	0.29704	1	1	0.000143	102.52	EQTGNVYK(1)NVK	2	-0.30114	1	1	0.00359	81.017	EQTGNVYK(1)NVK	2	0.78636	1
A0A0R0F235	41	Peptidase_M24 domain-containing protein	100781302	1	1	0.0181	62.463	LVISECK(1)PK	2	1.3914	1
A0A0R0F2G3	185	Uncharacterized protein	GLYMA_19G239300	1															1	0.029	68.224	GLGFTQK(1)K	2	0.61399	1
A0A0R0F2J3	46	S1 motif domain-containing protein	GLYMA_18G004100	1															1	0.0211	63.694	VILADEDNK(1)K	2	-2.1592	1
A0A0R0F2J3	133	S1 motif domain-containing protein	GLYMA_18G004100	1															1	0.0065	75.416	VVGIDWGK(1)SR	2	0.21998	1
A0A0R0F3U6	115	Biotin carboxyl carrier protein of acetyl-CoA carboxylase	548072	2	1	0.0285	59.35	DIVELK(1)LK	2	-0.35268	1	1	0.0211	76.064	DIVELK(1)LK	2	-0.40653	1
A0A0R0F6M9	272	Glucose-1-phosphate adenylyltransferase	100792088	3	1	0.00658	79.148	ILSFSEK(1)PK	2	-0.274	1	1	0.0155	69.275	ILSFSEK(1)PK	2	-0.72348	1	1	0.00999	79.148	ILSFSEK(1)PK	2	-0.017461	1
A0A0R0F6M9	108	Glucose-1-phosphate adenylyltransferase	100792088	1								1	0.0126	117.16	LFPLTK(1)R	2	-0.087607	9
A0A0R0F6M9	476	Glucose-1-phosphate adenylyltransferase	100792088	3	1	0.00183	73.082	DCIIDK(1)NAR	2	0.023756	3	1	0.00569	62.201	DCIIDK(1)NAR	2	-3.1324	3	1	0.00457	64.224	DCIIDK(1)NAR	2	-2.3139	3
A0A0R0F6Z3	112	Uncharacterized protein	100806792	3	1	0.0355	50.13	QDFK(1)TSILR	2	0.27655	1	1	0.00645	83.862	QDFK(1)TSILR	2	-0.029592	1	1	0.00249	120.22	QDFK(1)TSILR	2	0.21004	2
A0A0R0F761	175	ATPase_AAA_core domain-containing protein	100797222	3	1	1.41e-09	145.86	GQGK(1)SFQCELVFAK	3	-0.27346	5	1	1.13e-11	154.13	GQGK(1)SFQCELVFAK	3	-0.76715	5	1	5.76e-10	153.09	GQGK(1)SFQCELVFAK	2	-0.2298	3
A0A0R0F761	222	ATPase_AAA_core domain-containing protein	100797222	3	1	0.00688	69.598	EAADMIK(1)K	2	0.43589	17	1	0.00779	79.474	EAADMIK(1)K	2	0.054896	19	1	0.00581	71.692	EAADMIK(1)K	2	-0.027215	19
A0A0R0F761	151	ATPase_AAA_core domain-containing protein	100797222	3	1	9.82e-07	104.95	LVVHISK(1)NFMTLPNIK	3	0.18186	2	1	3.55e-07	108.36	LVVHISK(1)NFMTLPNIK	3	-0.5109	1	1	2.19e-16	161.82	LVVHISK(1)NFMTLPNIK	3	0.43443	5
A0A0R0F761	375	ATPase_AAA_core domain-containing protein	100797222	2	1	0.000346	95.428	WISGVGVDSVGK(1)K	2	0.14377	5								1	0.00113	86.944	WISGVGVDSVGK(1)K	2	-0.31938	5
A0A0R0F761	73	ATPase_AAA_core domain-containing protein	100797222	3	1	7.88e-16	190.46	EIEETQQTDK(1)DR	2	0.031698	3	1	2.54e-19	203.04	KEIEETQQTDK(1)DR	2	0.41585	4	1	2.08e-19	213.06	KEIEETQQTDK(1)DR	2	-0.19239	6
A0A0R0F761	77	ATPase_AAA_core domain-containing protein	100797222	3	1	3.52e-11	133.86	WK(1)GLAYDISDDQQDITR	3	3.3777	3	1	7.22e-11	131.45	WK(1)GLAYDISDDQQDITR	3	-0.17367	4	1	4.86e-14	136.34	WK(1)GLAYDISDDQQDITR	3	0.425	3
A0A0R0F761	412	ATPase_AAA_core domain-containing protein	100797222	3	1	4.89e-16	167.61	LLLYGNMLVQEQENVK(1)R	3	-0.51398	4	1	5.68e-23	189.09	LLLYGNMLVQEQENVK(1)R	3	-0.94843	4	1	1.95e-14	147.12	LLLYGNMLVQEQENVK(1)R	3	-0.33101	5
A0A0R0F761	306	ATPase_AAA_core domain-containing protein	100797222	3	1	9.3e-05	117.79	MEK(1)FYWAPTR	2	-0.3895	18	1	7.64e-05	124.21	MEK(1)FYWAPTR	2	-0.38501	12	1	0.000141	125.54	MEK(1)FYWAPTR	2	-0.67033	16
A0A0R0F761	363	ATPase_AAA_core domain-containing protein	100797222	1	1	0.00184	81.632	K(1)WISGVGVDSVGK	2	0.68112	1
A0A0R0F7N0	415	Alpha-1,4 glucan phosphorylase	100807501	1	1	0.00877	53.6	HMEIIQEIDK(1)R	3	1.3651	1
A0A0R0F7Y7	385	FRIGIDA-like protein	102669439	2								1	6.27e-56	283.83	NMQNQQQQTGIK(1)R	3	-0.33202	2	1	1.14e-47	263.44	NMQNQQQQTGIK(1)R	2	0.56661	2
A0A0R0F859	52	Epimerase domain-containing protein	GLYMA_18G057900	3	1	0.00633	55.261	HLEEMEGAK(1)SR	3	0.014019	3	1	0.00049	84.479	HLEEMEGAK(1)SR	3	0.16662	2	1	9.8e-05	94.767	HLEEMEGAK(1)SR	3	-0.13391	2
A0A0R0F859	316	Epimerase domain-containing protein	GLYMA_18G057900	2	1	0.0238	56.548	DAVESLK(1)SK	2	-0.34809	1								1	0.0234	56.404	DAVESLK(1)SK	2	0.076927	1
A0A0R0F859	153	Epimerase domain-containing protein	GLYMA_18G057900	3	1	5.66e-25	204.13	AEECWTDLEYCK(1)QK	2	-0.73563	3	1	3.32e-20	201.48	AEECWTDLEYCK(1)QK	3	-0.49784	5	1	1e-20	204.13	AEECWTDLEYCK(1)QK	3	-0.3025	3
A0A0R0F859	155	Epimerase domain-containing protein	GLYMA_18G057900	3	1	0.0146	63.624	QK(1)GLYYPIAK	2	0.92454	2	1	0.0125	67.207	QK(1)GLYYPIAK	2	-0.6136	2	1	0.018	64.82	QK(1)GLYYPIAK	2	0.62557	2
A0A0R0F8K4	271	Uncharacterized protein	GLYMA_18G113100	1															1	0.0324	40.727	LTPEQVGK(1)LK	2	0.70541	1
A0A0R0F8K4	222	Uncharacterized protein	GLYMA_18G113100	3	1	0.00238	66.215	TVLK(1)FPHPLSPPR	3	-0.65964	1	1	0.011	49.216	TVLK(1)FPHPLSPPR	3	-1.0394	1	1	0.00208	68.044	TVLK(1)FPHPLSPPR	3	-0.40865	2
A0A0R0F8Z5	215	Xylose isomerase	100804624	3	1	0.00676	73.499	VYAYAAAQVK(1)K	2	-0.75546	1	1	0.009	73.499	VYAYAAAQVK(1)K	2	0.65001	1	1	0.0192	73.499	VYAYAAAQVK(1)K	2	0.53471	1
A0A0R0F8Z5	264	Xylose isomerase	100804624	1	1	0.0145	66.056	FFEAAVAYK(1)K	2	0.3219	1
A0A0R0F9I6	93	Glutamyl-tRNA(Gln) amidotransferase subunit A, chloroplastic/mitochondrial	GATA	3	1	0.000139	113.44	APFDATAVK(1)R	2	1.0217	1	1	0.000102	120.06	APFDATAVK(1)R	2	0.45424	2	1	0.000381	114.89	APFDATAVK(1)R	2	0.89565	1
A0A0R0FBL6	246	Malic enzyme	100795823	1								1	0.00821	95.815	WAFETLK(1)R	2	-0.34352	1
A0A0R0FC05	18	Kinesin motor domain-containing protein (Fragment)	GLYMA_18G146600	3	1	0.0128	73.499	ISPLINEK(1)R	2	-0.39968	1	1	0.00674	72.434	ISPLINEK(1)R	2	-0.86819	1	1	0.0126	73.841	ISPLINEK(1)R	2	3.783	1
A0A0R0FC64	91	Uncharacterized protein	100527586	3	1	1.31e-06	101.9	ELIDCK(1)HPTAWIEFEK	3	0.46067	4	1	2.37e-10	131.56	ELIDCK(1)HPTAWIEFEK	3	-0.40871	4	1	1.47e-07	112.67	ELIDCK(1)HPTAWIEFEK	3	0.19461	3
A0A0R0FCD2	332	Tr-type G domain-containing protein	GLYMA_17G124500	3	1	0.000612	118.21	GIQK(1)TDIQR	2	-0.044667	1	1	0.000485	134.25	GIQK(1)TDIQR	2	-0.68017	2	1	0.00073	134.25	GIQK(1)TDIQR	2	-1.0701	2
A0A0R0FCP7	57	Phosphoglycolate phosphatase	100798113	1															1	0.0352	60.828	SIDFPK(1)DK	2	0.16713	1
A0A0R0FCP7	89	Phosphoglycolate phosphatase	100798113	1															1	1.15e-16	142.35	ELELAGYQYLGGPEDGGK(1)K	3	0.84355	2
A0A0R0FCP7	18	Phosphoglycolate phosphatase	100798113	1															1	3.13e-08	156.14	LVFVTNNSTK(1)SR	2	-0.13321	4
A0A0R0FCP7	193	Phosphoglycolate phosphatase	100798113	1															1	1.96e-05	104.94	FGISK(1)SQICMVGDR	2	2.8683	2
A0A0R0FCW9	161	Uncharacterized protein	GLYMA_18G234300	2	1	8.34e-06	133.81	VYIVTTK(1)QSR	2	0.61737	1								1	0.000468	110.39	VYIVTTK(1)QSR	2	0.80954	1
A0A0R0FCW9	191	Uncharacterized protein	GLYMA_18G234300	3	1	0.000255	90.707	LYGLGTGPK(1)VEVLK	2	-0.26831	2	1	0.000191	91.812	LYGLGTGPK(1)VEVLK	2	0.34281	2	1	1.05e-05	109.83	LYGLGTGPK(1)VEVLK	2	-0.22105	2
A0A0R0FCW9	220	Uncharacterized protein	GLYMA_18G234300	3	1	0.00225	101.9	LATLK(1)NVIK	2	0.22465	3	1	0.00112	113.71	LATLK(1)NVIK	2	-0.10684	3	1	0.00625	91.867	LATLK(1)NVIK	2	0.19783	3
A0A0R0FEX5	65	Uncharacterized protein	547450	3	0.950993	0.0167	46.88	IHGDGHDK(0.049)GEK(0.951)K	3	0.7057	2	0.955224	0.0172	46.88	IHGDGHDK(0.045)GEK(0.955)K	3	0.023296	1	0.950072	0.0224	40.475	IHGDGHDK(0.05)GEK(0.95)K	3	0.56988	2
A0A0R0FFP1	57	Uncharacterized protein	100798113	1								1	0.0288	66.568	SIDFPK(1)DK	2	-0.83632	1
A0A0R0FFP1	18	Uncharacterized protein	100798113	2	1	5.24e-08	134.49	LVFVTNNSTK(1)SR	3	-0.99437	6	1	2.04e-08	151.26	LVFVTNNSTK(1)SR	3	-0.049293	5
A0A0R0FFP1	89	Uncharacterized protein	100798113	1								1	7.06e-12	129.11	ELELAGYQYLGGPEDGGK(1)K	3	0.39044	2
A0A0R0FH85	993	Uncharacterized protein	100805358	1															1	1.53e-19	115.06	ELSLDDVGGTPGISSAPGIESSATSSAK(1)GK(1)R	3	0.027467	1
A0A0R0FH85	995	Uncharacterized protein	100805358	1															1	1.53e-19	115.06	ELSLDDVGGTPGISSAPGIESSATSSAK(1)GK(1)R	3	0.027467	1
A0A0R0FHG0	82	AAI domain-containing protein	100306479	3	1	0.0185	62.633	QYVNSPNAK(1)K	2	1.867	1	1	0.006	77.744	QYVNSPNAK(1)K	2	0.62313	1	1	0.000625	106.4	QYVNSPNAK(1)K	2	1.0421	1
A0A0R0FJU9	300	Uncharacterized protein	100809090	3	1	0.0158	91.626	YDVAQK(1)R	2	-0.23078	1	1	0.0125	117.93	YDVAQK(1)R	2	1.0359	2	1	0.00876	120.65	YDVAQK(1)R	2	0.78309	2
A0A0R0FKQ6	51	Uncharacterized protein	100778234	3	1	0.00649	95.358	VSK(1)STIAR	2	-0.46799	1	1	0.0138	83.783	VSK(1)STIAR	2	0.012801	1	1	0.0112	95.502	VSK(1)STIAR	2	-0.046033	2
A0A0R0FKW9	552	KH domain-containing protein	GLYMA_16G036100	3	1	0.00155	80.905	IDTLDGVDEFK(1)R	2	-3.6722	1	1	0.0233	56.569	IDTLDGVDEFK(1)R	2	-1.0352	1	1	0.00289	80.96	IDTLDGVDEFK(1)R	2	0.021884	1
A0A0R0FKW9	207	KH domain-containing protein	GLYMA_16G036100	3	1	0.00563	106.36	TSGGFFK(1)R	2	2.0431	1	1	0.0283	69.825	TSGGFFK(1)R	2	1.2773	1	1	0.027	69.825	TSGGFFK(1)R	2	1.3789	1
A0A0R0FL35	148	Uncharacterized protein	GLYMA_16G039300	3	1	0.0336	73.616	DPELVK(1)R	2	0.13817	1	1	0.0328	81.784	DPELVK(1)R	2	0.050746	1	1	0.0315	81.784	DPELVK(1)R	2	-0.080125	1
A0A0R0FLJ8	155	Uncharacterized protein	GLYMA_16G050100	1								1	5.11e-09	119.54	YYSDIAGPEYASK(1)YK	2	-1.1761	1
A0A0R0FLJ8	300	Uncharacterized protein	GLYMA_16G050100	1	1	0.016	64.82	GATVGDAVK(1)K	2	0.055625	2
A0A0R0FLJ8	250	Uncharacterized protein	GLYMA_16G050100	2	1	0.00734	52.132	HAIPTPK(1)NECTK	3	-3.4171	1								1	0.0031	65.408	HAIPTPK(1)NECTK	3	-1.4043	1
A0A0R0FN16	89	tRNA-synt_1 domain-containing protein	GLYMA_17G186900	3	1	0.000642	83.204	HVPIIADK(1)HVDR	3	-0.081594	3	1	0.0126	48.527	HVPIIADK(1)HVDR	3	-0.067663	3	1	0.00543	56.139	HVPIIADK(1)HVDR	3	-1.0806	1
A0A0R0FND9	169	ADK_lid domain-containing protein	100814972	1															1	0.00793	54.198	TYHTK(1)FAPPK	3	-1.1389	1
A0A0R0FNR6	369	CTP synthase	100805857	1	1	0.0227	65.156	TTTK(1)TAYR	2	0.19489	1
A0A0R0FP82	88	SHMT domain-containing protein	GLYMA_16G108100	3	1	0.000515	123.35	YSEGLPGK(1)R	2	0.41073	4	1	0.000846	123.86	YSEGLPGK(1)R	2	-0.054914	2	1	0.00359	113.71	YSEGLPGK(1)R	2	0.22138	3
A0A0R0FPM9	395	Uncharacterized protein (Fragment)	GLYMA_16G116900	1	1	0.0369	70.912	LPLTPK(1)K	2	0.067813	1
A0A0R0FPY7	224	Uncharacterized protein	100805889	1	1	0.00294	100.25	TLGNEQYK(1)K	2	-0.13712	1
A0A0R0FPZ2	48	Proteasome subunit alpha type	100790481	3	1	0.00321	79.614	GTDNVVLGVEK(1)K	2	-1.0447	1	1	0.0162	62.68	GTDNVVLGVEK(1)K	2	-2.3847	1	1	0.00521	72.88	GTDNVVLGVEK(1)K	2	-0.11982	2
A0A0R0FQE0	390	Meth_synt_2 domain-containing protein	GLYMA_17G188100	1															1	9.22e-05	89.624	NILWVNPDCGLK(1)TR	3	-0.78229	1
A0A0R0FV32	54	Succinate dehydrogenase [ubiquinone] iron-sulfur subunit, mitochondrial (Fragment)	GLYMA_16G066200	2	1	0.00019	106.58	IK(1)NEIDPSLTFR	2	-1.1015	2	1	3.76e-05	106.58	IK(1)NEIDPSLTFR	2	-0.86062	4
A0A0R0FVI5	240	Ribosomal_L18_c domain-containing protein	GLYMA_16G028800	3	1	0.0122	63.185	GIEADGIEALYK(1)K	2	1.2756	3	1	0.00356	72.681	GIEADGIEALYK(1)K	2	1.0843	2	1	0.00241	77.204	GIEADGIEALYK(1)K	2	0.011564	1
A0A0R0FVI5	41	Ribosomal_L18_c domain-containing protein	GLYMA_16G028800	3	1	0.013	77.732	LINQDK(1)NK	2	-0.22656	3	1	0.00634	101.43	LINQDK(1)NK	2	0.69074	4	1	0.0154	85.161	LINQDK(1)NK	2	0.55438	3
A0A0R0FVI5	184	Ribosomal_L18_c domain-containing protein	GLYMA_16G028800	1	1	0.0328	54.982	FAGFDK(1)EK	2	0.77176	1
A0A0R0FVI5	227	Ribosomal_L18_c domain-containing protein	GLYMA_16G028800	3	1	0.000406	88.803	YQSHFSEYIK(1)R	3	-0.25862	2	1	2.16e-06	124.38	YQSHFSEYIK(1)R	3	-0.22515	4	1	0.00068	84.352	YQSHFSEYIK(1)R	3	-0.37154	4
A0A0R0FVI5	48	Ribosomal_L18_c domain-containing protein	GLYMA_16G028800	3	1	0.00992	111.82	YNTPK(1)YR	2	0.21605	2	1	0.012	111.82	YNTPK(1)YR	2	-0.20406	2	1	0.00803	120.62	YNTPK(1)YR	2	0.072648	2
A0A0R0FVI5	27	Ribosomal_L18_c domain-containing protein	GLYMA_16G028800	3	1	0.0281	73.665	EGK(1)TDYR	2	0.14945	1	1	0.0107	119.17	EGK(1)TDYR	2	0.51505	1	1	0.0198	94.114	EGK(1)TDYR	2	0.45639	1
A0A0R0FVI5	177	Ribosomal_L18_c domain-containing protein	GLYMA_16G028800	2								1	3.28e-18	163.8	GALDGGLDIPHSDK(1)R	2	-0.024655	1	1	0.0159	40.857	GALDGGLDIPHSDK(1)R	3	-0.34035	1
A0A0R0FY50	68	Uncharacterized protein	GLYMA_16G151600	3	1	0.00391	76.073	YK(1)STITGVISK	2	0.3865	2	1	0.016	60.157	YK(1)STITGVISK	2	0.30066	1	1	0.0159	64.224	YK(1)STITGVISK	2	-0.54269	1
A0A0R0FY50	77	Uncharacterized protein	GLYMA_16G151600	2	1	0.0137	63.091	STITGVISK(1)GR	2	-0.14382	1	1	0.0132	65.03	STITGVISK(1)GR	2	0.045767	1
A0A0R0FYH8	223	Uncharacterized protein	100814401	2								1	0.00174	86.114	FTGTDDPLGK(1)R	2	-0.34843	1	1	0.000342	99.506	FTGTDDPLGK(1)R	2	-0.28644	1
A0A0R0FZB2	224	Uncharacterized protein	100814401	2								1	5.75e-07	130.36	FTAGTDDPLGK(1)R	2	0.62068	1	1	4.38e-06	118.61	FTAGTDDPLGK(1)R	2	0.31802	1
A0A0R0G3L8	153	Phospho-2-dehydro-3-deoxyheptonate aldolase	100789764	1	1	0.00309	95.358	MAGQFAK(1)PR	2	-0.1029	1
A0A0R0G3L8	348	Phospho-2-dehydro-3-deoxyheptonate aldolase	100789764	2	0.845946	0.000118	95.417	LIDILNPK(0.846)NK(0.154)PGR	3	0.20247	1	0.883632	1.24e-05	98.105	LIDILNPK(0.884)NK(0.116)PGR	3	-0.14442	1
A0A0R0G554	675	Lipoxygenase	GLYMA_15G026500	3	0.999611	5.65e-11	118.48	ELVEVGHGDLK(1)DKPWWQK	3	1.0238	4	0.989469	5.73e-05	78.441	ELVEVGHGDLK(0.989)DK(0.011)PWWQK	4	-0.061673	4	0.992807	2.14e-05	82.877	ELVEVGHGDLK(0.993)DK(0.007)PWWQK	4	-0.16137	4
A0A0R0G554	350	Lipoxygenase	GLYMA_15G026500	3	1	1.34e-29	205.18	VMQVDK(1)SAWMTDEEFAR	2	-0.15304	2	1	4.14e-22	180.88	VMQVDK(1)SAWMTDEEFAR	2	0.75546	3	1	1.67e-09	119.76	VMQVDK(1)SAWMTDEEFAR	3	0.54724	2
A0A0R0G554	540	Lipoxygenase	GLYMA_15G026500	3	1	2.82e-09	131.72	HLSVVHPIYK(1)LLFPHYR	4	0.27341	1	1	1.66e-10	124.2	HLSVVHPIYK(1)LLFPHYR	4	0.58384	1	1	2.58e-07	101.01	HLSVVHPIYK(1)LLFPHYR	4	-0.048404	1
A0A0R0G554	814	Lipoxygenase	GLYMA_15G026500	3	1	0.000323	103.91	LIEK(1)NNDETLR	2	0.0055081	2	1	0.000201	96.604	LIEK(1)NNDETLR	2	-0.31728	2	1	0.00484	75.739	LIEK(1)NNDETLR	2	-0.012679	2
A0A0R0G554	75	Lipoxygenase	GLYMA_15G026500	2								1	0.0184	76.1	VGK(1)ATNLR	2	-3.1489	1	1	0.0305	64.841	VGK(1)ATNLR	2	-3.9636	1
A0A0R0G554	263	Lipoxygenase	GLYMA_15G026500	3	1	3.91e-07	91.589	DEAFGHLK(1)SSDFLAYGIK	3	0.031698	1	1	1e-08	114.55	DEAFGHLK(1)SSDFLAYGIK	3	0.57938	2	1	3.43e-12	132.79	DEAFGHLK(1)SSDFLAYGIK	3	0.21379	3
A0A0R0G554	214	Lipoxygenase	GLYMA_15G026500	3	0.949605	4.26e-11	108.37	IYDYDVYNDLGDPDK(0.05)GEK(0.95)YAR	3	1.0041	2	0.950891	0.000105	82.635	IYDYDVYNDLGDPDK(0.049)GEK(0.951)YAR	3	0.91201	2	0.95324	5.49e-07	84.946	IYDYDVYNDLGDPDK(0.047)GEK(0.953)YAR	3	0.42248	3
A0A0R0G554	149	Lipoxygenase	GLYMA_15G026500	3	1	1.09e-43	202.33	SLILEDIPNHGTIHFICNSWVYNSK(1)HYK	4	-0.53048	2	1	1.13e-12	121.72	SLILEDIPNHGTIHFICNSWVYNSK(1)HYK	5	-0.1714	2	1	6.21e-38	179.2	SLILEDIPNHGTIHFICNSWVYNSK(1)HYK	4	-0.47867	2
A0A0R0G554	809	Lipoxygenase	GLYMA_15G026500	3	1	0.00879	91.867	NLEEIEK(1)K	2	0.45638	3	1	0.0178	80.755	NLEEIEK(1)K	2	0.32147	3	1	0.0188	80.755	NLEEIEK(1)K	2	0.4859	3
A0A0R0G554	181	Lipoxygenase	GLYMA_15G026500	3	1	0.00028	100.88	YREEELK(1)NVR	3	-0.083881	8	1	6.48e-05	111.27	YREEELK(1)NVR	3	0.42018	7	1	0.0183	78.192	EEELK(1)NVR	2	-1.3643	1
A0A0R0G554	750	Lipoxygenase	GLYMA_15G026500	3	1	0.0034	93.096	EFLK(1)TITGK	2	0.084814	2	1	0.00492	88.495	EFLK(1)TITGK	2	-0.050669	1	1	0.00724	88.495	EFLK(1)TITGK	2	0.067573	2
A0A0R0G554	802	Lipoxygenase	GLYMA_15G026500	2	1	9.59e-05	117.25	FGK(1)NLEEIEK	2	0.41328	2								1	0.0187	64.224	FGK(1)NLEEIEK	2	-3.7679	2
A0A0R0G554	417	Lipoxygenase	GLYMA_15G026500	3	1	4.33e-54	244.1	EHLEPNLGGLTVEQAIQNK(1)K	3	-0.26739	8	1	3.65e-48	243.95	EHLEPNLGGLTVEQAIQNK(1)K	3	0.005817	8	1	1.83e-39	228.39	EHLEPNLGGLTVEQAIQNK(1)K	3	-0.24954	6
A0A0R0G554	441	Lipoxygenase	GLYMA_15G026500	2	1	3.63e-21	208.08	INANTTK(1)TYATR	2	-0.31622	3	1	1.07e-12	196.11	INANTTK(1)TYATR	2	-0.56024	3
A0A0R0G599	68	Exocyst subunit Exo70 family protein	GLYMA_15G241400	1								1	0.00377	63.624	IVQQHANQYK(1)R	3	1.3289	1
A0A0R0G5D9	213	Chalcone-flavonone isomerase family protein	GLYMA_15G242900	1								1	0.0142	50.194	GVFLDRPLK(1)K	3	1.344	1
A0A0R0G7U1	227	FCP1 homology domain-containing protein	GLYMA_14G014300	1								1	0.0315	42.599	YQDGK(1)HFR	3	-0.24693	1
A0A0R0G8E1	871	Uncharacterized protein	100797872	1	1	0.0259	59.908	DWFNSLCK(1)R	2	0.80638	1
A0A0R0G8R3	307	Uncharacterized protein	100795917	2	1	0.00412	74.962	VSPGSPALK(1)AK	2	-0.1494	1								1	0.0221	43.501	VSPGSPALK(1)AK	2	-0.77303	1
A0A0R0GBB6	167	Uncharacterized protein	100795032	3	1	0.0101	116.54	VCDMIK(1)R	2	-0.46356	2	1	0.0103	131.04	VCDMIK(1)R	2	-0.25138	2	1	0.0133	111.04	VCDMIK(1)R	2	-0.47851	1
A0A0R0GCI7	1499	EPL1 domain-containing protein	100781778	3	1	0.0172	40.502	HHLLAGPK(1)R	3	0.11818	1	1	0.00255	54.859	YDSPGSK(1)HHLLAGPK(1)R	4	-0.26654	2	1	0.0118	43.37	YDSPGSK(1)HHLLAGPK(1)R	4	-0.17003	1
A0A0R0GCI7	1491	EPL1 domain-containing protein	100781778	2								1	0.00255	54.859	YDSPGSK(1)HHLLAGPK(1)R	4	-0.26654	1	1	0.00125	63.682	YDSPGSK(1)HHLLAGPK(1)R	4	-0.17003	2
A0A0R0GCI7	1395	EPL1 domain-containing protein	100781778	3	1	0.00146	80.69	GLESLNK(1)GLK(1)HR	3	0.45539	3	1	0.000226	93.623	GLESLNK(1)GLK(1)HR	3	0.23894	4	1	4.89e-05	96.604	GLESLNK(1)GLK(1)HR	3	0.30097	3
A0A0R0GCI7	1392	EPL1 domain-containing protein	100781778	3	1	0.00146	80.69	GLESLNK(1)GLK(1)HR	3	0.45539	3	1	0.000226	93.623	GLESLNK(1)GLK(1)HR	3	0.23894	5	1	4.89e-05	96.604	GLESLNK(1)GLK(1)HR	3	0.30097	4
A0A0R0GCX0	28	Uncharacterized protein (Fragment)	GLYMA_14G125300	2								1	0.0314	58.981	AAYAWK(1)R	2	2.1288	1	1	0.0176	74.415	AAYAWK(1)R	2	2.6311	1
A0A0R0GCX0	17	Uncharacterized protein (Fragment)	GLYMA_14G125300	1															1	0.0336	47.853	ELFK(1)NTLR	2	1.4863	1
A0A0R0GE46	195	Uncharacterized protein	GLYMA_14G174100	2	1	0.0286	66.27	AQLEELK(1)K	2	-1.0686	1	1	0.0187	79.474	AQLEELK(1)K	2	-1.4284	1
A0A0R0GE46	45	Uncharacterized protein	GLYMA_14G174100	1	1	0.0262	51.979	NK(1)FETAIGILK	2	-1.5095	1
A0A0R0GE46	43	Uncharacterized protein	GLYMA_14G174100	2	1	0.00872	72.325	NIFVEVK(1)NK	2	0.15535	1	1	0.0135	70.908	NIFVEVK(1)NK	2	0.77858	1
A0A0R0GE46	54	Uncharacterized protein	GLYMA_14G174100	2	1	0.00408	82.417	FETAIGILK(1)K	2	-1.3263	2	1	0.000404	104.22	FETAIGILK(1)K	2	-1.4054	2
A0A0R0GEJ0	178	PEROXIDASE_4 domain-containing protein	100795192	3	1	0.00503	85.963	ASVQEMK(1)DK	2	-0.14431	2	1	0.00441	90.05	ASVQEMK(1)DK	2	-0.40519	2	1	0.00922	81.771	ASVQEMK(1)DK	2	-0.66136	2
A0A0R0GEJ0	54	PEROXIDASE_4 domain-containing protein	100795192	3	1	0.00249	80.905	ATK(1)SGGPNGSIR	2	-0.15689	2	1	7.26e-05	97.716	ATK(1)SGGPNGSIR	2	-0.28022	1	1	0.00308	78.529	ATK(1)SGGPNGSIR	2	0.020082	1
A0A0R0GEJ0	19	PEROXIDASE_4 domain-containing protein	100795192	3	1	0.00784	90.709	SEFQSK(1)VK	2	0.23166	2	1	0.00668	99.139	SEFQSK(1)VK	2	-0.35358	2	1	0.0131	90.709	SEFQSK(1)VK	2	0.25038	2
A0A0R0GEJ0	180	PEROXIDASE_4 domain-containing protein	100795192	3	1	0.000443	100.04	DK(1)FVAVGFGPR	2	0.4675	2	1	0.0015	86.243	DK(1)FVAVGFGPR	2	0.35637	3	1	0.000248	103.91	DK(1)FVAVGFGPR	2	-0.023568	3
A0A0R0GF86	169	6PF2K domain-containing protein	100796785	1								1	0.0312	64.567	HFNVGK(1)YR	2	-2.9813	1
A0A0R0GFJ1	39	Ribosomal_L16 domain-containing protein	100305619	1															1	0.0101	69.825	IYDVGMK(1)K	2	0.24746	2
A0A0R0GFJ1	78	Ribosomal_L16 domain-containing protein	100305619	1															1	0.0376	42.599	YMAK(1)FAGK	2	0.059883	1
A0A0R0GFW6	202	Phosphoglycerate kinase	GLYMA_15G261900	3	1	0.0119	94.114	FYK(1)EEEK	2	0.36448	2	1	0.0161	94.114	FYK(1)EEEK	2	0.24369	2	1	0.0177	98.458	FYK(1)EEEK	2	0.40515	1
A0A0R0GFW6	279	Phosphoglycerate kinase	GLYMA_15G261900	3	1	6.01e-05	85.006	RPFAAIVGGSK(1)VSSK	3	0.24773	4	1	0.000235	74.296	RPFAAIVGGSK(1)VSSK	3	0.83016	4	1	0.00054	72.315	RPFAAIVGGSK(1)VSSK	3	0.87929	3
A0A0R0GFW6	206	Phosphoglycerate kinase	GLYMA_15G261900	3	0.998516	5.59e-09	133.47	FYK(0.001)EEEK(0.999)NDPEHAK	3	-0.051745	3	0.991995	1.64e-06	110.44	FYK(0.008)EEEK(0.992)NDPEHAK	3	0.12382	2	0.999987	4.84e-16	187.16	FYKEEEK(1)NDPEHAK	3	-0.3415	9
A0A0R0GFW6	151	Phosphoglycerate kinase	GLYMA_15G261900	3	1	4.15e-05	107.35	GVTPK(1)YSLAPLVPR	3	0.017568	4	1	0.00034	89.136	GVTPK(1)YSLAPLVPR	2	0.58723	2	1	0.000562	86.539	GVTPK(1)YSLAPLVPR	2	0.2043	3
A0A0R0GFW6	268	Phosphoglycerate kinase	GLYMA_15G261900	3	1	1.1e-13	163.99	ELDYLVGAVSSPK(1)R	2	1.4341	1	1	1.33e-08	132.08	ELDYLVGAVSSPK(1)R	2	0.066395	1	1	2.94e-08	131.96	ELDYLVGAVSSPK(1)R	2	0.36082	1
A0A0R0GFW6	127	Phosphoglycerate kinase	GLYMA_15G261900	3	1	3.43e-06	95.264	AAIPTIK(1)HLIQNGAK	3	-0.30639	5	1	0.000139	80.746	AAIPTIK(1)HLIQNGAK	3	-0.86676	4	1	1.68e-06	96.464	AAIPTIK(1)HLIQNGAK	3	-0.43112	6
A0A0R0GFW6	93	Phosphoglycerate kinase	GLYMA_15G261900	3	1	5.05e-05	110.92	SVGELSAADLK(1)GK	2	-0.090471	3	1	1.24e-07	119.25	SVGELSAADLK(1)GK	2	-0.30898	5	1	4.17e-05	107.65	SVGELSAADLK(1)GK	2	-0.10492	3
A0A0R0GFW6	418	Phosphoglycerate kinase	GLYMA_15G261900	2	1	0.00013	110.84	FAVGTEAIAK(1)K	2	0.16063	4								1	0.00204	70.942	FAVGTEAIAK(1)K	3	-0.070574	1
A0A0R0GGF0	397	Citrate synthase	100499624	1	1	0.00476	87.123	LEQLVAK(1)SS	2	-0.59008	1
A0A0R0GGF0	37	Citrate synthase	100499624	1	1	0.00545	68.525	GMSIPECQK(1)K	2	0.207	3
A0A0R0GGF0	125	Citrate synthase	100499624	3	1	0.00311	83.862	AYEGGIAK(1)AR	2	0.42022	2	1	0.0153	64.82	AYEGGIAK(1)AR	2	0.0015446	1	1	0.018	64.82	AYEGGIAK(1)AR	2	-0.41313	1
A0A0R0GGF0	315	Citrate synthase	100499624	1	1	0.00486	72.705	IK(1)EVVPPILTK	2	-0.58331	1
A0A0R0GHM2	192	Lipoxygenase	100795276	2								1	0.0277	58.699	FDTPDAFK(1)R	2	0.58296	1	1	0.028	61.765	FDTPDAFK(1)R	2	-0.24374	1
A0A0R0GHM2	672	Lipoxygenase	100795276	2								1	3.33e-05	157.34	NANCDLK(1)NR	2	-0.47817	3	1	2.87e-06	159.79	NANCDLK(1)NR	2	-0.60306	2
A0A0R0GHQ9	270	Uncharacterized protein	100796802	3	1	0.0021	68.277	NIEDK(1)THQHIDAR	4	-0.10862	1	1	0.00503	54.951	NIEDK(1)THQHIDAR	4	0.0013641	1	1	0.0042	58.32	NIEDK(1)THQHIDAR	4	-0.32836	1
A0A0R0GI14	282	Uncharacterized protein	547700	1								1	0.00352	64.121	TETLHQQYK(1)LVK	3	0.34075	1
A0A0R0GIY4	726	Uncharacterized protein	100816840	1								1	0.00732	46.318	IDMSEYMEK(1)HTVSR	3	-1.8082	1
A0A0R0GIY4	134	Uncharacterized protein	100816840	2	1	0.00257	83.137	IFSK(1)VGVDNTR	2	2.474	1	1	0.000529	92.781	IFSK(1)VGVDNTR	2	1.4371	1
A0A0R0GIY4	294	Uncharacterized protein	100816840	1	1	0.00102	51.827	NNPVLIGEPGVGK(1)TAISEGLAQR	3	2.2507	1
A0A0R0GIY4	281	Uncharacterized protein	100816840	1	1	7.48e-05	89.468	TK(1)NNPVLIGEPGVGK	2	0.3197	1
A0A0R0GIY4	148	Uncharacterized protein	100816840	3	1	7.21e-06	118.28	LLEATDK(1)HIQR	3	0.049602	1	1	1.68e-07	137.89	LLEATDK(1)HIQR	3	0.20859	2	1	9.8e-05	94.767	LLEATDK(1)HIQR	3	0.53015	2
A0A0R0GLW8	168	Uncharacterized protein	100811682	1															1	0.0353	73.324	LLQEK(1)QR	2	-1.3535	1
A0A0R0GMC0	388	Aldehyde dehydrogenase	100778722	2								1	0.0067	72.2	YPPYTNTK(1)MR	2	0.41996	1	1	0.00449	82.261	YPPYTNTK(1)MR	2	-0.17336	1
A0A0R0GNA8	146	Uncharacterized protein	100793792	3	1	3.46e-06	145.46	YSDNLEEK(1)AK	2	-0.32113	1	1	5.8e-05	130.01	YSDNLEEK(1)AK	2	-0.92181	1	1	2.8e-05	145.46	YSDNLEEK(1)AK	2	-0.34179	1
A0A0R0GNV2	124	Uncharacterized protein	100803324	1															1	9.9e-05	78.326	NFVVVSDPAIAK(1)HVLR	3	0.25699	1
A0A0R0GPD7	97	Peptidylprolyl isomerase	GLYMA_13G148400	3	1	0.0183	41.399	VAIHYVAK(1)WK	3	-0.35472	1	1	0.012	50.353	VAIHYVAK(1)WK	3	-0.22152	2	1	0.01	51.445	VAIHYVAK(1)WK	3	-0.28163	2
A0A0R0GPL8	734	Uncharacterized protein	100820223	3	1	0.000124	115.78	DMDSAVPAK(1)R	2	-0.32461	3	1	0.000142	99.568	DMDSAVPAK(1)R	2	-0.50876	4	1	0.000121	110.38	DMDSAVPAK(1)R	2	-0.99041	3
A0A0R0GQH0	288	Protein kinase domain-containing protein	100305388	1								1	0.0114	61.161	K(1)QIALGAAR	2	-0.77116	1
A0A0R0GQH7	247	Protein kinase domain-containing protein	GLYMA_13G187600	1	1	0.0358	60.895	GK(1)LQGGLR	2	0.57723	1
A0A0R0GRC9	361	Nudix hydrolase domain-containing protein	GLYMA_13G072500	1															1	0.00614	73.435	EATGFFSVIK(1)R	2	1.3302	1
A0A0R0GRJ6	376	Uncharacterized protein	GLYMA_13G027600	1	1	0.00977	43.03	YHAEQYGLQDAK(1)K	3	-0.90668	1
A0A0R0GUC4	173	Uncharacterized protein	100791489	1								1	0.00674	85.533	VAQGVAEK(1)K	2	0.90388	1
A0A0R0GUI6	157	Uncharacterized protein (Fragment)	GLYMA_13G267900	3	1	9.38e-11	137.69	DNLIYNYK(1)PTFGGTAGK	2	0.79634	1	1	5.56e-14	142.26	DNLIYNYK(1)PTFGGTAGK	2	0.34756	2	1	1.77e-09	118.72	DNLIYNYK(1)PTFGGTAGK	2	0.56693	1
A0A0R0GUI6	42	Uncharacterized protein (Fragment)	GLYMA_13G267900	1	1	7.46e-07	85.087	FPSDLLTQLK(1)TDCLVLHNHR	4	-1.4465	1
A0A0R0GV71	95	TRASH domain-containing protein	GLYMA_13G151600	3	1	2.82e-07	133.15	SIVGATLEVIQK(1)K	2	0.3181	2	1	2.43e-05	105.95	SIVGATLEVIQK(1)K	2	0.63257	2	1	3.51e-05	109.44	SIVGATLEVIQK(1)K	2	0.2302	2
A0A0R0GV71	71	TRASH domain-containing protein	GLYMA_13G151600	3	1	0.00784	79.148	DIAQEAVK(1)K	2	-0.96018	1	1	0.00914	79.148	DIAQEAVK(1)K	2	-0.85059	2	1	0.00842	86.898	DIAQEAVK(1)K	2	-0.28602	2
A0A0R0GWP9	100	Uncharacterized protein	100499798	3	1	2.65e-14	151.38	SK(1)GGGIYANGQGK(1)PK	2	-0.87422	1	1	8.43e-07	110.97	SK(1)GGGIYANGQGK(1)PK	2	0.025404	1	1	1.29e-08	122.63	SK(1)GGGIYANGQGK(1)PK	2	-0.49731	1
A0A0R0GWP9	111	Uncharacterized protein	100499798	3	1	2.65e-14	151.38	SK(1)GGGIYANGQGK(1)PK	2	-0.87422	1	1	8.43e-07	110.97	SK(1)GGGIYANGQGK(1)PK	2	0.025404	1	1	1.29e-08	122.63	SK(1)GGGIYANGQGK(1)PK	2	-0.49731	1
A0A0R0GYN5	487	Tyrosinase_Cu-bd domain-containing protein	GLYMA_13G183200	1	1	0.0375	89.55	VSTLVK(1)R	2	0.0020421	1
A0A0R0GZ38	43	Uncharacterized protein	100811636	1	1	0.0366	43.501	NLYIISVK(1)GIK	2	0.45712	1
A0A0R0GZ38	66	Uncharacterized protein	100811636	2	1	2.46e-07	118.31	LPSACVGDMVMATVK(1)K	2	0.20795	1	1	0.00214	49.595	LPSACVGDMVMATVK(1)K	3	-0.57768	1
A0A0R0GZ38	13	Uncharacterized protein	100811636	3	1	0.00552	83.783	GGSAGNK(1)FR	2	-0.27462	2	1	0.0062	84.615	GGSAGNK(1)FR	2	0.044618	2	1	0.00573	93.649	GGSAGNK(1)FR	2	-0.62476	2
A0A0R0GZ48	73	Uncharacterized protein	100799245	3	1	0.00192	68.171	ANVFLDSSGK(1)HNK	3	0.33257	4	1	2.39e-06	111.79	ANVFLDSSGK(1)HNK	3	0.39849	3	1	6.09e-08	122.39	ANVFLDSSGK(1)HNK	3	0.53173	4
A0A0R0GZ48	81	Uncharacterized protein	100799245	3	1	0.00238	87.184	FSITK(1)ADSGR	2	0.10109	2	1	0.000528	96.229	FSITK(1)ADSGR	2	-0.30693	2	1	0.00638	75.819	FSITK(1)ADSGR	2	-0.17209	1
A0A0R0GZ48	191	Uncharacterized protein	100799245	3	1	0.00434	74.486	AK(1)FHVNYK	3	0.1877	5	1	0.00743	68.224	AK(1)FHVNYK	3	0.0040277	4	1	0.00637	69.598	AK(1)FHVNYK	3	-0.57717	5
A0A0R0GZ48	197	Uncharacterized protein	100799245	3	1	0.00807	90.15	FHVNYK(1)DK	3	-0.22046	4	1	0.0126	72.607	FHVNYK(1)DK	3	-0.13948	4	1	0.0142	54.539	FHVNYK(1)DK	2	0.97182	5
A0A0R0GZ48	76	Uncharacterized protein	100799245	1															1	0.00362	125.97	HNK(1)FSITK	2	-0.31403	6
A0A0R0H152	221	Uncharacterized protein	100818067	3	1	0.0033	70.056	VWNSVEK(1)HK	3	-0.56051	4	1	0.00208	80.755	VWNSVEK(1)HK	3	-0.1043	3	1	0.00124	99.815	VWNSVEK(1)HK	3	0.20022	4
A0A0R0H152	284	Uncharacterized protein	100818067	2	1	0.0086	88.819	EAFLEK(1)FK	2	-0.71233	3								1	0.0159	83.948	EAFLEK(1)FK	2	-0.081947	3
A0A0R0H2J3	288	Uncharacterized protein	100794292	2	1	0.0262	58.172	K(1)AIQNQGK(1)LSK	2	1.0638	1								1	0.0303	58.172	K(1)AIQNQGK(1)LSK	2	-0.31303	1
A0A0R0H2J3	281	Uncharacterized protein	100794292	2	1	0.0262	58.172	K(1)AIQNQGK(1)LSK	2	1.0638	1								1	0.0303	58.172	K(1)AIQNQGK(1)LSK	2	-0.31303	1
A0A0R0H2Q4	52	Epimerase domain-containing protein	GLYMA_12G084100	1	1	0.00178	63.31	IK(1)HLLEPSDSPWAGR	3	-0.37689	1
A0A0R0H2S0	243	Uncharacterized protein	100795889	3	1	1.16e-05	117.93	LVVTSPSTTVVK(1)K	2	-3.0712	1	1	1.67e-05	109	LVVTSPSTTVVK(1)K	2	-1.6941	1	1	1.73e-05	112.5	LVVTSPSTTVVK(1)K	2	-1.6428	1
A0A0R0H3J8	247	Uncharacterized protein	100812554	1															1	0.0303	57.785	DLENNLK(1)EK	2	1.5738	1
A0A0R0H3J8	616	Uncharacterized protein	100812554	1															1	0.0076	66.004	ANFLVSSLEK(1)EK	2	-3.6653	1
A0A0R0H3J8	205	Uncharacterized protein	100812554	1	0.99995	0.00381	43.233	AKEEQLALINQLNSANSTIK(1)R	3	0.64099	1
A0A0R0H3J8	165	Uncharacterized protein	100812554	1								1	0.0167	70.028	EELIVSLK(1)K	2	-1.0095	1
A0A0R0H3J8	229	Uncharacterized protein	100812554	3	1	0.0023	82.069	LQIGQLK(1)TELSK	2	0.35451	1	1	1.69e-05	111.79	LQIGQLK(1)TELSK	2	-0.20618	1	1	0.00108	89.663	LQIGQLK(1)TELSK	2	-0.75515	1
A0A0R0H3J8	489	Uncharacterized protein	100812554	3	1	6.27e-19	159.14	SLEDGK(1)HEAQMLASELTTAK	3	0.23935	1	1	3.31e-12	133.84	SLEDGK(1)HEAQMLASELTTAK	3	-0.79767	1	1	1.49e-17	152.64	SLEDGK(1)HEAQMLASELTTAK	3	-0.90621	1
A0A0R0H535	88	Uncharacterized protein	100789879	3	1	1.34e-08	131.61	INLAGHDEYIVK(1)GGR	3	0.12988	2	1	4.28e-14	150.39	INLAGHDEYIVK(1)GGR	3	0.015925	2	1	3.48e-13	139.49	INLAGHDEYIVK(1)GGR	3	0.51161	2
A0A0R0H535	131	Uncharacterized protein	100789879	3	1	1.01e-08	142.38	DSLADAK(1)SDIVVK	2	-0.5923	2	1	1.36e-12	158.52	DSLADAK(1)SDIVVK	2	-0.77715	2	1	5.65e-11	157.2	DSLADAK(1)SDIVVK	2	-0.037094	2
A0A0R0H5D7	154	PFK domain-containing protein	100796769	1	1	0.0157	87.476	VVNDIHK(1)R	2	-0.12848	1
A0A0R0H6V3	18	Histone H2B	100789702	3	1	0.00554	75.911	PAAEK(1)APAEK(1)K	2	-2.2207	1	1	1.48e-05	116.19	PAAEK(1)APAEK(1)K	2	-0.13551	2	1	0.000482	96.464	PAAEK(1)APAEK(1)K	2	-0.54401	1
A0A0R0H6V3	13	Histone H2B	100789702	3	1	0.00554	75.911	PAAEK(1)APAEK(1)K	2	-2.2207	1	1	1.48e-05	116.19	PAAEK(1)APAEK(1)K	2	-0.13551	1	1	0.000482	96.464	PAAEK(1)APAEK(1)K	2	-0.54401	1
A0A0R0H7H3	194	t-SNARE coiled-coil homology domain-containing protein	100800991	2								1	0.00189	105.13	HDAVK(1)EIEK	2	1.893	1	1	0.00487	99.752	HDAVK(1)EIEK	2	-0.76652	1
A0A0R0H8N9	96	KOW domain-containing protein	GLYMA_12G215900	3	1	0.00145	127.17	IFK(1)HNSTVIVK	2	0.64453	4	1	4.65e-05	100.04	IFK(1)HNSTVIVK	3	0.19805	3	1	0.00269	69.03	IFK(1)HNSTVIVK	3	1.1781	3
A0A0R0H8N9	93	KOW domain-containing protein	GLYMA_12G215900	3	1	0.0122	68.657	VGEITK(1)IFK	2	0.55731	2	1	0.0163	68.657	VGEITK(1)IFK	2	0.69296	2	1	0.00999	79.148	VGEITK(1)IFK	2	0.4973	2
A0A0R0H948	793	WD_REPEATS_REGION domain-containing protein	GLYMA_12G010300	2	1	0.0113	86.67	EIEDNSK(1)R	2	1.058	1	1	0.00789	97.635	EIEDNSK(1)R	2	-0.10521	1
A0A0R0H951	125	Uncharacterized protein	100777440	3	1	0.0149	55.105	VVTSPSTTVVK(1)K	2	0.55064	1	1	1.1e-06	123.95	VVTSPSTTVVK(1)K	2	0.11539	1	1	3.42e-05	112.5	VVTSPSTTVVK(1)K	2	0.63907	1
A0A0R0H9B2	344	NADPH-protochlorophyllide oxidoreductase	100785637	3	1	0.000269	107.06	GYVSEDEAGK(1)R	2	-0.94848	2	1	5.56e-07	141.88	GYVSEDEAGK(1)R	2	0.15952	3	1	8.85e-06	141.88	GYVSEDEAGK(1)R	2	-1.234	2
A0A0R0H9B2	219	NADPH-protochlorophyllide oxidoreductase	100785637	1								1	0.0269	86.833	SDYPSK(1)R	2	0.015951	1
A0A0R0H9R5	24	Uncharacterized protein	GLYMA_12G232200	3	1	0.00823	69.03	IDYK(1)NMGLISR	2	1.6435	2	1	0.00409	73.36	IDYK(1)NMGLISR	2	0.77546	2	1	0.0128	66.989	IDYK(1)NMGLISR	2	0.80616	2
A0A0R0H9T5	132	Peptidyl-prolyl cis-trans isomerase	GLYMA_12G024700	2								1	7.85e-12	129.29	TEWLDGK(1)HVVFGQVVEGMDVVK	3	0.30578	1	1	7.51e-19	143.48	TEWLDGK(1)HVVFGQVVEGMDVVK	3	-0.12346	1
A0A0R0H9T5	97	Peptidyl-prolyl cis-trans isomerase	GLYMA_12G024700	1								1	0.000555	134.25	FADENFVK(1)K	2	-0.18963	5
A0A0R0HB25	504	AMP-binding domain-containing protein	100807875	1								1	0.0249	54.276	AK(1)SYILEELSK	2	0.94014	1
A0A0R0HBQ9	195	LMWPc domain-containing protein	GLYMA_12G086800	3	1	0.000105	67.11	K(1)HDESEVPDPYYGGPQGFEK	3	0.33637	1	1	7.32e-05	82.362	K(1)HDESEVPDPYYGGPQGFEK	3	0.935	1	1	6.89e-05	71.202	K(1)HDESEVPDPYYGGPQGFEK	3	0.75878	1
A0A0R0HC18	128	Tubulin alpha chain	100785622	2	1	0.00982	89.698	LSVDYGK(1)K	2	1.232	2								1	0.0294	67.897	LSVDYGK(1)K	2	0.57754	1
A0A0R0HC18	366	Tubulin alpha chain	100785622	2	1	0.00586	105.14	FDLMYAK(1)R	2	-1.1373	2								1	0.0035	127.56	FDLMYAK(1)R	2	-1.2336	3
A0A0R0HCH3	123	Uncharacterized protein	100818590	2								1	0.00758	99.442	VPGSIVK(1)R	2	0.10078	2	1	0.0198	78.516	VPGSIVK(1)R	2	-0.3148	2
A0A0R0HCH3	175	Uncharacterized protein	100818590	3	1	0.00324	119.07	TAAELEK(1)R	2	0.17187	2	1	0.0068	104.01	TAAELEK(1)R	2	1.1663	1	1	0.00495	122.44	TAAELEK(1)R	2	0.59793	2
A0A0R0HCH3	369	Uncharacterized protein	100818590	1								1	0.0214	57.532	WVGVQK(1)IRD	2	-1.5671	1
A0A0R0HCK0	36	Uncharacterized protein	GLYMA_11G052400	1	1	0.0116	81.296	TTILYK(1)LK	2	-0.23872	4
A0A0R0HCT4	43	RRM domain-containing protein	GLYMA_12G064900	3	1	0.0103	72.365	ADAVSAVK(1)R	2	1.2867	1	1	0.00122	100.38	RADAVSAVK(1)R	2	0.20596	2	1	0.0183	69.275	ADAVSAVK(1)R	2	0.21624	1
A0A0R0HDL4	457	Uncharacterized protein	100809289	1															1	0.0374	74.415	VLLCLK(1)R	2	-1.231	1
A0A0R0HDX9	215	Iso_dh domain-containing protein	100807689	2	1	0.00308	66.92	IAHFAFK(1)VAQK	3	1.2722	1								1	0.00605	83.862	IAHFAFK(1)VAQK	3	0.75531	1
A0A0R0HEZ3	70	Uncharacterized protein	GLYMA_11G095200	3	1	0.022	58.433	AYSQNVK(1)FK	2	0.57496	1	1	0.0249	57.859	AYSQNVK(1)FK	2	0.34454	1	1	0.0244	53.756	AYSQNVK(1)FK	2	0.73978	1
A0A0R0HFK6	164	Thioredoxin domain-containing protein	GLYMA_12G151400	3	1	1.82e-10	113.86	DTVIGAVPK(1)STLTASIEK	2	-0.0024585	1	1	5.77e-11	116.6	DTVIGAVPK(1)STLTASIEK	2	1.1802	1	1	4.92e-11	123.55	DTVIGAVPK(1)STLTASIEK	2	0.87952	1
A0A0R0HFK6	150	Thioredoxin domain-containing protein	GLYMA_12G151400	3	1	0.0358	47.774	SIPTVMIFK(1)NGEK	2	-2.2688	1	1	3.92e-05	97.69	SIPTVMIFK(1)NGEK	2	0.44262	1	1	0.00201	78.814	SIPTVMIFK(1)NGEK	2	0.94559	1
A0A0R0HJ44	92	Uncharacterized protein	100798495	2								1	0.000483	85.837	IQGSSNFSVLTK(1)K	2	2.9894	1	1	0.00155	83.692	IQGSSNFSVLTK(1)K	2	1.5518	2
A0A0R0HJN6	63	USP domain-containing protein	100776553	3	1	0.00109	112.36	KDNAVELFK(1)R	3	-0.11751	3	1	0.000631	131.52	KDNAVELFK(1)R	3	-0.67155	3	1	1.48e-06	169.41	KDNAVELFK(1)R	3	-0.38439	3
A0A0R0HKE3	124	4Fe-4S Mo/W bis-MGD-type domain-containing protein	100802040	2								1	0.00672	104.44	FCYDGLK(1)R	2	-0.17663	3	1	0.013	93.429	FCYDGLK(1)R	2	-0.45917	3
A0A0R0HM79	246	Uncharacterized protein	100784557	1								1	0.0102	76.228	K(1)FSYQTGVR	2	1.4978	1
A0A0R0HM79	385	Uncharacterized protein	100784557	3	1	0.00319	85.813	VEYVQESDK(1)R	2	0.75633	1	1	0.000239	110.84	VEYVQESDK(1)R	2	0.32538	1	1	0.00377	85.813	VEYVQESDK(1)R	2	0.21564	1
A0A0R0HMU8	114	DUF4149 domain-containing protein	100305973	3	1	0.0129	103.29	LAAMNK(1)K	2	-0.51549	1	1	0.0183	94.163	LAAMNK(1)K	2	-0.46585	1	1	0.0374	74.439	LAAMNK(1)K	2	2.7222	1
A0A0R0HPZ5	127	Histone H2B	100820177	3	1	2.44e-11	149.47	LVLPGELAK(1)HAVSEGTK	2	-0.43853	9	1	5.11e-14	143.46	LVLPGELAK(1)HAVSEGTK	2	-0.20497	10	1	1.85e-16	161.86	LVLPGELAK(1)HAVSEGTK	2	-0.24308	9
A0A0R0HPZ5	62	Histone H2B	100820177	3	1	0.0138	75.738	IYIFK(1)VLK	2	0.13378	6	1	0.0186	75.738	IYIFK(1)VLK	2	0.044635	6	1	0.0193	75.738	IYIFK(1)VLK	2	-0.0054099	7
A0A0R0HPZ5	31	Histone H2B	100820177	1								1	0.0318	61.962	AGK(1)K(1)LPK	2	0.30399	1
A0A0R0HPZ5	65	Histone H2B	100820177	3	1	0.000285	77.068	VLK(1)QVHPDIGISSK	3	-1.6813	1	1	0.00278	63.062	VLK(1)QVHPDIGISSK	3	-2.3814	1	1	0.000258	79.652	VLK(1)QVHPDIGISSK	3	-3.9411	1
A0A0R0HPZ5	25	Histone H2B	100820177	3	1	0.000116	107.93	STVGDK(1)APAEK(1)K	2	-0.19025	3	1	6.66e-05	99.941	STVGDK(1)APAEK(1)K	2	-0.056227	5	1	6.46e-06	113.69	STVGDK(1)APAEK(1)K	3	1.0742	4
A0A0R0HPZ5	20	Histone H2B	100820177	3	1	0.000116	107.93	STVGDK(1)APAEK(1)K	2	-0.19025	5	1	6.66e-05	99.941	STVGDK(1)APAEK(1)K	2	-0.056227	6	1	6.46e-06	113.69	STVGDK(1)APAEK(1)K	3	1.0742	6
A0A0R0HPZ5	57	Histone H2B	100820177	3	1	0.00154	88.596	SVETYK(1)IYIFK	2	-0.085737	4	1	0.00019	97.734	SVETYK(1)IYIFK	2	0.21659	4	1	0.00422	78.342	SVETYK(1)IYIFK	2	-0.22442	4
A0A0R0HPZ5	32	Histone H2B	100820177	1								1	0.0318	61.962	AGK(1)K(1)LPK	2	0.30399	1
A0A0R0HPZ5	14	Histone H2B	100820177	3	1	0.013	66.059	K(1)STVGDK(1)APAEK	2	0.14234	1	1	0.000854	87.647	K(1)STVGDK(1)APAEK	2	0.32501	1	1	0.00405	78.69	K(1)STVGDK(1)APAEK	2	0.049982	1
A0A0R0HQ69	229	Uncharacterized protein	GLYMA_11G189200	1															1	0.00881	76.478	VLK(1)EMVQR	2	-0.65126	1
A0A0R0HQQ2	95	Thioredoxin domain-containing protein	GLYMA_10G078400	2								1	0.00722	101.54	LSDYIGK(1)K	2	0.23773	4	1	0.0106	101.54	LSDYIGK(1)K	2	0.11528	5
A0A0R0HQQ2	173	Thioredoxin domain-containing protein	GLYMA_10G078400	1															1	3.82e-05	74.793	SISK(1)SYGVLIPDQGIALR	2	-0.50655	2
A0A0R0HQQ2	216	Thioredoxin domain-containing protein	GLYMA_10G078400	3	1	0.0138	96.492	SVDETK(1)R	2	-2.5323	2	1	0.0269	86.833	SVDETK(1)R	2	-0.085532	2	1	0.0203	96.492	SVDETK(1)R	2	-0.828	3
A0A0R0HQQ2	249	Thioredoxin domain-containing protein	GLYMA_10G078400	3	0.998749	0.0237	42.031	SMK(0.001)PDPK(0.999)LSK	3	0.24711	1	0.999924	0.00809	56.551	SMKPDPK(1)LSK	3	0.38908	1	0.998212	0.026	40.475	SMK(0.002)PDPK(0.998)LSK	3	0.92673	1
A0A0R0HQQ2	238	Thioredoxin domain-containing protein	GLYMA_10G078400	2								1	5.25e-35	190.87	TLQALQYVQENPDEVCPAGWK(1)PGEK	3	0.099725	5	1	1.08e-28	159.66	TLQALQYVQENPDEVCPAGWK(1)PGEK	3	-0.25882	6
A0A0R0HR30	379	Pyr_redox_2 domain-containing protein	100500084	1															1	0.00251	120.06	PK(1)FGTYWIK	2	2.1152	2
A0A0R0HR30	158	Pyr_redox_2 domain-containing protein	100500084	1															1	0.033	50.04	LYEAIK(1)AK	2	0.21086	1
A0A0R0HR30	279	Pyr_redox_2 domain-containing protein	100500084	1															1	0.00667	74.841	GGIK(1)TDAFFK	2	0.13027	2
A0A0R0HS87	204	Uncharacterized protein	100813755	3	1	7.57e-06	126.32	IDQIK(1)TSDLVPR	2	0.79816	1	1	6.36e-05	99.991	IDQIK(1)TSDLVPR	2	-0.040607	1	1	5.18e-07	138.89	IDQIK(1)TSDLVPR	2	0.79878	1
A0A0R0HS87	142	Uncharacterized protein	100813755	3	1	0.0147	73.665	IQCLWK(1)LR	2	-0.00022302	1	1	0.0248	69.825	IQCLWK(1)LR	2	-1.623	1	1	0.0157	84.368	IQCLWK(1)LR	2	-1.1417	1
A0A0R0HT24	22	Uncharacterized protein	100499799	2								1	8.94e-08	107.21	ATSEEVVAAAPEAAAPEAGLK(1)HK	3	0.60776	1	1	6.07e-14	127.92	ATSEEVVAAAPEAAAPEAGLK(1)HK	3	0.66314	1
A0A0R0HUM4	156	Glyco_transf_5 domain-containing protein	100170703	2	1	0.0198	43.214	FFHCYK(1)R	3	-0.064725	3	1	0.0101	71.852	FFHCYK(1)R	3	0.084184	3
A0A0R0HVR5	460	PWWP domain-containing protein	GLYMA_10G192100	3	1	0.000171	97.273	HNLKDDLYPEK(1)K	3	-0.61499	5	1	0.0199	77.732	DDLYPEK(1)K	2	0.13909	2	1	0.00269	68.277	HNLKDDLYPEK(1)K	3	0.22603	3
A0A0R0HXF6	46	Uncharacterized protein	GLYMA_10G224200	3	1	0.0129	83.206	FANIACK(1)K	2	0.63322	2	1	0.0153	84.568	FANIACK(1)K	2	0.28475	3	1	0.0177	83.206	FANIACK(1)K	2	0.018804	3
A0A0R0HXF6	23	Uncharacterized protein	GLYMA_10G224200	3	1	0.00186	86.911	VLNTNVDGK(1)QK	2	-2.0485	1	1	0.000173	99.5	VLNTNVDGK(1)QK	2	-0.73882	2	1	5.59e-05	122.33	VLNTNVDGK(1)QK	2	-0.4702	3
A0A0R0HXF6	106	Uncharacterized protein	GLYMA_10G224200	1															1	0.00488	55.755	YSQVVSNALDMK(1)LR	2	2.8691	2
A0A0R0HXF6	54	Uncharacterized protein	GLYMA_10G224200	3	0.999888	0.0219	43.77	KADVDMNK(1)R	3	-0.54005	1	1	0.00304	113.99	KADVDMNK(1)R	2	-0.66509	1	0.999988	0.0178	51.276	KADVDMNK(1)R	3	0.74232	1
A0A0R0HY40	59	DapB_N domain-containing protein	100795988	1															1	0.0084	72.582	AAVVAVTK(1)AR	2	0.18977	2
A0A0R0HY56	52	Uncharacterized protein	100787184	3	1	0.000645	76.073	FVDLANEAVNK(1)HR	3	0.69235	3	1	0.000294	83.204	FVDLANEAVNK(1)HR	3	-0.086381	2	1	1.92e-05	101.32	FVDLANEAVNK(1)HR	3	0.29796	3
A0A0R0HY56	614	Uncharacterized protein	100787184	1															1	0.00694	54.023	HDNVQVLEK(1)MK	3	0.0066415	1
A0A0R0HY56	705	Uncharacterized protein	100787184	2	0.999418	0.0177	47.302	K(0.001)YPEK(0.999)HPVR	3	0.14509	1	1	0.0148	51.066	YPEK(1)HPVR	3	-0.024296	1
A0A0R0HYP7	238	Uncharacterized protein	100805931	1								1	0.0324	58.699	GLDLHGIK(1)K	2	1.4051	1
A0A0R0HZ75	267	ATP-dependent Clp protease proteolytic subunit	100806258	1															1	0.0291	66.073	LYLPK(1)VNR	2	0.23632	1
A0A0R0HZP7	144	FAD-binding FR-type domain-containing protein	100796877	1															1	4.66e-09	131.06	SVAGSTAEALCALK(1)R	3	0.40715	2
A0A0R0HZP7	197	FAD-binding FR-type domain-containing protein	100796877	3	1	0.000821	92.19	SLIESGFDAGK(1)R	2	-0.70015	2	1	0.00284	74.78	SLIESGFDAGK(1)R	2	-2.639	2	1	0.00382	76.24	SLIESGFDAGK(1)R	2	-3.3911	1
A0A0R0I0P7	158	Uncharacterized protein	100814644	2								1	0.00455	62.088	TTDSK(1)HEAIVK	3	-0.4479	1	1	0.00176	72.29	TTDSK(1)HEAIVK	3	-0.47595	1
A0A0R0I0V8	610	PWWP domain-containing protein	100784689	2	1	0.0144	79.986	DIMHETK(1)K	2	1.1758	1	1	0.0273	70.552	DIMHETK(1)K	2	0.7183	1
A0A0R0I177	279	Pyr_redox_2 domain-containing protein	GLYMA_10G067500	2	1	0.0157	62.466	GGIK(1)TDAFFK	2	-0.15306	1	1	0.018	62.466	GGIK(1)TDAFFK	2	-0.33619	2
A0A0R0I177	158	Pyr_redox_2 domain-containing protein	GLYMA_10G067500	1	1	0.0243	63.565	LYAAIK(1)AK	2	0.065522	2
A0A0R0I177	379	Pyr_redox_2 domain-containing protein	GLYMA_10G067500	1								1	0.00295	94.465	PK(1)FGTYWIK	2	-3.2852	1
A0A0R0I194	143	Peptidyl-prolyl cis-trans isomerase	GLYMA_10G139500	3	1	0.017	42.475	GYGYK(1)GSYFHR	3	-0.39848	1	1	0.00341	65.842	GYGYK(1)GSYFHR	3	-0.24025	2	1	0.00547	59.198	GYGYK(1)GSYFHR	3	-0.20264	2
A0A0R0I3F1	211	Uncharacterized protein (Fragment)	GLYMA_09G038000	1															1	0.0345	46.001	TSFK(1)ANTK	2	1.1239	1
A0A0R0I3F1	207	Uncharacterized protein (Fragment)	GLYMA_09G038000	3	1	0.000262	97.273	EGFEVSVAK(1)TSFK	2	0.51472	1	1	4.32e-06	113.76	EGFEVSVAK(1)TSFK	2	-0.2847	2	1	4.87e-05	106.32	EGFEVSVAK(1)TSFK	2	-0.93449	2
A0A0R0I6W2	121	tRNA-synt_2 domain-containing protein	GLYMA_09G110400	2	1	0.0275	74.415	YPLPK(1)MR	2	-0.64572	1	1	0.0421	69.383	YPLPK(1)MR	2	-1.431	1
A0A0R0I7G4	166	CobW C-terminal domain-containing protein	100820337	2								1	0.0155	70.908	MISELVAK(1)K	2	-0.57385	2	1	0.00646	70.028	MISELVAK(1)K	2	-0.19214	1
A0A0R0I7G4	430	CobW C-terminal domain-containing protein	100820337	1								1	0.0256	53.6	IVFIGK(1)NLDAK	2	-0.30304	1
A0A0R0I7Q2	594	CBM20 domain-containing protein	GLYMA_10G298000	2	1	7.12e-19	142.45	LSGWKPEECGAIENELITWSK(1)R	3	-0.85207	1								1	5.42e-07	82.216	LSGWKPEECGAIENELITWSK(1)R	3	-0.13188	1
A0A0R0I7Q2	679	CBM20 domain-containing protein	GLYMA_10G298000	1															1	0.0127	73.841	LCTLLLK(1)AVR	2	0.75886	1
A0A0R0I854	946	Uncharacterized protein	GLYMA_09G137200	2								1	1.45e-06	129.34	HDNVQILEK(1)MR	3	-0.17053	2	1	9.67e-05	95.094	HDNVQILEK(1)MR	3	-0.23728	1
A0A0R0IAJ6	259	Exostosin domain-containing protein	100783599	1								1	0.0244	41.399	VTLSNRK(1)QMK	2	-4.1022	1
A0A0R0ICD7	295	Eukaryotic translation initiation factor 3 subunit I	100781100	1								1	0.0129	46.88	LHHFDPDYFNIK(1)I	3	-0.19162	1
A0A0R0IDW9	202	Uncharacterized protein	GLYMA_09G070700	3	1	0.00122	77.533	ALHSAGVLK(1)R	3	-0.089657	2	1	0.000568	86.18	ALHSAGVLK(1)R	3	0.43703	3	1	0.000159	103.26	ALHSAGVLK(1)R	3	0.4746	3
A0A0R0IE75	398	Uncharacterized protein	100780360	2	1	0.00755	55.353	VEIAHEK(1)ER	3	1.2306	1								1	0.00847	55.314	VEIAHEK(1)ER	3	0.49021	1
A0A0R0IFV9	345	Uncharacterized protein	100813194	1	1	0.0369	61.962	GYLTQLK(1)K	2	0.10224	1
A0A0R0IFW8	138	Uncharacterized protein	100791034	2								1	0.024	89.296	SFGGEK(1)R	2	-0.025656	1	1	0.0303	83.206	SFGGEK(1)R	2	0.44117	1
A0A0R0IG71	243	Uncharacterized protein	100800553	2	1	0.00793	78.816	AFYEEEVK(1)R	2	3.4268	1								1	0.0105	60.398	AFYEEEVK(1)R	2	0.69872	1
A0A0R0IG99	45	Profilin	100499717	1								1	0.00914	79.148	GPGGVTVK(1)K	2	-2.9585	1
A0A0R0IGA7	169	Uncharacterized protein	GLYMA_09G185300	1	1	0.0321	69.825	FLEK(1)IDR	2	-1.3804	1
A0A0R0IHC0	507	Uncharacterized protein	100796823	3	1	0.00533	84.615	VAQLQEK(1)AR	2	1.1561	5	1	0.00642	95.502	VAQLQEK(1)AR	2	0.15631	3	1	0.00858	83.948	VAQLQEK(1)AR	2	-0.41369	2
A0A0R0IK92	110	Lactoylglutathione lyase	GLYMA_08G035400	2	1	0.0169	58.116	TIK(1)FYTECLGMK	2	2.6163	1								1	0.00112	89.43	TIK(1)FYTECLGMK	2	4.0718	1
A0A0R0IK92	317	Lactoylglutathione lyase	GLYMA_08G035400	2	1	0.0323	55.461	LAGGK(1)ITR	2	0.61844	2								1	0.0322	52.579	LAGGK(1)ITR	2	-0.10716	1
A0A0R0IKR4	416	AA_TRNA_LIGASE_II domain-containing protein	100780893	3	1	0.00905	91.318	YSNSALK(1)K	2	0.12571	1	1	0.0181	80.438	YSNSALK(1)K	2	0.032138	1	1	0.0189	80.438	YSNSALK(1)K	2	-0.34916	1
A0A0R0IKS9	117	TSPc domain-containing protein	GLYMA_08G122500	3	1	0.0304	76.847	AVLVGK(1)R	2	0.24168	1	1	0.0365	78.616	AVLVGK(1)R	2	0.096431	1	1	0.0241	90.986	AVLVGK(1)R	2	0.1462	1
A0A0R0ILS3	132	Uncharacterized protein	GLYMA_08G031800	2	1	0.0111	101.28	MAFK(1)TTR	2	-0.64751	1	1	0.0235	86.794	MAFK(1)TTR	2	0.12058	1
A0A0R0IMB6	105	Fe2OG dioxygenase domain-containing protein	GLYMA_08G149800	1	1	0.0348	58.596	NMGNQVK(1)R	2	0.38579	1
A0A0R0IML7	964	Telomerase reverse transcriptase	GLYMA_08G155900	1								1	0.0357	60.91	PGINLK(1)GK	2	-0.90059	1
A0A0R0INF7	172	Uncharacterized protein	GLYMA_08G175000	3	1	0.0136	98.418	LISWAK(1)R	2	-0.24977	1	1	0.0242	89.123	LISWAK(1)R	2	-0.10628	1	1	0.0211	94.662	LISWAK(1)R	2	-0.2045	1
A0A0R0INI5	175	Uncharacterized protein	GLYMA_08G175100	1															1	0.00619	126.24	FIAWAK(1)R	2	-0.33566	3
A0A0R0INJ2	85	Uncharacterized protein	GLYMA_08G177600	1								1	0.0145	85.676	ISALDIK(1)R	2	-0.076096	1
A0A0R0INP8	237	Peroxidase	GLYMA_08G179600	3	1	1.76e-05	124.12	QICPQTQPTK(1)R	2	-0.19924	1	1	7.06e-07	137.4	QICPQTQPTK(1)R	2	-0.86758	2	1	7.64e-05	117.94	QICPQTQPTK(1)R	2	-0.44684	2
A0A0R0IPA5	447	Uncharacterized protein	GLYMA_08G015900	3	1	0.0095	90.37	GMDLYFK(1)R	2	-0.045264	2	1	0.00809	96.492	GMDLYFK(1)R	2	0.10178	2	1	0.0121	95.909	GMDLYFK(1)R	2	-0.6186	3
A0A0R0IPA5	430	Uncharacterized protein	GLYMA_08G015900	3	1	2.05e-05	113.99	MYK(1)TLLGSQGFR	2	1.7739	4	1	2.4e-09	163.51	MYK(1)TLLGSQGFR	2	-3.9871	4	1	3.58e-06	120.84	MYK(1)TLLGSQGFR	2	1.1771	4
A0A0R0IPA5	397	Uncharacterized protein	GLYMA_08G015900	3	1	0.00241	121.09	IADVSK(1)LR	2	0.83854	1	1	0.00664	99.442	IADVSK(1)LR	2	0.94576	3	1	0.0138	88.819	IADVSK(1)LR	2	0.69822	2
A0A0R0IQ92	536	Phospholipase D	GLYMA_08G211700	1															1	0.0356	52.247	IVSK(1)IEAGER	2	-0.63653	1
A0A0R0IQF0	29	Uncharacterized protein	100794166	2	1	0.0178	60.255	SQPCTYDK(1)SK	2	-0.34953	1	1	0.0206	60.255	SQPCTYDK(1)SK	2	-0.45725	1
A0A0R0IR93	459	Uncharacterized protein	100815475	2	1	0.00478	76.282	DYDVYFK(1)NLK	2	0.7527	1	1	0.00053	96.143	DYDVYFK(1)NLK	2	-1.3339	1
A0A0R0IRN6	275	Malate dehydrogenase	GLYMA_08G063800	1	1	0.037	65.252	IGLEK(1)AK	2	0.26687	1
A0A0R0IRN6	121	Malate dehydrogenase	GLYMA_08G063800	3	1	0.0117	85.676	AGTYDPK(1)R	2	-0.053248	1	1	0.0333	66.27	AGTYDPK(1)R	2	0.35156	1	1	0.0328	65.224	AGTYDPK(1)R	2	-0.49018	1
A0A0R0IRU4	1062	AIG1-type G domain-containing protein	100807107	1								1	0.00333	82.489	VEDQIAVGK(1)R	2	2.5501	1
A0A0R0IT02	301	Aldedh domain-containing protein	100793318	1	1	0.00499	74.611	LMAGSAETVK(1)K	2	-1.2438	1
A0A0R0IT02	332	Aldedh domain-containing protein	100793318	1															1	0.0357	60.436	GTLAAK(1)FR	2	-2.2262	1
A0A0R0IUX0	158	PB1 domain-containing protein	GLYMA_08G237100	1								1	0.0354	75.243	PSDGK(1)LR	2	-2.5075	1
A0A0R0IV52	142	Aldo_ket_red domain-containing protein	100801237	2	1	0.037	65.252	EAYEK(1)LK	2	0.25317	1	1	0.0414	65.252	EAYEK(1)LK	2	0.012072	1
A0A0R0IV62	127	Uncharacterized protein	100785346	1															1	0.00316	82.85	IFSK(1)VGVDNTR	2	1.4741	1
A0A0R0IVM8	270	Uncharacterized protein	547694	3	1	4.01e-14	143.57	DENFGHLK(1)SSDFLTYGLK	3	-0.004618	3	1	1.21e-07	102.07	DENFGHLK(1)SSDFLTYGLK	3	-0.21812	3	1	3.02e-12	133.21	DENFGHLK(1)SSDFLTYGLK	3	-0.26124	5
A0A0R0IVS3	39	Alba domain-containing protein	100305539	1	1	0.0276	64.711	IQVSNTK(1)K	2	1.8039	1
A0A0R0IVS3	87	Alba domain-containing protein	100305539	2	1	0.0146	69.721	NNELAIEK(1)K	2	-0.38233	1	1	0.00678	72.2	NNELAIEK(1)K	2	-1.6137	1
A0A0R0IWL2	13	Proliferating cell nuclear antigen	548079	3	1	0.0074	80.755	LVQGSLLK(1)K	2	0.10555	1	1	0.0166	70.056	LVQGSLLK(1)K	2	0.52358	1	1	0.0104	80.688	LVQGSLLK(1)K	2	0.50684	1
A0A0R0IYE6	363	Lipoxygenase	GLYMA_07G006900	2	1	2.12e-09	147.56	VSK(1)SGWMTDDEFAR	2	-0.23282	1	1	2.59e-13	166.9	VSK(1)SGWMTDDEFAR	2	-0.5323	2
A0A0R0IYE6	94	Lipoxygenase	GLYMA_07G006900	1															1	3.72e-08	96.881	VGNEAYLEK(1)HLPTLPTLGAR	3	1.8558	6
A0A0R0IYE6	394	Lipoxygenase	GLYMA_07G006900	3	1	2.51e-16	114.74	LQEFPPK(1)STLDPATYGDQTSTITK	3	0.99608	3	1	1.03e-07	102.46	LQEFPPK(1)STLDPATYGDQTSTITK	3	1.5319	3	1	4.58e-10	100.81	LQEFPPK(1)STLDPATYGDQTSTITK	3	1.6187	1
A0A0R0IYE6	804	Lipoxygenase	GLYMA_07G006900	2	1	0.0281	79.116	ALEAFK(1)K	2	-0.049367	1	1	0.0359	79.116	ALEAFK(1)K	2	-0.27837	1
A0A0R0IYE6	827	Lipoxygenase	GLYMA_07G006900	3	1	0.00884	72.2	NNDPSLK(1)SR	2	0.29406	1	1	0.0346	49.189	NNDPSLK(1)SR	2	0.54825	1	1	0.00817	85.355	NNDPSLK(1)SR	2	0.18095	1
A0A0R0IYN3	80	Alba domain-containing protein (Fragment)	GLYMA_07G031600	3	1	0.00901	74.841	NNELAVEK(1)K	2	0.29776	1	1	0.0108	74.841	NNELAVEK(1)K	2	0.43231	2	1	0.0146	72.2	NNELAVEK(1)K	2	0.54383	1
A0A0R0IYV9	159	Uncharacterized protein	100802675	1	1	6.72e-10	152.88	TPFVK(1)SDSGSFLK	2	-0.45816	1
A0A0R0IYV9	417	Uncharacterized protein	100802675	1	1	3.82e-06	92.593	EEYESGPVLNK(1)TIYK	2	0.60372	1
A0A0R0IZU0	228	UBA domain-containing protein	100779464	1															1	0.0193	42.336	K(1)HQCIIDLK	3	-1.1419	1
A0A0R0J100	182	Med12 domain-containing protein	100782672	2								1	0.000133	92.866	WIEGLSQQHK(1)R	3	0.38285	1	1	0.0033	66.267	WIEGLSQQHK(1)R	3	0.62831	1
A0A0R0J222	55	ClpS domain-containing protein	100785379	3	1	9.17e-05	103.43	VLLHNDNFNK(1)R	3	-0.72392	1	1	4.07e-05	100.93	VLLHNDNFNK(1)R	3	0.26952	1	1	1.33e-05	122.7	VLLHNDNFNK(1)R	3	-0.36666	2
A0A0R0J309	277	Pribosyltran_N domain-containing protein	100789585	3	1	0.00878	68.972	LSDAPLAIVDK(1)R	2	0.55064	2	1	0.00268	75.911	LSDAPLAIVDK(1)R	2	0.49992	2	1	0.0176	61.409	LSDAPLAIVDK(1)R	2	0.44893	2
A0A0R0J3D8	173	40S ribosomal protein SA	548014	3	1	0.002	77.279	YVDIGIPANNK(1)GK	2	1.2493	2	1	4.42e-05	95.417	YVDIGIPANNK(1)GK	2	1.4612	2	1	0.000567	90.793	YVDIGIPANNK(1)GK	2	1.3094	1
A0A0R0J3D8	96	40S ribosomal protein SA	548014	3	1	0.00312	51.495	AVLK(1)FAQYTGAHAIAGR	3	-0.79754	2	1	0.0014	59.728	AVLK(1)FAQYTGAHAIAGR	3	-0.58819	3	1	0.00115	60.307	AVLK(1)FAQYTGAHAIAGR	3	-0.84835	2
A0A0R0J4Q6	162	Uncharacterized protein	100799082	3	1	1.23e-05	83.758	ELLK(1)NECPHIVVGTPGR	3	0.66027	1	1	1.78e-07	105.9	ELLK(1)NECPHIVVGTPGR	3	-0.88928	2	1	4.1e-05	82.01	ELLK(1)NECPHIVVGTPGR	3	-0.62575	2
A0A0R0J4Q6	188	Uncharacterized protein	100799082	1	0.999921	0.00703	60.691	DKDLGLK(1)NVR	3	-0.40198	1
A0A0R0J5M7	93	Glutaredoxin	100500103	2	1	0.000515	85.837	VLK(1)HYDVPISAR	3	1.492	1	1	0.000458	81.789	VLK(1)HYDVPISAR	3	1.201	1
A0A0R0J805	49	AA_TRNA_LIGASE_II domain-containing protein	GLYMA_07G245700	2								1	0.0248	66.27	FAEQLK(1)DR	2	2.4233	1	1	0.0292	63.216	FAEQLK(1)DR	2	1.582	1
A0A0R0J818	362	Uncharacterized protein	GLYMA_07G034800	1								1	1.52e-08	130.72	VSK(1)SAWMTDEEFGR	2	-0.61325	1
A0A0R0J8D5	210	Uncharacterized protein	GLYMA_07G112000	2								1	0.00545	86.898	IK(1)SSPEAEK	2	0.12343	5	1	0.00492	99.283	IK(1)SSPEAEK	2	0.37829	7
A0A0R0J8D5	120	Uncharacterized protein	GLYMA_07G112000	2								1	0.000453	135.55	DLQLPLK(1)DR	2	-0.12955	2	1	0.00305	115.78	DLQLPLK(1)DR	2	-0.2394	1
A0A0R0J8D5	208	Uncharacterized protein	GLYMA_07G112000	2								1	8.51e-07	105.14	LFQDISNLDHAAK(1)IK	3	0.080632	4	1	8.23e-07	106.14	LFQDISNLDHAAK(1)IK	3	0.13346	5
A0A0R0J8M3	874	Pyruvate, phosphate dikinase	GLYMA_07G253700	1								1	0.0263	84.097	ICTEK(1)GR	2	0.08781	1
A0A0R0J8W7	334	Uncharacterized protein	100797685	3	1	0.0233	79.469	ILEQK(1)QR	2	-0.431	1	1	0.0134	104.45	ILEQK(1)QR	2	0.36618	1	1	0.0305	79.469	ILEQK(1)QR	2	0.48925	1
A0A0R0J9I1	436	Alanine--tRNA ligase	100817906	1								1	0.0422	43.218	IFEELK(1)R	2	0.32122	1
A0A0R0J9I2	63	Uncharacterized protein	GLYMA_07G105200	1								1	0.0406	75.109	WILEEK(1)R	2	1.6122	1
A0A0R0J9U8	99	Patatin (Fragment)	GLYMA_07G115200	1	1	0.0234	54.343	LK(1)TETYLNAK	2	1.6106	1
A0A0R0JAD6	629	Aamy domain-containing protein (Fragment)	GLYMA_06G018000	1								1	0.00965	69.672	VGCDLPGK(1)YR	2	0.083391	1
A0A0R0JD83	480	Ligase_CoA domain-containing protein	100801407	1	1	0.00692	77.662	VELLQK(1)FAR	2	1.3957	1
A0A0R0JDW1	317	Eukaryotic translation initiation factor 3 subunit L	100786533	1								1	3.46e-05	140.78	SPQYEQILK(1)K	2	1.0498	1
A0A0R0JDX3	9	Stress-response A/B barrel domain-containing protein	100791148	1								1	0.02	44.425	GVVK(1)HVFLAK	3	0.003383	1
A0A0R0JDX3	17	Stress-response A/B barrel domain-containing protein	100791148	1								1	0.00693	82.417	FK(1)DDVTPER	2	-2.0208	1
A0A0R0JEV3	542	Uncharacterized protein	100811706	3	1	0.013	55.975	SVVFGALPK(1)TATGK	2	1.2553	1	1	0.0159	55.755	SVVFGALPK(1)TATGK	2	2.0522	1	1	0.00704	67.846	SVVFGALPK(1)TATGK	2	1.1307	1
A0A0R0JEV3	282	Uncharacterized protein	100811706	3	1	0.0169	61.161	AVYGAIAK(1)YK	2	-0.013937	3	1	0.0196	61.161	AVYGAIAK(1)YK	2	0.81688	1	1	0.0201	63.076	AVYGAIAK(1)YK	2	1.761	1
A0A0R0JF06	1132	Uncharacterized protein	100803679	1															1	0.0284	58.274	AVTDLACTK(1)K	2	-0.92568	1
A0A0R0JFD0	1267	Uncharacterized protein	100777481	1															1	4.25e-06	113.4	SDDVTVDSSVSAK(1)R	2	0.73821	2
A0A0R0JFD0	1306	Uncharacterized protein	100777481	3	1	0.03	77.282	LQFSGK(1)K	2	0.63086	1	1	0.038	77.282	LQFSGK(1)K	2	-0.11348	2	1	0.0353	77.058	LQFSGK(1)K	2	-0.19383	1
A0A0R0JFK5	191	Glucose-1-phosphate adenylyltransferase	100810451	2	1	0.0204	69.275	VLSFSEK(1)PK	2	0.71149	1	1	0.0302	53.124	VLSFSEK(1)PK	2	0.11636	1
A0A0R0JI09	126	Uncharacterized protein	100804203	3	1	0.000167	130.98	LGSK(1)QIFVK	2	0.78994	2	1	0.000847	119.53	LGSK(1)QIFVK	2	0.87449	1	1	0.00873	83.438	LGSK(1)QIFVK	2	0.93233	2
A0A0R0JJ40	56	Uncharacterized protein	100783904	3	1	0.0119	110.81	YNENWK(1)K	2	-0.561	4	1	0.0144	108.46	YNENWK(1)K	2	-0.7492	3	1	0.0185	100.19	YNENWK(1)K	2	-0.86593	2
A0A0R0JKV5	212	PEROXIDASE_4 domain-containing protein	100792735	1								1	2.43e-10	136.83	LPEESLNASGLK(1)K	2	1.6473	1
A0A0R0JMM2	158	EF1_GNE domain-containing protein	100777627	2								1	6.19e-08	109.72	SSVLLDVKPWDDETDMK(1)K	3	-0.27909	2	1	1.24e-07	100.97	SSVLLDVKPWDDETDMK(1)K	3	-0.40696	2
A0A0R0JMM2	59	EF1_GNE domain-containing protein	100777627	2								1	0.00106	77.744	WYK(1)HIDALLR	3	-0.091275	5	1	0.000301	93.561	WYK(1)HIDALLR	3	0.15132	4
A0A0R0JMM2	141	EF1_GNE domain-containing protein	100777627	2								1	2.39e-07	106.35	ESGK(1)SSVLLDVKPWDDETDMK	3	-0.19932	3	1	2.49e-09	101.6	ESGK(1)SSVLLDVKPWDDETDMK	3	-0.071833	4
A0A0R0JND0	284	Myb-like domain-containing protein	100779771	3	1	5.44e-24	166.49	ISEIGSTIVMGK(1)NEGLHTSGHAYR	4	0.10425	5	1	3.1e-12	129.9	ISEIGSTIVMGK(1)NEGLHTSGHAYR	4	-0.096877	4	1	1.14e-10	111.53	ISEIGSTIVMGK(1)NEGLHTSGHAYR	4	0.44635	4
A0A0R0JPA5	35	Uncharacterized protein	100805630	3	1	5.98e-07	172.1	KPISLEEK(1)R	3	0.61436	6	1	0.00064	119.27	KPISLEEK(1)R	2	-0.12071	9	1	0.0017	115.29	KPISLEEK(1)R	3	0.27146	6
A0A0R0JPC0	105	Uncharacterized protein	100776954	1	1	0.00766	51.03	VAIALVSDPVYVAAK(1)K	2	-2.4454	1
A0A0R0JQU1	239	Uncharacterized protein	GLYMA_05G043200	3	1	1.72e-10	134.14	LEQIFSEHGK(1)VEDAR	3	-0.053666	4	1	1.63e-09	117	LEQIFSEHGK(1)VEDAR	3	0.17841	3	1	4.84e-14	154.69	LEQIFSEHGK(1)VEDAR	3	-0.46956	4
A0A0R0JQV7	454	Uncharacterized protein	100784244	3	1	0.00121	68.283	DLGMPFFNHEVVK(1)K	3	-0.3055	1	1	0.0021	65.374	DLGMPFFNHEVVK(1)K	3	0.025765	1	1	0.000745	71.98	DLGMPFFNHEVVK(1)K	3	-0.24151	1
A0A0R0JQZ9	184	Uncharacterized protein	GLYMA_05G046900	2	1	0.00548	87.806	EDAIEYAK(1)K	2	0.34243	2	1	0.00289	98.044	EDAIEYAK(1)K	2	-0.042098	2
A0A0R0JRI4	141	Uncharacterized protein	GLYMA_06G219900	3	1	0.00746	71.176	NTVPGVFTLK(1)R	2	0.51579	2	1	0.00874	70.089	NTVPGVFTLK(1)R	2	0.33701	2	1	0.0119	68.676	NTVPGVFTLK(1)R	2	0.51342	2
A0A0R0JRK5	266	Peptidase_S49 domain-containing protein	GLYMA_06G207200	1								1	0.011	68.536	YK(1)SAGDQLAR	2	1.9693	2
A0A0R0JT01	184	Uncharacterized protein	100820574	1															1	0.0131	90.601	SLLQK(1)HGR	2	0.17828	2
A0A0R0JT01	205	Uncharacterized protein	100820574	1															1	0.0028	48.216	DITPDDK(1)QELDEALQR	3	-0.035307	1
A0A0R0JT01	552	Uncharacterized protein	100820574	1															1	0.0142	48.091	ECHVK(1)HPLR	3	1.6391	1
A0A0R0JTF7	229	Aspartate aminotransferase	GLYMA_06G275700	1	1	0.0168	63.816	EISSQIK(1)AK	2	3.2149	1
A0A0R0JTV5	179	Elongation factor 1-alpha	GLYMA_05G114900	3	1	0.0177	73.248	EVSSYLK(1)K	2	0.11129	5	1	0.0162	83.206	EVSSYLK(1)K	2	0.1341	1	1	0.0272	69.598	EVSSYLK(1)K	2	0.13594	2
A0A0R0JTV5	438	Elongation factor 1-alpha	GLYMA_05G114900	3	1	0.0043	89.171	DPTGAK(1)VTK	2	0.81843	2	1	0.00489	88.596	DPTGAK(1)VTK	2	-0.033473	1	1	0.0237	63.415	DPTGAK(1)VTK	2	-0.40676	1
A0A0R0JTV5	51	Elongation factor 1-alpha	GLYMA_05G114900	1	1	0.0132	82.563	EAAEMNK(1)R	2	0.92132	1
A0A0R0JTV5	161	Elongation factor 1-alpha	GLYMA_05G114900	1	1	0.00156	90.913	MDATTPK(1)YSK	2	-1.3955	1
A0A0R0JTV5	427	Elongation factor 1-alpha	GLYMA_05G114900	3	1	1.66e-08	135.14	QTVAVGVIK(1)SVEK	2	0.3145	3	1	1.18e-07	119.96	QTVAVGVIK(1)SVEK	2	-0.20007	3	1	1.34e-07	128.73	QTVAVGVIK(1)SVEK	2	-0.1489	3
A0A0R0JUQ7	618	Uncharacterized protein	100780669	1								0.999981	0.0171	47.139	DKFPSAESNK(1)K	3	1.0109	1
A0A0R0JV82	99	EF-hand domain-containing protein	GLYMA_06G298200	3	1	5.42e-10	155.97	DFMEEIGQTK(1)R	2	-0.58939	4	1	7.87e-11	181.68	DFMEEIGQTK(1)R	2	-0.84633	4	1	1.9e-06	153.95	DFMEEIGQTK(1)R	2	-0.18676	4
A0A0R0JY42	95	Uncharacterized protein	GLYMA_05G052000	1															1	0.0351	77.282	DPSIWK(1)K	2	-0.32924	1
A0A0R0JY53	105	Amidase domain-containing protein	100784932	1	1	0.00769	55.335	ERPCTDDACCVK(1)R	3	-1.6033	1
A0A0R0JYG9	74	Rubredoxin-like domain-containing protein	100812204	3	1	0.00208	103.26	DCGYIYK(1)DR	2	-0.26296	2	1	0.00388	91.658	DCGYIYK(1)DR	2	-0.18457	2	1	0.00281	117.7	DCGYIYK(1)DR	2	0.49172	2
A0A0R0JYG9	95	Rubredoxin-like domain-containing protein	100812204	3	1	9.96e-21	179.56	LPDNYFCPVCGAPK(1)R	2	-0.85352	2	1	3.09e-21	179.56	LPDNYFCPVCGAPK(1)R	2	-2.4525	2	1	5.4e-25	210.34	LPDNYFCPVCGAPK(1)R	2	-1.9501	2
A0A0R0JYG9	107	Rubredoxin-like domain-containing protein	100812204	3	1	9.32e-11	135.72	AYAPAVTK(1)NDNDTAVR	3	-0.51228	1	1	3.58e-09	115.8	AYAPAVTK(1)NDNDTAVR	2	0.24395	1	1	4.01e-07	107.82	AYAPAVTK(1)NDNDTAVR	3	-0.11434	1
A0A0R0JZ96	114	Uncharacterized protein	GLYMA_05G211500	1	1	0.000181	67.646	DIDIEK(1)HTLTTSSGK	3	2.4582	1
A0A0R0K0U9	897	Uncharacterized protein	GLYMA_05G022200	3	1	0.00485	90.15	TDAVQAVK(1)K	2	1.0836	2	1	0.00825	81.525	TDAVQAVK(1)K	2	2.0263	1	1	0.0099	82.287	TDAVQAVK(1)K	2	1.6485	2
A0A0R0K2W2	33	Protein kinase domain-containing protein	GLYMA_05G123500	3	1	0.00319	85.821	VTNETIALK(1)K	2	1.0174	1	1	0.00405	79.201	VTNETIALK(1)K	2	1.1559	2	1	0.00611	78.488	VTNETIALK(1)K	2	1.651	1
A0A0R0K4E3	8	Uncharacterized protein	100806831	1	1	0.0176	46.819	LERGNLK(1)QR	2	0.5597	1
A0A0R0K581	37	Uncharacterized protein	100789724	1	1	0.027	65.246	AAIQCLK(1)R	2	1.7977	1
A0A0R0K737	312	6-phosphogluconate dehydrogenase, decarboxylating	GLYMA_05G214000	3	1	0.0276	57.149	VNVSGVDK(1)K	2	0.9762	1	1	0.0102	76.282	VNVSGVDK(1)K	2	0.19833	1	1	0.0356	55.806	VNVSGVDK(1)K	2	2.5006	1
A0A0R0K737	25	6-phosphogluconate dehydrogenase, decarboxylating	GLYMA_05G214000	3	1	1.8e-07	138.24	TASK(1)VDQTVDR	2	1.1638	3	1	4.81e-07	142.1	TASK(1)VDQTVDR	2	0.04064	1	1	2.75e-05	131.17	TASK(1)VDQTVDR	2	0.11326	2
A0A0R0K7P8	223	Uncharacterized protein	100809690	1								1	0.0344	49.3	VLEVAK(1)TFR	2	0.99506	1
A0A0R0K7Z7	258	Uncharacterized protein (Fragment)	GLYMA_04G131600	1															1	0.00998	82.029	TVQVTGDK(1)R	2	2.0304	1
A0A0R0K869	122	40S ribosomal protein S7	GLYMA_05G238000	2	1	0.03	57.859	VYLDPK(1)ER	2	0.070676	1	1	0.0304	65.224	VYLDPK(1)ER	2	-0.59485	1
A0A0R0K8Q5	101	Uncharacterized protein	100800976	2	1	1.26e-07	111.58	LETCTIADK(1)K	2	1.2541	2								1	9.92e-09	114.99	LETCTIADK(1)K	2	1.1783	3
A0A0R0K953	107	Uncharacterized protein	GLYMA_04G167100	1	1	0.0233	43.68	TMK(1)LIQTNSSR	2	1.5486	1
A0A0R0KAG4	101	Uncharacterized protein	GLYMA_04G090300	2	1	0.033	74.184	ASGLSK(1)R	2	1.5834	1								1	0.0179	101.41	ASGLSK(1)R	2	0.25552	1
A0A0R0KB83	192	NmrA domain-containing protein	100797608	3	1	1.55e-07	81.884	YVFYSIHNCDK(1)HPEVPLMEIK	4	-0.8294	3	1	5.31e-05	87.208	YVFYSIHNCDK(1)HPEVPLMEIK	4	0.3775	4	1	7.28e-05	68.42	YVFYSIHNCDK(1)HPEVPLMEIK	4	0.055011	6
A0A0R0KB83	207	NmrA domain-containing protein	100797608	3	1	0.00314	116.37	FCTEK(1)FLR	2	-0.1382	3	1	0.00441	114.28	FCTEK(1)FLR	2	-0.38687	4	1	0.00321	127.56	FCTEK(1)FLR	2	-0.47787	3
A0A0R0KC59	93	HMG box domain-containing protein	GLYMA_04G016800	3	1	0.0228	57.532	APYVAK(1)SEK	2	0.15251	2	1	0.00613	84.817	APYVAK(1)SEK	2	0.60001	1	1	0.0317	56.548	APYVAK(1)SEK	2	1.1205	1
A0A0R0KCP6	251	Uncharacterized protein	100789173	1	1	0.0321	69.812	PK(1)ITIER	2	-0.66656	1
A0A0R0KFW2	268	Uncharacterized protein	100781522	2	1	0.00986	68.536	YK(1)SAGDQLAR	2	1.4695	2								1	0.00564	78.342	YK(1)SAGDQLAR	2	1.2308	1
A0A0R0KFW2	148	Uncharacterized protein	100781522	2	1	0.00149	91.215	GQISDQVK(1)SR	2	-2.9974	1								1	0.00858	85.813	GQISDQVK(1)SR	2	-0.065662	1
A0A0R0KGG4	468	Peptidylprolyl isomerase	100794411	2								1	4.49e-05	95.094	VACNLNNAACK(1)LK	2	-1.3702	1	1	0.000329	88.803	VACNLNNAACK(1)LK	2	-0.72613	1
A0A0R0KGG4	280	Peptidylprolyl isomerase	100794411	2								1	0.00038	105.17	TVSEVTEDK(1)K	2	0.10037	1	1	0.000245	123.51	TVSEVTEDK(1)K	2	-0.46597	1
A0A0R0KGG4	318	Peptidylprolyl isomerase	100794411	2								1	0.00256	86.014	LQDGTLFLK(1)K	2	0.788	1	1	0.00051	110.39	LQDGTLFLK(1)K	2	0.59906	1
A0A0R0KGP2	216	NAD(P)-bd_dom domain-containing protein	100804322	3	1	0.0132	64.752	NLVSALPSSVK(1)R	2	-1.494	1	1	0.0312	52.484	NLVSALPSSVK(1)R	2	0.41111	1	1	0.00175	86.756	NLVSALPSSVK(1)R	2	-0.22556	1
A0A0R0KHP8	9	Purple acid phosphatase	GLYMA_04G195600	1															1	0.000153	110.39	AILK(1)FQLINQR	2	-0.13596	1
A0A0R0KK01	7	Histone H2A	100807862	3	1	3.06e-06	108.63	GGK(1)GLVAGK(1)TTAANK	2	0.47514	5	1	7.42e-09	114.63	GGK(1)GLVAGK(1)TTAANK	3	-0.20778	9	1	7.12e-05	91.355	GGK(1)GLVAGK(1)TTAANK	2	0.38532	5
A0A0R0KK01	4	Histone H2A	100807862	1															1	0.00239	84.365	AGK(1)GGK(1)GLVAGK	2	-0.22044	4
A0A0R0KK01	13	Histone H2A	100807862	3	1	3.06e-06	117.09	GLVAGK(1)TTAANK	2	0.11115	9	1	7.42e-09	117.09	GLVAGK(1)TTAANK	2	0.17644	13	1	5.67e-05	109.72	GLVAGK(1)TTAANK	2	0.06153	4
A0A0R0KK42	111	Uncharacterized protein (Fragment)	GLYMA_04G162500	3	1	0.00441	63.624	VVVPAK(1)THLR	3	0.094409	4	1	0.00464	63.624	VVVPAK(1)THLR	3	-0.095917	2	1	0.00496	63.624	VVVPAK(1)THLR	3	0.016926	4
A0A0R0KKR3	53	Aldo_ket_red domain-containing protein	100792657	2								1	9.04e-30	183.88	HIDCASAYK(1)NQAEIGSALK	3	-0.84702	2	1	9.66e-18	155.94	HIDCASAYK(1)NQAEIGSALK	3	-0.50998	2
A0A0R0KKR3	63	Aldo_ket_red domain-containing protein	100792657	2								1	0.0105	68.676	NQAEIGSALK(1)K	2	3.913	1	1	0.00888	71.176	NQAEIGSALK(1)K	2	3.9765	1
A0A0R0KKR3	72	Aldo_ket_red domain-containing protein	100792657	2	1	0.00056	122.28	LFDDGVVK(1)R	2	-0.158	1								1	0.00532	99.688	LFDDGVVK(1)R	2	0.12964	1
A0A0R0KKR3	284	Aldo_ket_red domain-containing protein	100792657	2								1	0.00405	117.81	ISEIK(1)QER	2	-0.09433	1	1	0.0111	96.034	ISEIK(1)QER	2	0.44441	1
A0A0R0KKR3	163	Aldo_ket_red domain-containing protein	100792657	3	1	0.00308	83.045	AIGVSNFSSK(1)K	2	-1.7871	1	1	0.00226	83.045	AIGVSNFSSK(1)K	2	-1.7077	1	1	0.00335	83.226	AIGVSNFSSK(1)K	2	-1.0343	1
A0A0R0KKR3	191	Aldo_ket_red domain-containing protein	100792657	3	1	9.04e-10	101.92	VVPAVNQVELHPGWQQPK(1)LR	3	-0.099699	1	1	9.12e-08	110.74	VVPAVNQVELHPGWQQPK(1)LR	3	0.10544	2	1	2.71e-08	101.92	VVPAVNQVELHPGWQQPK(1)LR	3	0.71372	2
A0A0R0KL47	53	Peroxiredoxin (Fragment)	GLYMA_03G190400	3	1	0.000364	84.892	HVPGFVEK(1)SGELR	3	0.48978	5	1	0.000234	85.672	HVPGFVEK(1)SGELR	3	0.38529	4	1	2.72e-05	95.417	HVPGFVEK(1)SGELR	3	0.10247	3
A0A0R0KL80	693	Aamy domain-containing protein	100816963	1								1	0.0276	54.259	VGCSTPGK(1)YK	2	-3.5784	1
A0A0R0KL80	99	Aamy domain-containing protein	100816963	1								1	9.26e-07	104.21	YEIDK(1)HEGGLDTFSR	3	-0.68083	2
A0A0R0KL80	225	Aamy domain-containing protein	100816963	1								1	0.0254	40.058	YVFK(1)HPLPK	3	0.59643	1
A0A0R0KL80	610	Aamy domain-containing protein	100816963	1								1	0.000807	63.376	GDQHLPTGVIVPGNNNSFDK(1)CR	3	1.1409	1
A0A0R0KLT7	610	Aamy domain-containing protein	100816963	1															1	0.000192	57.802	GDQHLPTGVIVPGNNNSFDK(1)CR	3	2.4183	1
A0A0R0KLT7	113	Aamy domain-containing protein	100816963	1	1	0.00587	82.287	GYEK(1)FGFQR	2	0.10171	1
A0A0R0KLT7	99	Aamy domain-containing protein	100816963	1															1	3.98e-05	90.348	YEIDK(1)HEGGLDTFSR	3	-0.58596	3
A0A0R0KLT7	225	Aamy domain-containing protein	100816963	1															1	0.00682	60.828	YVFK(1)HPLPK	3	0.37204	1
A0A0R0KMU0	103	Uncharacterized protein	GLYMA_03G063200	3	1	0.0046	77.062	DK(1)FEDNEVVK	2	-0.55869	1	1	0.00842	70.728	DK(1)FEDNEVVK	2	-0.32714	1	1	0.0107	70.685	DK(1)FEDNEVVK	2	0.13439	1
A0A0R0KMU0	100	Uncharacterized protein	GLYMA_03G063200	3	1	0.000375	77.42	PYAPPAPSK(1)K	2	-3.7843	3	1	0.000228	82.651	GPPRPYAPPAPSK(1)K	3	-0.25277	3	1	0.00517	56.527	GPPRPYAPPAPSK(1)K	3	0.37691	3
A0A0R0KNZ6	1371	Uncharacterized protein	100775631	2	1	6.48e-10	152.55	SQFSGK(1)K(1)VPQR	2	-0.13597	3	1	2.94e-08	159.44	SQFSGK(1)K(1)VPQR	2	0.71184	2
A0A0R0KNZ6	1372	Uncharacterized protein	100775631	2	1	6.48e-10	152.55	SQFSGK(1)K(1)VPQR	2	-0.13597	3	1	2.94e-08	159.44	SQFSGK(1)K(1)VPQR	2	0.71184	2
A0A0R0KNZ6	1332	Uncharacterized protein	100775631	2	1	4.8e-06	117.08	SDDVTVDSSVSAK(1)R	2	-0.2843	2	1	2.75e-08	127.32	SDDVTVDSSVSAK(1)R	2	0.26511	2
A0A0R0KP25	37	Uncharacterized protein	100786325	2								1	0.0072	52.79	ELGITALHIK(1)LR	3	-1.0789	1	1	0.00368	63.091	ELGITALHIK(1)LR	2	-1.4533	4
A0A0R0KPC8	279	Uncharacterized protein	GLYMA_03G246300	2	1	0.0315	56.258	SGVEVK(1)AK	2	0.49723	1	1	0.0398	57.59	SGVEVK(1)AK	2	0.096557	1
A0A0R0KPC8	212	Uncharacterized protein	GLYMA_03G246300	2	1	0.000596	118.67	EEGVEAK(1)LR	2	-0.62433	2	1	0.00253	98.048	EEGVEAK(1)LR	2	-0.34591	4
A0A0R0KPC8	60	Uncharacterized protein	GLYMA_03G246300	2	1	0.00238	84.169	LAADK(1)AVESVK	2	-0.3245	2	1	0.00846	69.345	LAADK(1)AVESVK	2	-0.51189	2
A0A0R0KPC8	205	Uncharacterized protein	GLYMA_03G246300	1								1	0.014	60.657	LQELFK(1)EEGVEAK	2	-4.3103	1
A0A0R0KPJ9	128	Uncharacterized protein	GLYMA_03G259400	3	1	0.0336	54.023	TIQNDINDLK(1)K	2	0.48005	1	1	0.00458	73.435	TIQNDINDLK(1)K	2	-0.078595	1	1	0.0094	64.121	TIQNDINDLK(1)K	2	2.7472	1
A0A0R0KQV8	114	PGM_PMM_III domain-containing protein	GLYMA_03G042000	3	1	8.08e-10	110.12	SMPTSAALDVVAK(1)HLNLK	3	1.3076	1	1	6.78e-05	75.548	SMPTSAALDVVAK(1)HLNLK	3	0.97216	1	1	0.000669	61.87	SMPTSAALDVVAK(1)HLNLK	3	0.75498	1
A0A0R0KQV8	68	PGM_PMM_III domain-containing protein	GLYMA_03G042000	2	1	0.0194	52.268	NMVLGK(1)R	2	-0.59721	1	1	0.0378	73.637	NMVLGK(1)R	2	-1.6798	1
A0A0R0KSS1	94	PKS_ER domain-containing protein	100811802	3	1	0.000628	84.479	VLESGHPDYK(1)K	3	0.42203	1	1	0.000453	84.479	VLESGHPDYK(1)K	3	-0.53135	1	1	0.00601	56.205	VLESGHPDYK(1)K	3	0.33813	1
A0A0R0KSS1	195	PKS_ER domain-containing protein	100811802	3	1	0.0236	79.116	VDLLK(1)NK	2	1.2738	1	1	0.0287	81.784	VDLLK(1)NK	2	1.0935	1	1	0.0288	81.784	VDLLK(1)NK	2	2.2889	1
A0A0R0KV70	261	Lipase_3 domain-containing protein	100815007	1								1	0.0354	56.548	EQVLGEVK(1)R	2	0.22456	1
A0A0R0KVH3	134	Uncharacterized protein	GLYMA_03G165200	3	1	0.0161	67.334	GLEVTEDK(1)R	2	1.0706	1	1	0.0277	58.699	GLEVTEDK(1)R	2	0.48367	1	1	0.0301	60.064	GLEVTEDK(1)R	2	1.1895	1
A0A0R0KX70	62	CP12 domain-containing protein	100812118	2	1	0.000835	97.734	ISEK(1)VEESIK	2	-1.0923	2	1	0.0036	78.903	ISEK(1)VEESIK	2	-1.7253	2
A0A0R0KX82	17	Uncharacterized protein	GLYMA_02G141100	2	1	0.0046	77.062	YK(1)TDQAQEAK	2	0.096318	1	1	0.00025	108.98	YK(1)TDQAQEAK	2	-0.20729	1
A0A0R0KXH1	54	GST N-terminal domain-containing protein	GLYMA_02G024700	2	1	0.0127	45.829	K(1)IPVFFHGDK	3	-0.028416	1	1	0.00867	52.247	K(1)IPVFFHGDK	3	0.04469	1
A0A0R0KXH1	47	GST N-terminal domain-containing protein	GLYMA_02G024700	2	1	0.00041	88.021	SELLLK(1)SNPVHK	3	0.40077	2	1	0.0041	62.088	SELLLK(1)SNPVHK	3	-0.015037	1
A0A0R0KYK6	74	Thioredoxin domain-containing protein	100794561	3	1	1.83e-14	166.62	SHTVIYATGATAK(1)R	3	-0.0025522	5	1	7.99e-14	164.64	SHTVIYATGATAK(1)R	3	0.033629	5	1	3.85e-12	158.11	SHTVIYATGATAK(1)R	3	0.10081	6
A0A0R0KYK6	61	Thioredoxin domain-containing protein	100794561	2	1	5.61e-08	125.5	VK(1)SHTVIYATGATAK	3	-0.34376	2								1	7.2e-05	86.772	VK(1)SHTVIYATGATAK	3	1.233	2
A0A0R0KZ01	126	RRM domain-containing protein	GLYMA_02G197700	2								1	0.028	43.897	TIYCTNIDK(1)K	2	0.73553	1	1	0.0243	61.344	TIYCTNIDK(1)K	2	-0.20117	1
A0A0R0L0W8	382	UTP--glucose-1-phosphate uridylyltransferase	GLYMA_02G241100	3	1	8.63e-15	159.81	ANPENPSIELGPEFK(1)K	2	-0.30824	2	1	7.58e-10	132.64	ANPENPSIELGPEFK(1)K	2	-0.28909	2	1	7.93e-13	139.88	ANPENPSIELGPEFK(1)K	3	-0.27579	2
A0A0R0L3E1	436	Uncharacterized protein	100808564	3	1	8.45e-05	109.6	VAAIAQNENLGK(1)R	2	0.08373	1	1	7.17e-12	156.81	VAAIAQNENLGK(1)R	2	-0.37164	1	1	1.1e-14	178.22	VAAIAQNENLGK(1)R	2	0.48615	1
A0A0R0L4C1	125	14_3_3 domain-containing protein	100798989	3	1	6.67e-06	95.236	LVPSAASGDSK(1)VFYLK	3	-1.3575	3	1	2.44e-05	94.007	LVPSAASGDSK(1)VFYLK	3	-1.5522	3	1	4.6e-05	92.8	LVPSAASGDSK(1)VFYLK	3	-1.2821	2
A0A0R0L4C1	76	14_3_3 domain-containing protein	100798989	1								1	1.19e-08	154.28	IISSIEQK(1)EESR	3	-0.89468	3
A0A0R0L4C1	130	14_3_3 domain-containing protein	100798989	3	1	0.0261	49.358	VFYLK(1)MK	2	0.5686	3	1	0.0171	60.788	VFYLK(1)MK	2	0.52392	3	1	0.028	53.554	VFYLK(1)MK	2	0.56789	1
A0A0R0L4C1	143	14_3_3 domain-containing protein	100798989	3	1	0.02	56.205	YLAEFK(1)TGADR	2	-2.8613	1	1	0.00525	72.29	YLAEFK(1)TGADR	2	-1.5078	1	1	0.0176	62.694	YLAEFK(1)TGADR	2	-1.8252	1
A0A0R0L6B4	74	UBIQUITIN_CONJUGAT_2 domain-containing protein	100816570	1															0.997919	0.00587	52.172	LFCDK(0.998)DYPEK(0.002)PPSVR	3	0.50927	1
A0A0R0L8P5	122	Proteasome subunit beta	100808133	3	1	7.23e-05	123.79	VVTALTLLK(1)K	2	-0.0015655	3	1	8.88e-05	123.79	VVTALTLLK(1)K	2	-0.33974	3	1	0.000212	125.75	VVTALTLLK(1)K	2	0.050068	3
A0A0R0L980	136	C2H2-type domain-containing protein	102668301	3	1	0.00128	93.096	ALGDLTGIK(1)K	2	0.33596	1	1	0.00365	81.017	ALGDLTGIK(1)K	2	0.022314	1	1	0.013	69.721	ALGDLTGIK(1)K	2	-2.6513	1
A0A0R0L9V7	189	DALR_1 domain-containing protein	100796303	3	1	0.00614	81.099	LQSGEIK(1)YR	2	0.37697	1	1	0.00253	98.048	LQSGEIK(1)YR	2	0.13745	1	1	0.00375	109.66	LQSGEIK(1)YR	2	-0.041507	1
A0A0R0L9V7	173	DALR_1 domain-containing protein	100796303	1								1	0.000461	99.283	FDSDPEFK(1)LR	2	0.0073397	1
A0A0R0LCB4	357	PH domain-containing protein	100820315	1								1	0.0346	57.047	ESAALK(1)EK	2	0.34798	1
A0A0R0LCD3	99	Uncharacterized protein	GLYMA_01G059400	1								1	0.00285	84.687	NEVVLQVPK(1)R	2	0.54139	1
A0A0R0LCV7	475	Uncharacterized protein	100805543	1															1	7.94e-05	117.09	EVENSIAEFK(1)R	2	2.5712	2
A0A0R0LCV7	222	Uncharacterized protein	100805543	1															1	0.0341	61.78	YK(1)SIGALK	2	0.21155	1
A0A0R0LFF5	327	Elongation factor Ts, mitochondrial	100797166	1															1	0.0203	67.704	GQVTLTMK(1)K	2	3.9244	1
A0A0R0LFF5	806	Elongation factor Ts, mitochondrial	100797166	1															1	0.00616	78.342	FNLGEGLEK(1)K	2	2.94	1
A0A0R0LFF5	628	Elongation factor Ts, mitochondrial	100797166	1															1	4.36e-05	104.24	EETGAGMMDCK(1)K	2	-1.2949	4
A0A0R0LFR9	151	NTF2 domain-containing protein (Fragment)	GLYMA_01G231300	3	1	0.0172	74.301	LEVINGK(1)R	2	0.22237	1	1	0.0179	80.684	LEVINGK(1)R	2	0.47129	1	1	0.0203	77.318	LEVINGK(1)R	2	0.86141	1
A0A0R0LHX3	981	Elongation factor Ts, mitochondrial	100797166	1	1	3.06e-07	141.08	EDLLSK(1)PENIR	2	-0.21202	1
A0A0R0LHX3	655	Elongation factor Ts, mitochondrial	100797166	1	1	0.0297	62.969	GLSSADK(1)K	2	0.44817	1
A0A0R0LHX3	896	Elongation factor Ts, mitochondrial	100797166	1								1	0.0217	75.043	GLSTADK(1)K	2	0.44801	1
A0A0R0LHX3	806	Elongation factor Ts, mitochondrial	100797166	2	1	0.0272	59.198	FNLGEGLEK(1)K	2	2.263	1	1	0.00296	84.198	FNLGEGLEK(1)K	2	3.9036	1
A0A0R0LHX3	628	Elongation factor Ts, mitochondrial	100797166	2	1	0.000187	94.122	EETGAGMMDCK(1)K	2	-1.5479	4	1	5.35e-05	104.24	EETGAGMMDCK(1)K	2	-1.6376	4
A0A0R0LHX3	327	Elongation factor Ts, mitochondrial	100797166	2	1	0.0226	61.56	GQVTLTMK(1)K	2	0.62183	1	1	0.0282	61.765	GQVTLTMK(1)K	2	3.7112	1
A0A0R0LM01	265	Methionine aminopeptidase	100789968	3	1	0.00162	73.632	TIHDHADK(1)YR	3	0.86201	3	1	0.000779	83.081	TIHDHADK(1)YR	3	0.011802	3	1	0.02	42.976	TIHDHADK(1)YR	3	1.0043	2
A0A0R4J2L6	533	M16C_associated domain-containing protein	100778773	2								0.999993	0.000334	89.43	YEKPLQDLK(1)SR	3	0.83974	1	0.999999	0.000461	89.43	YEKPLQDLK(1)SR	3	1.239	2
A0A0R4J2L6	117	M16C_associated domain-containing protein	100778773	3	1	0.000296	102.33	VSEEFIPECK(1)SK	2	-0.03593	1	1	5.99e-07	129.04	VSEEFIPECK(1)SK	2	-0.22079	1	1	8.97e-05	106.11	VSEEFIPECK(1)SK	2	-0.062019	1
A0A0R4J2L6	378	M16C_associated domain-containing protein	100778773	3	1	0.000355	75.911	IVETYPAGEGGDLK(1)K	2	0.35389	1	1	0.000341	86.497	IVETYPAGEGGDLK(1)K	2	0.15669	1	1	0.000726	75.911	IVETYPAGEGGDLK(1)K	2	-0.029205	1
A0A0R4J2L6	1075	M16C_associated domain-containing protein	100778773	1	1	0.0072	60.255	DRPDFFQVK(1)K	3	2.6404	1
A0A0R4J2L6	720	M16C_associated domain-containing protein	100778773	1	1	0.0135	45.891	GK(1)EDPCSHMVIR	3	0.82543	1
A0A0R4J2N8	288	Fe2OG dioxygenase domain-containing protein	100775942	1	1	0.0317	51.445	GIVNSEK(1)ER	2	-1.6109	1
A0A0R4J2N8	340	Fe2OG dioxygenase domain-containing protein	100775942	2	1	0.0135	67.334	GK(1)SYMDVIR	2	0.49632	1	1	0.0298	57.532	GK(1)SYMDVIR	2	-0.34299	1
A0A0R4J2N8	321	Fe2OG dioxygenase domain-containing protein	100775942	1															1	0.000681	58.693	VIGPAPSLVTPERPALFK(1)R	3	-0.55676	1
A0A0R4J2Q9	111	Peroxidase	100812478	1															1	6.9e-10	109.41	SK(1)VETVCPGVVSCADIVTIAAR	3	-2.0026	2
A0A0R4J2U8	386	TRANSKETOLASE_1 domain-containing protein	100818028	1	1	0.0321	75.109	FAEYEK(1)K	2	0.35815	3
A0A0R4J2U8	714	TRANSKETOLASE_1 domain-containing protein	100818028	1	1	0.00725	76.228	IYK(1)EFGITK	2	-0.063557	2
A0A0R4J2Y5	128	CP12 domain-containing protein	100803973	1															1	0.00533	70.927	DNPETIECK(1)TFED	2	-0.20728	1
A0A0R4J2Y5	64	CP12 domain-containing protein	100803973	1															1	0.00384	84.507	ISEK(1)VEESIK	2	-1.6083	2
A0A0R4J318	133	Peptidyl-prolyl cis-trans isomerase	100809134	3	1	0.000524	79.875	TPWLDGK(1)HVVFGK	3	-0.83747	2	1	0.000449	76.759	TPWLDGK(1)HVVFGK	3	-1.3058	1	1	0.00142	70.68	TPWLDGK(1)HVVFGK	3	-1.2193	2
A0A0R4J326	161	Uncharacterized protein	100527811	2	1	0.026	66.073	WIGIAGK(1)R	2	0.61425	1								1	0.0152	52.716	WIGIAGK(1)R	2	2.8364	1
A0A0R4J364	10	Uncharacterized protein	GLYMA_04G240800	2	1	0.0112	52.837	SSTAGQVIK(1)CK	2	1.0668	1								1	0.000424	89.266	SSTAGQVIK(1)CK	2	-1.4588	1
A0A0R4J391	200	ADK_lid domain-containing protein	100790268	3	1	0.00208	85.536	QTEPVIDYYSK(1)K	2	1.4787	1	1	0.0134	65.043	QTEPVIDYYSK(1)K	2	0.71923	1	1	0.000212	94.688	QTEPVIDYYSK(1)K	2	-0.85781	1
A0A0R4J391	181	ADK_lid domain-containing protein	100790268	1								1	0.00847	70.685	DDTAAVLK(1)SR	2	3.5011	1
A0A0R4J391	33	ADK_lid domain-containing protein	100790268	3	1	1.34e-29	183.15	GTQSPIIK(1)DEYCLCHLATGDMLR	3	-0.24262	1	1	9.66e-18	148.53	GTQSPIIK(1)DEYCLCHLATGDMLR	3	-0.19184	1	1	7.17e-14	128.98	GTQSPIIK(1)DEYCLCHLATGDMLR	3	-0.63507	1
A0A0R4J391	152	ADK_lid domain-containing protein	100790268	3	1	0.00394	65.232	TYHTK(1)FSPPK	3	1.2329	2	1	9.46e-05	104.82	TYHTK(1)FSPPK	3	1.0311	2	1	0.000372	92.611	TYHTK(1)FSPPK	3	0.63251	3
A0A0R4J391	60	ADK_lid domain-containing protein	100790268	2	1	0.0367	52.255	TPLGVK(1)AK	2	1.0005	1								1	0.0368	44.377	TPLGVK(1)AK	2	0.93234	1
A0A0R4J3K0	163	Uncharacterized protein	547851	3	1	0.00568	69.198	VHFIFK(1)HK	3	0.44858	4	1	0.00902	63.565	VHFIFK(1)HK	3	-0.12851	3	1	0.0115	52.716	VHFIFK(1)HK	3	0.052966	1
A0A0R4J3L3	344	NADPH-protochlorophyllide oxidoreductase	100804565	3	1	0.0176	57.175	GFVSEDESGK(1)R	2	-0.92433	1	1	0.0156	63.473	GFVSEDESGK(1)R	2	-1.872	1	1	0.0194	72.34	GFVSEDESGK(1)R	2	-1.8576	1
A0A0R4J3Q0	133	FBPase domain-containing protein	547809	1	1	1.67e-85	275.02	ANISNLTGVQGAVNVQGEDQK(1)K	3	0.12488	2
A0A0R4J3Q0	307	FBPase domain-containing protein	547809	1	1	6.73e-06	122.78	YIDDLK(1)DPGPSGK	2	0.53074	1
A0A0R4J3Y6	23	AAA domain-containing protein	GLYMA_08G224500	2								1	1.1e-07	109.67	HAAEGAPEENCSAK(1)PTK	3	-0.02515	1	1	9.44e-11	132.61	HAAEGAPEENCSAK(1)PTK	3	0.10947	2
A0A0R4J3Y9	128	Serine hydroxymethyltransferase	100499634	3	1	9.15e-44	233.84	YYGGNEYIDMAETLCQK(1)R	2	0.088431	8	1	5.47e-34	205.12	YYGGNEYIDMAETLCQK(1)R	2	0.89376	11	1	2.37e-47	245.96	YYGGNEYIDMAETLCQK(1)R	3	-0.75956	11
A0A0R4J3Y9	415	Serine hydroxymethyltransferase	100499634	3	1	9.46e-10	91.767	VLEAVHIAANK(1)NTVPGDVSAMVPGGIR	3	0.53077	4	1	2.63e-07	94.594	VLEAVHIAANK(1)NTVPGDVSAMVPGGIR	3	0.67258	2	1	1.39e-12	110.03	VLEAVHIAANK(1)NTVPGDVSAMVPGGIR	3	0.37751	3
A0A0R4J3Y9	511	Serine hydroxymethyltransferase	100499634	3	1	9.2e-07	132.06	QFPTIGFDK(1)ATMK	2	0.20674	2	1	2.29e-05	105.19	QFPTIGFDK(1)ATMK	2	0.68766	4	1	9.9e-05	96.866	QFPTIGFDK(1)ATMK	2	0.37189	4
A0A0R4J3Y9	393	Serine hydroxymethyltransferase	100499634	3	1	2.14e-26	185.55	SYELVSGGTENHLVLVNLK(1)NK	3	0.94447	4	1	1.47e-25	175.33	SYELVSGGTENHLVLVNLK(1)NK	3	1.1693	4	1	8.91e-27	176.69	SYELVSGGTENHLVLVNLK(1)NK	3	1.6456	1
A0A0R4J3Y9	188	Serine hydroxymethyltransferase	100499634	3	1	3.02e-12	108.08	IMALDLPHGGHLSHGYQTDTK(1)K	3	-0.076169	9	1	2.78e-07	109.85	IMALDLPHGGHLSHGYQTDTK(1)K	4	-0.27949	10	1	4.21e-18	136.96	IMALDLPHGGHLSHGYQTDTK(1)K	4	-0.61121	6
A0A0R4J3Y9	218	Serine hydroxymethyltransferase	100499634	3	1	2.84e-23	156.23	LNESTGYIDYDQMEK(1)SATLFRPK	3	0.29037	3	1	1.35e-18	156.23	LNESTGYIDYDQMEK(1)SATLFRPK	3	0.42963	1	1	6.5e-19	140.45	LNESTGYIDYDQMEK(1)SATLFRPK	3	-0.43784	1
A0A0R4J410	393	Obg-like ATPase 1	100813501	1	1	0.0189	64.841	FNVSGGGK(1)K	2	-0.39383	1
A0A0R4J4A7	156	Glycine cleavage system H protein	100785811	1															1	2.71e-11	168.02	EYTK(1)FCEEEDASH	2	-0.53059	2
A0A0R4J4A7	152	Glycine cleavage system H protein	100785811	3	0.99999	0.000427	56.684	VKPSDPSELDSLMGPK(1)EYTK	3	-0.15103	1	0.999998	0.00156	58.952	VKPSDPSELDSLMGPK(1)EYTK	3	0.93561	2	1	1.09e-05	75.773	VKPSDPSELDSLMGPK(1)EYTK	3	0.92327	1
A0A0R4J4B4	83	Ferredoxin--NADP reductase, chloroplastic	100802032	1								0.976875	0.000758	85.533	FK(0.023)PK(0.977)NPYIGR	3	0.53354	1
A0A0R4J4B4	348	Ferredoxin--NADP reductase, chloroplastic	100802032	2								1	0.011	69.721	DGIDWIEYK(1)R	2	-0.4744	1	1	0.00574	79.659	DGIDWIEYK(1)R	2	-0.74032	1
A0A0R4J4B4	236	Ferredoxin--NADP reductase, chloroplastic	100802032	3	1	0.0142	45.829	MFFEK(1)HDDYK	3	-0.08661	2	1	0.00767	54.259	MFFEK(1)HDDYK	3	0.16575	3	1	0.00266	70.942	MFFEK(1)HDDYK	3	0.061962	1
A0A0R4J4B4	266	Ferredoxin--NADP reductase, chloroplastic	100802032	1	1	0.037	65.252	EEFEK(1)MK	2	-0.31518	1
A0A0R4J4C4	84	PEROXIDASE_4 domain-containing protein	GLYMA_11G107200	2								1	0.0052	72.34	AIDFCQEVK(1)AK	2	0.13072	2	1	0.00563	73.435	AIDFCQEVK(1)AK	2	-0.99837	2
A0A0R4J4D4	298	MFS domain-containing protein	100800071	3	1	0.0349	50.353	GSFQDLK(1)EK	2	0.47585	1	1	0.0146	70.028	GSFQDLK(1)EK	2	-0.1416	1	1	0.0306	57.532	GSFQDLK(1)EK	2	-0.42007	1
A0A0R4J4D6	59	Uncharacterized protein	100812707	3	1	9.47e-19	133.74	LIGDAAK(1)NQVAMNPTNTVFDAK	3	-0.68615	3	1	2.54e-17	139.95	LIGDAAK(1)NQVAMNPTNTVFDAK	3	-0.68048	3	1	9.46e-19	139.95	LIGDAAK(1)NQVAMNPTNTVFDAK	3	-0.86187	3
A0A0R4J4D6	74	Uncharacterized protein	100812707	1	1	1.94e-06	93.909	NQVAMNPTNTVFDAK(1)R	3	-0.12725	1
A0A0R4J4G7	188	Uncharacterized protein	100786658	3	1	0.00165	71.176	NVAAELGK(1)HAIR	3	1.1865	2	1	0.00153	71.176	NVAAELGK(1)HAIR	3	0.74175	2	1	0.00394	62.088	NVAAELGK(1)HAIR	3	1.3978	1
A0A0R4J4L1	141	Epimerase domain-containing protein	100806281	3	1	1.67e-13	156.17	IK(1)GEECWTDLEYCK	2	-2.3509	2	1	1.85e-13	170.11	IK(1)GEECWTDLEYCK	2	-0.88813	2	1	1.6e-09	145.69	IK(1)GEECWTDLEYCK	2	-0.20393	2
A0A0R4J4L1	155	Epimerase domain-containing protein	100806281	3	1	0.0146	63.624	QK(1)GLYYPIAK	2	0.92454	2	1	0.0125	67.207	QK(1)GLYYPIAK	2	-0.6136	2	1	0.018	64.82	QK(1)GLYYPIAK	2	0.62557	2
A0A0R4J4L1	153	Epimerase domain-containing protein	100806281	3	1	6.69e-26	212.83	IKGEECWTDLEYCK(1)QK	3	-0.4462	9	1	2.17e-21	218.5	IKGEECWTDLEYCK(1)QK	3	-0.69828	9	1	7.05e-29	236.28	IKGEECWTDLEYCK(1)QK	3	-0.55628	9
A0A0R4J4L1	240	Epimerase domain-containing protein	100806281	3	1	3.04e-07	128.95	DIALAHILALENK(1)K	3	0.043645	2	1	1.39e-08	115.91	DIALAHILALENK(1)K	3	0.086384	2	1	2.66e-08	117.08	DIALAHILALENK(1)K	3	0.043865	2
A0A0R4J4L1	163	Epimerase domain-containing protein	100806281	3	1	0.0149	57.267	GLYYPIAK(1)TLAEK	2	-0.70217	3	1	0.02	54.09	GLYYPIAK(1)TLAEK	2	-0.46575	2	1	0.0217	54.09	GLYYPIAK(1)TLAEK	2	-0.68005	1
A0A0R4J4L1	316	Epimerase domain-containing protein	100806281	3	1	0.0243	56.043	DAVESLK(1)SR	2	0.895	1	1	0.00953	74.533	DAVESLK(1)SR	2	-0.57668	2	1	0.0115	73.885	DAVESLK(1)SR	2	0.48415	2
A0A0R4J4R5	207	Uncharacterized protein	100780806	1	1	0.00648	59.067	TPLGDK(1)HFK	3	-1.6431	1
A0A0R4J4U0	128	Uncharacterized protein	100789210	1	1	0.00386	76.326	LK(1)QEEYFGGSK	2	-0.94905	1
A0A0R4J4U0	89	Uncharacterized protein	100789210	1	1	6.09e-09	80.02	VGPNPK(1)FAPVAGYHWFDGDGMIHGLR	4	-0.18553	1
A0A0R4J537	208	Thioredoxin domain-containing protein	100814030	1															1	0.000625	70.197	LIVLDVGLK(1)HCGPCVK	3	0.21006	1
A0A0R4J537	148	Thioredoxin domain-containing protein	100814030	3	1	0.000179	90.707	VENVPHFSFYK(1)SK	3	0.19873	2	1	0.000282	83.692	VENVPHFSFYK(1)SK	3	-0.30444	4	1	2.4e-05	97.797	VENVPHFSFYK(1)SK	3	-0.038247	3
A0A0R4J537	222	Thioredoxin domain-containing protein	100814030	3	1	0.0116	66.663	VYPTVVK(1)LSR	2	0.26128	3	1	0.0194	61.344	VYPTVVK(1)LSR	2	0.30229	3	1	0.0223	61.344	VYPTVVK(1)LSR	2	0.34103	3
A0A0R4J537	195	Thioredoxin domain-containing protein	100814030	2								1	0.00988	51.879	LIEDHK(1)LDHK	3	1.0679	2	1	0.0116	50.09	LIEDHK(1)LDHK	3	1.6435	2
A0A0R4J537	137	Thioredoxin domain-containing protein	100814030	3	1	0.000647	76.01	EK(1)VENVPHFSFYK	3	0.78423	1	1	0.00275	65.219	EK(1)VENVPHFSFYK	3	0.45044	1	1	0.00177	69.261	EK(1)VENVPHFSFYK	3	0.6106	3
A0A0R4J5A2	330	Peroxidase	GLYMA_15G128700	2	1	0.00817	93.162	HCNFVNK(1)K	2	0.2724	2	1	0.0074	89.401	HCNFVNK(1)K	2	0.98232	2
A0A0R4J5A2	265	Peroxidase	GLYMA_15G128700	3	1	0.00633	73.841	VYFSNLQVK(1)K	2	2.2868	1	1	0.00469	76.228	VYFSNLQVK(1)K	2	2.63	1	1	0.00937	72.434	VYFSNLQVK(1)K	2	2.0448	1
A0A0R4J5A2	323	Peroxidase	GLYMA_15G128700	1	1	0.00916	53.968	K(1)HCNFVNK	3	0.91465	3
A0A0R4J5G6	113	DLH domain-containing protein	100803221	1															1	0.0369	40.496	SIIEALK(1)SK	2	1.064	1
A0A0R4J5G6	137	DLH domain-containing protein	100803221	1															1	0.034	54.584	VVVELAK(1)SR	2	-0.21843	1
A0A0R4J5G6	202	DLH domain-containing protein	100803221	1															1	0.0034	64.224	IFPK(1)VSHGWTVR	3	0.050593	1
A0A0R4J5G6	236	DLH domain-containing protein	100803221	3	1	0.000525	58.123	AAAEEAHQDMLNWFAK(1)HLK	4	-0.52003	1	1	0.00488	49.768	AAAEEAHQDMLNWFAK(1)HLK	4	-0.18785	1	1	0.000611	57.41	AAAEEAHQDMLNWFAK(1)HLK	4	0.32535	1
A0A0R4J5H0	200	Uncharacterized protein	GLYMA_15G271200	1	1	0.0253	62.558	VLSAK(1)VSR	2	-1.1282	1
A0A0R4J5H0	193	Uncharacterized protein	GLYMA_15G271200	3	1	0.0294	58.433	NFFSEK(1)GK	2	0.89116	1	1	0.0242	70.256	NFFSEK(1)GK	2	0.57888	1	1	0.0174	80.219	NFFSEK(1)GK	2	0.26961	2
A0A0R4J5J8	74	FBPase domain-containing protein	100807451	1	1	1.03e-05	84.403	LIGLAGETNVQGEEQK(1)K	3	-0.907	1
A0A0R4J5J8	312	FBPase domain-containing protein	100807451	1								1	0.0204	42.785	ALDLVPTK(1)LHER	3	0.073397	1
A0A0R4J5J8	25	FBPase domain-containing protein	100807451	2	1	8.87e-05	95.264	FVLNEQSK(1)HPESR	3	0.20162	1								1	2.75e-05	95.264	FVLNEQSK(1)HPESR	3	0.11506	1
A0A0R4J5J8	232	FBPase domain-containing protein	100807451	1	1	0.00395	60.631	NWDRPTATYVEK(1)CK	3	0.092117	1
A0A0R4J5J8	220	FBPase domain-containing protein	100807451	3	1	9.4e-08	80.412	IYSVNEGNAK(1)NWDRPTATYVEK	3	-0.031568	1	1	3.87e-08	113.73	IYSVNEGNAK(1)NWDRPTATYVEK	3	-1.2918	2	1	2.11e-09	99.11	IYSVNEGNAK(1)NWDRPTATYVEK	3	0.80458	2
A0A0R4J5K2	83	Ferredoxin--NADP reductase, chloroplastic	100793840	3	0.998097	0.000341	97.597	FK(0.002)PK(0.998)TPYVGR	3	-0.45256	2	0.995499	0.00102	81.335	FK(0.005)PK(0.995)TPYVGR	3	0.1893	3	0.933114	0.000253	94.804	FK(0.067)PK(0.933)TPYVGR	3	-0.46377	2
A0A0R4J5K2	348	Ferredoxin--NADP reductase, chloroplastic	100793840	2	1	5.36e-05	126.71	DGIDWTEYK(1)R	2	-0.43649	4								1	5.38e-05	136.52	DGIDWTEYK(1)R	2	-0.31864	4
A0A0R4J5K2	79	Ferredoxin--NADP reductase, chloroplastic	100793840	2	1	7.04e-08	147.62	QDEGVVVNK(1)FK	2	0.088264	4								1	3.44e-05	129	QDEGVVVNK(1)FK	2	0.35735	4
A0A0R4J5K2	164	Ferredoxin--NADP reductase, chloroplastic	100793840	2	1	9.91e-05	150.4	TVSLCVK(1)R	2	-0.3565	8								1	0.0035	127.56	TVSLCVK(1)R	2	-0.038287	8
A0A0R4J5K2	236	Ferredoxin--NADP reductase, chloroplastic	100793840	2	1	0.000228	99.568	MFFEK(1)HEDYK	3	-0.06561	11								1	0.00138	79.201	MFFEK(1)HEDYK	3	-0.44496	12
A0A0R4J5K2	323	Ferredoxin--NADP reductase, chloroplastic	100793840	2	1	1.39e-10	142.91	DNTFVYMCGLK(1)GMEK	2	-2.0221	2								1	2.92e-06	97.235	DNTFVYMCGLK(1)GMEK	2	-0.62448	2
A0A0R4J5K2	353	Ferredoxin--NADP reductase, chloroplastic	100793840	1	1	0.00915	70.808	K(1)SEQWNVEVY	2	-2.145	1
A0A0R4J5M9	238	Uncharacterized protein	100787165	3	1	0.00793	73.233	FTAK(1)NVAVR	2	0.11545	2	1	0.0211	64.654	FTAK(1)NVAVR	2	-3.8014	1	1	0.0159	70.056	FTAK(1)NVAVR	2	-3.5882	2
A0A0R4J5X9	86	Succinate dehydrogenase [ubiquinone] iron-sulfur subunit, mitochondrial	100815377	1															1	3.57e-06	120.9	IK(1)NEIDPSLTFR	2	-1.0928	2
A0A0R4J5X9	163	Succinate dehydrogenase [ubiquinone] iron-sulfur subunit, mitochondrial	100815377	1															1	0.025	71.379	SIEPWLK(1)R	2	-1.4238	1
A0A0R4J653	723	TRANSKETOLASE_1 domain-containing protein	100805786	2	1	0.00725	76.228	IYK(1)EFGITK	2	-0.063557	2	1	0.00645	83.862	IYK(1)EFGITK	2	-0.46208	1
A0A0R4J653	581	TRANSKETOLASE_1 domain-containing protein	100805786	1	1	4.35e-11	118.05	PADGNETAGSYK(1)VAVVNR	3	0.6393	1
A0A0R4J653	473	TRANSKETOLASE_1 domain-containing protein	100805786	1								1	8.11e-44	273.3	SYGDFQK(1)NTPEER	2	0.45221	2
A0A0R4J653	369	TRANSKETOLASE_1 domain-containing protein	100805786	2	1	2.95e-09	131.18	NLGWPYEPFHVPEDVK(1)K	3	-0.025467	12	1	8.91e-06	92.439	NLGWPYEPFHVPEDVK(1)K	3	-0.21985	6
A0A0R4J653	720	TRANSKETOLASE_1 domain-containing protein	100805786	2	1	0.00341	75.088	FGASAPAGK(1)IYK	2	-0.36476	3	1	0.00923	67.519	FGASAPAGK(1)IYK	2	-0.74779	3
A0A0R4J653	395	TRANSKETOLASE_1 domain-containing protein	100805786	3	1	0.0321	75.109	FAEYEK(1)K	2	0.35815	3	1	0.038	77.282	FAEYEK(1)K	2	0.20858	3	1	0.0351	77.282	FAEYEK(1)K	2	0.28876	3
A0A0R4J653	599	TRANSKETOLASE_1 domain-containing protein	100805786	2	1	6.87e-12	153.22	QK(1)LTQLPGTSIEGVEK	2	-0.22758	1	1	1.57e-18	164.41	QK(1)LTQLPGTSIEGVEK	2	-0.563	1
A0A0R4J653	389	TRANSKETOLASE_1 domain-containing protein	100805786	1	1	0.00086	78.69	LEAEWNAK(1)FAEYEK	2	-1.654	1
A0A0R4J653	332	TRANSKETOLASE_1 domain-containing protein	100805786	3	1	1.55e-20	127.53	VTTTIGFGSPNK(1)ANSYSVHGSALGTK	3	0.7383	1	1	2.92e-12	118.63	VTTTIGFGSPNK(1)ANSYSVHGSALGTK	3	0.7455	1	1	2.85e-12	107.47	VTTTIGFGSPNK(1)ANSYSVHGSALGTK	3	-0.046214	1
A0A0R4J653	381	TRANSKETOLASE_1 domain-containing protein	100805786	2	1	0.00186	62.861	HTPEGAK(1)LEAEWNAK	3	-4.2662	1	1	0.00877	49.593	HTPEGAK(1)LEAEWNAK	3	-1.4639	1
A0A0R4J653	729	TRANSKETOLASE_1 domain-containing protein	100805786	2	1	4.9e-06	113.53	EFGITK(1)EAVIAAAK	2	1.0844	2	1	4.07e-11	145.61	EFGITK(1)EAVIAAAK	2	0.58486	3
A0A368UGQ5	217	Glucose-6-phosphate 1-epimerase	GLYMA_17G061300	2	1	0.00315	69.275	IAILDHEK(1)K	3	1.1636	2	1	0.00717	66.92	IAILDHEK(1)K	2	0.56886	2
A0A368UH36	129	Phosphoglycerate kinase	GLYMA_15G262100	3	1	0.000452	99.752	EEEK(1)NDPEFAK	2	0.19601	1	1	0.00107	71.08	EEEK(1)NDPEFAK	2	0.10826	2	1	1.1e-05	95.067	EEEK(1)NDPEFAK	2	0.34419	4
A0A368UH36	125	Phosphoglycerate kinase	GLYMA_15G262100	3	1	0.000438	94.114	FYK(1)EEEK	2	0.36448	5	1	0.0161	94.114	FYK(1)EEEK	2	0.24369	2	1	0.0177	98.458	FYK(1)EEEK	2	0.40515	1
A0A368UH36	341	Phosphoglycerate kinase	GLYMA_15G262100	3	1	0.000667	96.229	FATGTEAIAK(1)K	2	0.12888	3	1	0.00013	105.46	FATGTEAIAK(1)K	2	0.70547	2	1	7.88e-05	117.25	FATGTEAIAK(1)K	2	0.56925	2
A0A368UH36	136	Phosphoglycerate kinase	GLYMA_15G262100	3	0.999998	0.0065	59.13	EEEKNDPEFAK(1)K	3	0.28252	1	0.999998	0.0061	58.098	EEEKNDPEFAK(1)K	3	-0.081358	1	1	0.0103	66.692	NDPEFAK(1)K	2	0.6022	2
A0A368UH36	257	Phosphoglycerate kinase	GLYMA_15G262100	3	1	0.00155	86.803	LSLATTLLEK(1)AK	2	0.0071169	1	1	9.66e-07	123.95	LSLATTLLEK(1)AK	2	0.47405	2	1	4.07e-07	142.83	LSLATTLLEK(1)AK	2	0.17017	2
A0A368UH97	498	Uncharacterized protein	GLYMA_13G183000	2	1	0.0155	91.906	VTLLVK(1)R	2	0.27793	1	1	0.0139	111.04	VTLLVK(1)R	2	-0.2127	1
A0A368UHG1	21	Uncharacterized protein	GLYMA_13G336200	2	1	0.0048	79.659	CNGTTEEVK(1)K	2	0.064405	2	1	6.62e-05	130.01	CNGTTEEVK(1)K	2	-0.39522	1
A0A368UHG1	4	Uncharacterized protein	GLYMA_13G336200	3	1	0.00182	107.57	K(1)FFVGGNWK	2	0.85472	3	1	0.00293	97.635	K(1)FFVGGNWK	2	0.37871	2	1	0.00546	98.582	K(1)FFVGGNWK	2	0.61473	2
A0A368UHL7	163	Tubulin alpha chain	GLYMA_17G156900	1								1	0.0132	87.639	LSVDYGK(1)K	2	1.0944	2
A0A368UHL7	365	Tubulin alpha chain	GLYMA_17G156900	1								1	0.000882	74.987	IDHK(1)FDLMYAK	3	-0.12319	1
A0A368UHL7	372	Tubulin alpha chain	GLYMA_17G156900	1								1	0.00683	103.83	FDLMYAK(1)R	2	0.015129	3
A0A368UHL7	60	Tubulin alpha chain	GLYMA_17G156900	1								1	7.57e-05	73.574	TVGGGDDAFNTFFSETGAGK(1)HVPR	3	-0.71477	1
A0A368UHQ2	290	PHD-type domain-containing protein	GLYMA_19G187900	3	1	6.67e-28	224.42	SEESSNNVVGK(1)R	2	0.22536	2	1	2.66e-23	238.92	SEESSNNVVGK(1)R	2	-0.23982	1	1	1.34e-18	215.08	SEESSNNVVGK(1)R	2	-0.10736	1
A0A368UIA0	437	MGS domain-containing protein	GLYMA_04G133100	2								1	0.00409	76.332	GLEILCGK(1)SK	2	1.2761	1	1	0.00564	78.342	GLEILCGK(1)SK	2	2.2899	2
A0A368UIA0	505	MGS domain-containing protein	GLYMA_04G133100	3	1	0.000522	97.463	HVK(1)SNAIVIAK	2	0.24298	2	1	0.000206	96.059	HVK(1)SNAIVIAK	2	-0.29396	1	1	0.00354	81.239	HVK(1)SNAIVIAK	2	-0.41068	2
A0A368UIA0	356	MGS domain-containing protein	GLYMA_04G133100	3	1	3.39e-11	121.44	NPTCVVVK(1)HTNPCGVASR	3	0.064766	2	1	8.73e-17	144.17	NPTCVVVK(1)HTNPCGVASR	3	0.057133	2	1	1.43e-22	173.49	NPTCVVVK(1)HTNPCGVASR	3	-0.65238	2
A0A368UIA0	245	MGS domain-containing protein	GLYMA_04G133100	3	1	0.0111	82.452	NQDDQK(1)FR	2	0.15463	2	1	0.0127	85.67	NQDDQK(1)FR	2	-0.05307	1	1	0.0152	85.676	NQDDQK(1)FR	2	-0.46545	2
A0A368UIE9	888	Glutamine amidotransferase type-2 domain-containing protein	GLYMA_03G128300	1	1	0.000494	123.86	AFSEDTAK(1)R	2	-0.13294	4
A0A368UIE9	1368	Glutamine amidotransferase type-2 domain-containing protein	GLYMA_03G128300	1	1	0.0305	71.342	VVNK(1)TIK	2	-0.63995	1
A0A368UIE9	194	Glutamine amidotransferase type-2 domain-containing protein	GLYMA_03G128300	3	1	5.9e-06	141.88	DAQFLNEAK(1)K	2	-0.12239	3	1	0.000139	114.86	DAQFLNEAK(1)K	2	0.68097	2	1	0.00015	129.89	DAQFLNEAK(1)K	2	0.43262	2
A0A368UIE9	1547	Glutamine amidotransferase type-2 domain-containing protein	GLYMA_03G128300	1															1	0.0349	73.637	EIVK(1)IQR	2	1.6902	1
A0A368UIE9	241	Glutamine amidotransferase type-2 domain-containing protein	GLYMA_03G128300	2	1	6.73e-11	153.81	IVK(1)EENVDDIER	2	0.54654	2								1	3.7e-05	111.88	IVK(1)EENVDDIER	2	1.1028	1
A0A368UIE9	790	Glutamine amidotransferase type-2 domain-containing protein	GLYMA_03G128300	1	1	7.09e-05	121.9	LSNK(1)TVNLMR	2	0.74656	3
A0A368UIE9	1029	Glutamine amidotransferase type-2 domain-containing protein	GLYMA_03G128300	1	1	6.75e-14	97.387	WKPLTDVVDGYSPTLPHLK(1)GLQNGDTATSAIK	4	-0.70632	1
A0A368UIE9	917	Glutamine amidotransferase type-2 domain-containing protein	GLYMA_03G128300	1	1	0.014	90.777	LLHK(1)AVR	2	0.80989	1
A0A368UIE9	185	Glutamine amidotransferase type-2 domain-containing protein	GLYMA_03G128300	2	1	1.29e-12	113.49	SHTGVGMVFLPK(1)DAQFLNEAK	3	1.4188	1								1	0.000519	60.332	SHTGVGMVFLPK(1)DAQFLNEAK	3	2.3531	1
A0A368UIE9	998	Glutamine amidotransferase type-2 domain-containing protein	GLYMA_03G128300	1															1	1.07e-15	157.74	IGGK(1)SNSGEGGEDPVR	2	0.046097	1
A0A368UIE9	810	Glutamine amidotransferase type-2 domain-containing protein	GLYMA_03G128300	2	1	0.0123	44.925	MPTVSIEQAQK(1)NYCK	3	1.4209	1								1	7.87e-07	106.55	MPTVSIEQAQK(1)NYCK	3	1.2482	1
A0A368UIE9	822	Glutamine amidotransferase type-2 domain-containing protein	GLYMA_03G128300	1	1	0.0055	83.869	AGLLK(1)ILSK	2	0.088339	1
A0A368UIE9	949	Glutamine amidotransferase type-2 domain-containing protein	GLYMA_03G128300	1	1	0.00297	96.342	DLLEFK(1)SDR	2	-0.35813	3
A0A368UIE9	1081	Glutamine amidotransferase type-2 domain-containing protein	GLYMA_03G128300	1	0.999993	1.21e-05	86.488	IAQGAKPGEGGQLPGK(1)K	3	0.38818	3
A0A368UIE9	409	Glutamine amidotransferase type-2 domain-containing protein	GLYMA_03G128300	1	1	4.57e-24	171.5	SPEEAMMILVPEAYK(1)NHPTLSIK	3	0.93328	3
A0A368UIE9	1561	Glutamine amidotransferase type-2 domain-containing protein	GLYMA_03G128300	1	1	2.19e-19	168.64	VSAPVGQMQLK(1)SLIEAHVEK	3	1.0152	1
A0A368UIF4	78	Uncharacterized protein	GLYMA_02G014000	1								1	0.0413	56.434	AK(1)SVLIGK	2	-0.25629	1
A0A368UIF4	84	Uncharacterized protein	GLYMA_02G014000	1								1	0.00449	58.32	SVLIGK(1)VDCDEHK	3	0.44838	2
A0A368UIF4	355	Uncharacterized protein	GLYMA_02G014000	1								1	0.034	43.635	ADELTLK(1)K	2	-0.44767	1
A0A368UIF4	289	Uncharacterized protein	GLYMA_02G014000	1								1	3.92e-08	158.05	EFVAASDEEK(1)K	2	-1.3554	1
A0A368UIF4	319	Uncharacterized protein	GLYMA_02G014000	1								1	0.0262	68.657	AAK(1)NYLEK	2	0.45297	1
A0A368UIF4	330	Uncharacterized protein	GLYMA_02G014000	1								1	8.28e-06	124.6	GSDYAK(1)NEIQR	2	-0.5878	2
A0A368UIN5	208	Uncharacterized protein	GLYMA_08G200200	2	1	4.89e-05	103.76	LAGYHTWEK(1)LITK	3	-0.49624	3	1	8.72e-06	101.3	LAGYHTWEK(1)LITK	3	0.10043	2
A0A368UIN5	220	Uncharacterized protein	GLYMA_08G200200	3	1	0.00011	88.561	NTSEYHGK(1)TAVTYK	3	-0.059006	3	1	0.000241	79.652	NTSEYHGK(1)TAVTYK	3	0.097686	1	1	0.0109	47.548	NTSEYHGK(1)TAVTYK	3	-0.049506	1
A0A368UIN5	212	Uncharacterized protein	GLYMA_08G200200	2								1	1.29e-08	142.08	LITK(1)NTSEYHGK	3	0.29248	3	1	1.09e-07	142.08	LITK(1)NTSEYHGK	3	-0.11746	4
A0A368UIN5	226	Uncharacterized protein	GLYMA_08G200200	3	1	8.7e-05	118.9	TAVTYK(1)STER	2	0.23471	3	1	0.000101	116.55	TAVTYK(1)STER	2	-0.16582	3	1	0.00035	114.86	TAVTYK(1)STER	2	-0.25341	3
A0A368UJ31	265	Uncharacterized protein (Fragment)	GLYMA_08G150400	3	1	0.00048	105.46	FTK(1)AESEGLK	2	-0.087468	2	1	0.000495	97.734	FTK(1)AESEGLK	2	-0.67988	2	1	0.0008	97.734	FTK(1)AESEGLK	2	-0.33188	2
A0A368UJ31	159	Uncharacterized protein (Fragment)	GLYMA_08G150400	1															1	0.0266	47.894	SPK(1)VVADFR	2	-2.1301	1
A0A368UJ31	342	Uncharacterized protein (Fragment)	GLYMA_08G150400	1															1	0.000936	59.733	YK(1)NLPIYITENGMAESR	3	-0.014757	1
A0A368UJ31	86	Uncharacterized protein (Fragment)	GLYMA_08G150400	2	0.999979	0.0168	73.499	YKGDIK(1)IAK	2	-0.10134	2	0.999983	0.0419	69.65	YKGDIK(1)IAK	2	0.67161	1
A0A368UJ31	173	Uncharacterized protein (Fragment)	GLYMA_08G150400	1	1	5.31e-09	147.73	GYANFCFK(1)TFGDR	2	-1.1727	2
A0A368UJK4	60	Uncharacterized protein	GLYMA_05G003400	2	1	0.00811	50.467	ETTIAQFIK(1)HFGK	3	-0.026281	1	1	0.017	44.511	ETTIAQFIK(1)HFGK	3	-0.26555	1
A0A368UK73	630	Alanine--tRNA ligase	GLYMA_11G102100	3	1	0.0065	79.489	VVCK(1)VDYGR	2	0.1533	1	1	0.016	68.847	VVCK(1)VDYGR	2	-0.32082	1	1	0.0176	68.626	VVCK(1)VDYGR	2	0.26597	1
A0A368UK73	844	Alanine--tRNA ligase	GLYMA_11G102100	3	1	0.00158	83.692	SNIETLSIPAAK(1)K	2	0.61129	1	1	4.91e-05	95.981	SNIETLSIPAAK(1)K	2	0.88481	1	1	0.000117	95.264	SNIETLSIPAAK(1)K	2	0.509	1
A0A368UK73	290	Alanine--tRNA ligase	GLYMA_11G102100	1	0.998134	0.000109	54.072	EADGSLK(0.002)PLPAK(0.998)HVDTGMGFER	4	0.45452	1
A0A368UK73	672	Alanine--tRNA ligase	GLYMA_11G102100	3	1	0.000907	96.171	GSIVLAEK(1)LR	2	-1.1591	1	1	0.00959	69.721	GSIVLAEK(1)LR	2	-1.159	1	1	0.00221	90.05	GSIVLAEK(1)LR	2	-0.08839	1
A0A368UK73	198	Alanine--tRNA ligase	GLYMA_11G102100	1	1	5.71e-05	65.887	IYATYFGGDDK(1)SGLAPDLEAR	3	-3.5899	1
A0A368UK88	300	Uncharacterized protein	GLYMA_16G043400	3	1	8.06e-11	153.39	ALASTSGSNFDK(1)CR	2	-0.58922	1	1	3.56e-08	122.97	ALASTSGSNFDK(1)CR	2	-1.1703	1	1	8.64e-21	206.32	ALASTSGSNFDK(1)CR	2	-0.29848	1
A0A368ULC4	46	Uncharacterized protein	GLYMA_05G157800	2								1	0.0135	54.812	AIEANDGK(1)PLPLYQK	2	-0.79589	1	1	0.0357	48.323	AIEANDGK(1)PLPLYQK	2	-1.8455	1
A0A368ULC4	199	Uncharacterized protein	GLYMA_05G157800	2	1	2.15e-07	124.2	YPYTGSVDCAVK(1)TFK	2	-0.22043	1	1	0.0337	60.317	YPYTGSVDCAVK(1)TFK	2	2.08	1
A0A368ULI9	143	Uncharacterized protein	GLYMA_11G100800	3	1	0.0106	70.389	FNSISFK(1)GK	2	-0.78366	2	1	0.0174	67.704	FNSISFK(1)GK	2	-1.16	1	1	0.00817	85.355	FNSISFK(1)GK	2	-1.7049	2
A0A368ULI9	312	Uncharacterized protein	GLYMA_11G100800	2	1	0.00507	74.962	TTNGGK(1)SWIR	2	-2.1071	1	1	0.0188	61.815	TTNGGK(1)SWIR	2	-0.15004	1
A5JVZ7	90	Superoxide dismutase	100785490	3	1	0.000414	100.22	ALEQLQDAIAK(1)K	2	0.89518	1	1	1.28e-05	113.24	ALEQLQDAIAK(1)K	2	1.2446	2	1	8.74e-05	107.17	ALEQLQDAIAK(1)K	2	1.6861	2
B0M1A3	256	Peroxisomal hydroxypyruvate reductase	547640	2								1	0.000109	102.4	TTYHLVNK(1)ER	3	-0.21986	7	1	0.000224	94.767	TTYHLVNK(1)ER	3	0.29952	7
B0M1A3	3	Peroxisomal hydroxypyruvate reductase	547640	3	1	0.00478	54.412	AK(1)PVSIEVWNPSGK(1)YR	3	0.17677	1	1	8.05e-05	81.346	AK(1)PVSIEVWNPSGK(1)YR	3	0.18812	2	1	0.00106	66.977	AK(1)PVSIEVWNPSGK(1)YR	3	0.20288	1
B0M1A3	15	Peroxisomal hydroxypyruvate reductase	547640	3	1	8.36e-14	164.93	PVSIEVWNPSGK(1)YR	2	0.12028	5	1	5.97e-16	183.96	PVSIEVWNPSGK(1)YR	2	0.025775	5	1	1.12e-11	163.99	PVSIEVWNPSGK(1)YR	2	0.14757	5
B0M1A3	225	Peroxisomal hydroxypyruvate reductase	547640	3	1	0.000755	93.839	ANGETPVTWK(1)R	2	-0.21345	1	1	0.000153	103.43	ANGETPVTWK(1)R	2	0.29329	1	1	0.00142	90.697	ANGETPVTWK(1)R	2	1.3854	1
B0M1A3	46	Peroxisomal hydroxypyruvate reductase	547640	3	1	0.00498	109.71	LEICTEK(1)K	2	-0.28198	5	1	0.00427	122.52	LEICTEK(1)K	2	-0.34709	5	1	0.00493	122.52	LEICTEK(1)K	2	-0.32258	4
B0M1A3	385	Peroxisomal hydroxypyruvate reductase	547640	3	1	0.00514	89.08	ALGLPTSK(1)L	2	0.17889	2	1	0.00663	85.807	ALGLPTSK(1)L	2	-0.031073	2	1	0.00581	95.775	ALGLPTSK(1)L	2	-0.2051	2
B0M1A3	287	Peroxisomal hydroxypyruvate reductase	547640	3	1	2.02e-14	139.9	GPVIDEAALVEHLK(1)HNPMFR	4	-0.21164	9	1	1.41e-11	124.63	GPVIDEAALVEHLK(1)HNPMFR	3	-0.067917	12	1	4.23e-12	115.57	GPVIDEAALVEHLK(1)HNPMFR	4	-0.45556	12
B0M1A3	345	Peroxisomal hydroxypyruvate reductase	547640	2								1	0.00111	86.262	VK(1)GYPVWFDANK	2	1.7564	1	1	9.38e-05	105.66	VK(1)GYPVWFDANK	2	0.93512	1
B0M1B1	14	Peroxisomal glycolate oxidase	100777153	1	1	2.78e-06	93.909	MEITNVSEYEAIAK(1)QK	3	0.53065	1
B0M1B1	190	Peroxisomal glycolate oxidase	100777153	1	1	0.00134	88.092	NFEGLDLGK(1)MDK	2	-0.5818	1
B0M1B1	217	Peroxisomal glycolate oxidase	100777153	1	1	8.13e-06	134.3	DVK(1)WLQTITK	2	0.21286	4
B0M1B1	193	Peroxisomal glycolate oxidase	100777153	3	1	6.43e-25	191.22	MDK(1)ADDSGLASYVAGQIDR	3	-0.053217	2	1	0.000494	69.03	MDK(1)ADDSGLASYVAGQIDR	3	0.32527	2	1	1.84e-07	105.51	MDK(1)ADDSGLASYVAGQIDR	2	-0.0024782	2
B0M1B1	169	Peroxisomal glycolate oxidase	100777153	1	1	0.0104	107.59	EADIK(1)NR	2	-0.40508	3
B0M1B1	214	Peroxisomal glycolate oxidase	100777153	1	1	0.034	53.756	TLSWK(1)DVK	2	0.0073377	1
B2BF98	14	40S ribosomal protein S6	547746	3	1	0.00151	84.297	FNIASPTTGCQK(1)K	2	-1.9167	1	1	0.00196	75.589	FNIASPTTGCQK(1)K	2	-2.1666	1	1	0.00206	79.875	FNIASPTTGCQK(1)K	2	-2.6663	2
B8XJZ1	232	Fatty acid desaturase 8	FAD8-1	1								1	0.00202	87.184	IFK(1)SLDNVTR	2	0.58053	1
C0M0P9	9	With no lysine kinase	WNK8	1															1	0.0257	44.426	MATFHVVEK(1)DPTSR	2	0.60131	1
C6F117	19	Putative ribosomal protein S15	100814599	3	1	0.00746	68.016	SMYNAEK(1)R	2	-1.1085	4	1	0.00786	74.464	SMYNAEK(1)R	2	-0.88748	4	1	0.0167	80.787	SMYNAEK(1)R	2	-1.0422	2
C6SV66	28	Histone H3	100783845	3	1	0.000318	104.59	K(1)SAPTTGGVK(1)K	2	-0.3762	3	1	2.2e-05	111.94	K(1)SAPTTGGVK(1)K	2	-0.28774	2	1	0.000119	111.94	K(1)SAPTTGGVK(1)K	2	-0.074761	2
C6SV66	57	Histone H3	100783845	2	1	4.5e-05	126.71	YQK(1)STELLIR	2	0.75975	5	1	0.000103	115.7	YQK(1)STELLIR	2	1.2563	3
C6SV66	123	Histone H3	100783845	2								1	7.65e-05	96.745	VTIMPK(1)DIQLAR	2	0.48632	2	1	0.0016	86.772	VTIMPK(1)DIQLAR	2	-0.22684	2
C6SV66	37	Histone H3	100783845	3	1	0.000318	104.59	SAPTTGGVK(1)K(1)PHR	3	-0.13738	4	1	2.2e-05	111.94	SAPTTGGVK(1)K(1)PHR	3	0.31105	3	1	0.000119	111.94	SAPTTGGVK(1)K(1)PHR	3	0.19697	3
C6SV66	24	Histone H3	100783845	3	1	5.57e-05	138.06	QLATK(1)AAR	2	0.11876	12	1	8.44e-07	133.23	QLATK(1)AAR	2	-1.1695	34	1	0.00408	126.24	QLATK(1)AAR	2	2.6731	10
C6SV66	10	Histone H3	100783845	3	1	0.00042	123.75	K(1)STGGK(1)APR	2	0.5925	17	1	0.00106	114.97	K(1)STGGK(1)APR	2	0.32652	18	1	0.00359	116.52	K(1)STGGK(1)APR	2	-0.24698	17
C6SV66	15	Histone H3	100783845	3	1	0.00042	123.75	K(1)STGGK(1)APR	2	0.5925	17	1	0.00106	114.97	K(1)STGGK(1)APR	2	0.32652	18	1	0.00359	116.52	K(1)STGGK(1)APR	2	-0.24698	17
C6SV66	38	Histone H3	100783845	3	1	0.0174	49.298	SAPTTGGVK(1)K(1)PHR	3	-0.13738	1	1	0.00914	49.298	SAPTTGGVK(1)K(1)PHR	3	0.31105	1	1	0.0103	49.298	SAPTTGGVK(1)K(1)PHR	3	0.19697	1
C6SV66	80	Histone H3	100783845	2	1	1.11e-07	144.17	EIAQDFK(1)TDLR	2	0.25191	5	1	1.75e-06	134.75	EIAQDFK(1)TDLR	2	0.19575	5
C6SV66	19	Histone H3	100783845	3	1	0.0108	100.02	K(1)QLATK(1)AAR	1	-0.24255	7	1	8.44e-07	133.23	K(1)QLATK(1)AAR	1	-0.23952	31	1	0.00408	98.04	K(1)QLATK(1)AAR	1	0.18087	5
C6SV85	87	V-type proton ATPase subunit G	100305477	2	1	0.0142	52.247	IHHLK(1)TEAER	3	0.5325	1	1	0.00536	60.255	IHHLK(1)TEAER	3	-0.40716	1
C6SV97	127	Peptidyl-prolyl cis-trans isomerase	100305485	3	1	0.000489	121.73	FADENFK(1)LK	2	-0.37572	1	1	0.00381	91.867	FADENFK(1)LK	2	0.13766	1	1	0.00355	111.46	FADENFK(1)LK	2	0.48609	2
C6SV97	62	Peptidyl-prolyl cis-trans isomerase	100305485	2								1	0.0224	58.743	AVPK(1)TAENFR	2	-0.23938	1	1	0.0274	57.149	AVPK(1)TAENFR	2	-0.72295	1
C6SV97	191	Peptidyl-prolyl cis-trans isomerase	100305485	3	1	8.63e-14	164.66	IEAEGTQSGTPK(1)SK	2	1.0184	1	1	1.86e-16	194.23	IEAEGTQSGTPK(1)SK	2	0.034577	1	1	1.13e-12	176.56	IEAEGTQSGTPK(1)SK	2	-0.42184	1
C6SVC8	179	Uncharacterized protein	100305501	1								1	0.00237	99.815	AEETAAK(1)YR	2	0.72315	1
C6SVD7	189	Phi class glutathione S-transferase	547589	2								1	1.58e-05	90.385	K(1)HVSAWWDDISNRPAWQK	4	-0.26379	6	1	7.75e-06	90.385	K(1)HVSAWWDDISNRPAWQK	4	0.16907	6
C6SVD7	137	Phi class glutathione S-transferase	547589	2								1	0.0348	65.224	VIEESDK(1)K	2	0.38352	1	1	0.0209	76.064	VIEESDK(1)K	2	0.77365	2
C6SVD7	14	Phi class glutathione S-transferase	547589	3	1	0.00204	87.667	VYGPTYGSPK(1)R	2	-0.65428	2	1	1.23e-05	120.77	VYGPTYGSPK(1)R	2	-0.70275	2	1	7.3e-05	118.9	VYGPTYGSPK(1)R	2	-0.5167	2
C6SVF6	30	Glutaredoxin domain-containing protein	100305517	3	1	0.00748	71.153	TYCPFCVDVK(1)K	2	-3.053	2	1	0.00369	74.611	TYCPFCVDVK(1)K	2	-2.7459	1	1	0.00557	74.611	TYCPFCVDVK(1)K	2	-3.3561	2
C6SVM3	76	Uncharacterized protein	100305556	3	1	1.94e-08	134.99	IILTSDCNFSK(1)R	2	2.5058	1	1	1.1e-06	123.95	IILTSDCNFSK(1)R	2	-0.22291	1	1	2.47e-07	149.23	IILTSDCNFSK(1)R	2	-0.50429	1
C6SVM3	24	Uncharacterized protein	100305556	1	1	0.000133	85.909	GATFTIDCAK(1)PVEDK	2	-0.1505	1
C6SVM4	190	Uncharacterized protein	100499700	3	1	0.0257	54.539	AEEQAAK(1)YR	2	1.3982	1	1	0.00789	79.489	AEEQAAK(1)YR	2	1.1765	2	1	0.00478	100.57	AEEQAAK(1)YR	2	0.62425	2
C6SVM4	108	Uncharacterized protein	100499700	1	1	0.0136	67.207	AWEESEK(1)SK	2	0.12637	1
C6SVM4	129	Uncharacterized protein	100499700	3	1	0.00158	88.163	LSSVSAWENSK(1)K	2	1.0128	1	1	3.98e-07	132.5	LSSVSAWENSK(1)K	2	-0.63489	1	1	0.000157	100.22	LSSVSAWENSK(1)K	2	0.44672	1
C6SVR2	23	Uncharacterized protein	100810835	3	1	0.00648	59.153	EYTINLHK(1)R	2	-0.92022	6	1	0.008	56.432	EYTINLHK(1)R	2	1.0488	4	1	0.00265	76.064	EYTINLHK(1)R	3	-0.50301	4
C6SVR2	62	Uncharacterized protein	100810835	3	1	3.1e-05	113.61	LNK(1)FVWSQGIR	2	-0.96388	2	1	4.25e-07	143.97	LNK(1)FVWSQGIR	2	-0.87204	2	1	2.42e-05	132.17	LNK(1)FVWSQGIR	2	-0.35725	3
C6SVT0	83	Usp domain-containing protein	100305594	1															1	0.00346	62.055	YSQQVADCVLEK(1)AK	2	2.7965	1
C6SVY5	61	Uncharacterized protein	100305626	3	1	0.00404	90.306	HAK(1)SSWDNR	2	0.26176	2	1	0.00176	106.62	HAK(1)SSWDNR	2	0.5255	2	1	0.00381	109.16	HAK(1)SSWDNR	2	-1.0982	3
C6SW56	14	Uncharacterized protein	100305671	1															1	0.0367	51.998	TK(1)ADLLNQLK	2	-1.0105	1
C6SW56	97	Uncharacterized protein	100305671	1															1	0.00747	58.63	LTK(1)HQASLK	3	-0.62794	1
C6SWA6	137	Histone H2A	100305705	3	1	0.00258	87.719	ASK(1)EPK(1)SPSK	2	0.52585	1	1	0.000468	100.04	ASK(1)EPK(1)SPSK	2	0.71235	2	1	0.0012	94.402	EPK(1)SPSK(1)ATK	2	0.57465	2
C6SWA6	141	Histone H2A	100305705	2	1	7.82e-06	138.24	SPSK(1)ATK(1)SPK	2	0.35276	1								1	0.0104	71.153	EPK(1)SPSK(1)ATK	2	0.57465	1
C6SWA6	6	Histone H2A	100305705	2								1	0.0141	48.794	MDAGGK(1)IK	2	-0.3164	3	1	0.0101	57.59	MDAGGK(1)IK	2	-0.19056	1
C6SWA6	134	Histone H2A	100305705	3	1	0.00258	87.719	ASK(1)EPK(1)SPSK	2	0.52585	1	1	0.000468	100.04	ASK(1)EPK(1)SPSK	2	0.71235	2	1	0.0012	94.402	ASK(1)EPK(1)SPSK	2	0.73299	1
C6SWE6	84	TCTP domain-containing protein	100305730	3	1	0.0048	79.659	LQEQPPFDK(1)K	2	0.75508	2	1	0.00395	79.659	LQEQPPFDK(1)K	2	0.72467	1	1	0.000938	95.483	LQEQPPFDK(1)K	2	1.2298	1
C6SWE6	111	TCTP domain-containing protein	100305730	3	1	2.49e-10	165.58	LEGEQQELFK(1)K	2	-0.73712	1	1	4.49e-07	145.09	LEGEQQELFK(1)K	2	-0.066191	1	1	1.74e-05	134.75	LEGEQQELFK(1)K	2	0.22362	1
C6SWE9	22	Histone H2B	100305731	3	1	5.64e-06	127.36	PAAEK(1)APAEK(1)TK	2	0.56525	1	1	1.59e-06	117.2	PAAEK(1)APAEK(1)TK	2	0.72614	1	1	0.00254	83.823	PAAEK(1)APAEK(1)TK	2	0.43608	1
C6SWE9	17	Histone H2B	100305731	3	1	5.64e-06	127.36	PAAEK(1)APAEK(1)TK	2	0.56525	1	1	1.59e-06	117.2	PAAEK(1)APAEK(1)TK	2	0.72614	1	1	0.00254	83.823	PAAEK(1)APAEK(1)TK	2	0.43608	1
C6SWH0	91	Uncharacterized protein	100305741	2								1	7.01e-05	126.19	NEFK(1)SSEFGR	2	0.28531	3	1	4.4e-05	138.76	NEFK(1)SSEFGR	2	-0.81277	2
C6SWH0	120	Uncharacterized protein	100305741	2								1	0.000635	93.649	EREIEEGINK(1)R	3	-0.080594	3	1	0.00162	108.57	EREIEEGINK(1)R	3	-1.1157	3
C6SWH0	56	Uncharacterized protein	100305741	1															1	0.0269	72.928	TEELK(1)EIR	2	-0.95741	1
C6SWH0	143	Uncharacterized protein	100305741	2								1	0.00689	55.724	SIVVRPPPSLK(1)K	3	0.34443	2	1	0.00927	51.092	SIVVRPPPSLK(1)K	3	0.07311	2
C6SWI3	73	Uncharacterized protein	100305752	3	1	0.00101	93.839	GK(1)GVYQFVDK	2	-0.65617	2	1	0.00152	89.805	GK(1)GVYQFVDK	2	-0.36077	2	1	0.00124	93.345	GK(1)GVYQFVDK	2	-0.35512	2
C6SWI3	46	Uncharacterized protein	100305752	3	0.999811	3.49e-08	127.18	IK(1)TDKPYGINGGMALR	3	0.22144	5	0.999992	1.9e-07	112.34	IK(1)TDKPYGINGGMALR	3	-0.52323	4	0.999948	3.14e-05	90.453	IK(1)TDKPYGINGGMALR	3	-0.65837	1
C6SWP9	208	Uncharacterized protein	100499794	1	1	0.00173	105.98	IK(1)SSPEAEK	2	-0.082994	5
C6SWP9	206	Uncharacterized protein	100499794	1	1	3.25e-06	96.247	LFQDISNLDHAAK(1)IK	3	0.019327	4
C6SWV2	87	V-type proton ATPase subunit G	100499803	3	1	5.27e-05	112.13	IQHLK(1)TEAAR	3	0.03319	2	1	0.000694	84.687	IQHLK(1)TEAAR	3	0.082071	2	1	0.000183	100.88	IQHLK(1)TEAAR	3	0.16551	2
C6SWV2	73	V-type proton ATPase subunit G	100499803	2	1	9e-14	165.78	VSDSTGDSGANVK(1)R	2	0.28764	1								1	8.28e-50	281.76	VSDSTGDSGANVK(1)R	2	-0.051023	1
C6SWV2	28	V-type proton ATPase subunit G	100499803	2	1	0.00297	96.342	IVNAAK(1)NEK	2	0.41545	4								1	0.00526	96.342	IVNAAK(1)NEK	2	0.75102	7
C6SX05	43	Dirigent protein	100305879	2	1	2.41e-11	125.79	VEK(1)LTHLHFFYHDILEGK	4	-1.1624	1	1	4.59e-05	81.016	VEK(1)LTHLHFFYHDILEGK	4	0.72869	1
C6SX81	98	Ferredoxin	100305932	2	1	0.000177	102.73	AGSCVSCVGK(1)IVK	2	-0.75394	3								1	0.00191	79.639	AGSCVSCVGK(1)IVK	2	0.017771	2
C6SX86	67	Ribosomal_L18e/L15P domain-containing protein	100305936	1	1	0.0282	50.897	NK(1)FYNPIINIDK	2	-0.37228	1
C6SX86	123	Ribosomal_L18e/L15P domain-containing protein	100305936	1	1	4.4e-06	115.57	GVLPQNQPLVVK(1)AK	2	-0.83753	2
C6SX86	47	Ribosomal_L18e/L15P domain-containing protein	100305936	1	1	0.00061	77.185	ILFDK(1)YHPGFFGK	3	-0.63235	2
C6SX86	55	Ribosomal_L18e/L15P domain-containing protein	100305936	1	1	0.000615	83.775	YHPGFFGK(1)VGMR	3	-0.23168	3
C6SXB1	161	Uncharacterized protein	100305950	2	1	0.0278	79.469	FDAAAK(1)R	2	0.56226	1	1	0.0355	79.451	FDAAAK(1)R	2	-0.22224	1
C6SXC3	91	Uncharacterized protein	100305958	1															1	0.0338	67.334	FK(1)SNLPPR	2	-0.71843	1
C6SXC3	59	Uncharacterized protein	100305958	3	1	0.0243	63.565	MAYIYK(1)AK	2	2.0823	2	1	0.0294	66.073	MAYIYK(1)AK	2	-0.3105	2	1	0.0291	66.073	MAYIYK(1)AK	2	0.68995	2
C6SXC3	52	Uncharacterized protein	100305958	3	1	0.0037	83.862	EEVGWYAGK(1)K	2	-1.5628	1	1	0.00438	77.662	EEVGWYAGK(1)K	2	-0.36982	2	1	0.0136	69.275	EEVGWYAGK(1)K	2	-1.5652	2
C6SXC3	22	Uncharacterized protein	100305958	2	1	0.0326	60.436	GTILGYK(1)R	2	-0.49656	1								1	0.0363	62.546	GTILGYK(1)R	2	-0.75854	1
C6SXE4	3	Uncharacterized protein	100777021	3	1	0.000985	77.185	AK(1)HHPDLIMCR	3	0.50637	1	1	0.000756	74.987	AK(1)HHPDLIMCR	3	0.24293	2	1	0.00206	68.676	AK(1)HHPDLIMCR	3	-0.19401	2
C6SXG9	168	Gamma-glutamylcyclotransferase	100305985	3	1	1.27e-07	133.15	DK(1)HVIDLANEVR	3	0.26333	2	1	6.51e-06	110.15	DK(1)HVIDLANEVR	3	-0.089417	2	1	7.93e-07	123.28	DK(1)HVIDLANEVR	3	0.29329	2
C6SXP5	157	Uncharacterized protein	100306036	1	1	0.011	67.385	YK(1)CGSNVFWK	2	-1.8682	1
C6SXP5	153	Uncharacterized protein	100306036	3	1	5.49e-11	144.3	VPFLSDDLELECEGK(1)DK	2	-2.5163	3	1	6.96e-05	77.899	KVPFLSDDLELECEGK(1)DK	3	-0.086416	1	1	1.12e-12	136.26	VPFLSDDLELECEGK(1)DK	2	-0.47033	3
C6SXP5	135	Uncharacterized protein	100306036	2								1	1.85e-61	299.31	FPENFTGCQDLAK(1)QK	3	0.26836	7	1	8.22e-52	263.99	FPENFTGCQDLAK(1)QK	2	0.4994	6
C6SXP5	122	Uncharacterized protein	100306036	1															1	3e-19	148.44	AYTVEFGSCK(1)FPENFTGCQDLAK	3	0.17404	1
C6SXP5	95	Uncharacterized protein	100306036	3	1	0.00162	126.24	ANK(1)ELNDK	2	0.68622	5	1	0.00352	125.82	ANK(1)ELNDK	2	-2.5064	5	1	0.00312	134.66	ANK(1)ELNDK	2	0.21391	1
C6SXR4	19	40S ribosomal protein S26	100784958	1															1	0.0177	98.418	GHVK(1)FIR	2	-1.0148	1
C6SXV0	86	Ribosomal_L14e domain-containing protein	100499889	1								1	0.0156	80.787	WEK(1)SSWGR	2	-3.7257	1
C6SXV0	51	Ribosomal_L14e domain-containing protein	100499889	1								1	0.0317	82.671	SQVNFK(1)R	2	0.75594	1
C6SXV0	81	Ribosomal_L14e domain-containing protein	100499889	1								1	0.0194	61.344	AMEDADVK(1)NK	2	-1.0584	1
C6SXW7	156	Uncharacterized protein	100499895	1								1	4.07e-07	131.69	TEEETSSVVK(1)ER	2	0.39483	1
C6SY73	115	Ribosomal_L28e domain-containing protein	100499921	3	1	3.5e-08	114.96	AVENQVAENYYRPDLK(1)K	3	0.58466	1	1	2.05e-10	124.29	AVENQVAENYYRPDLK(1)K	3	1.2877	1	1	5.57e-10	117.18	AVENQVAENYYRPDLK(1)K	3	0.74228	1
C6SYA5	25	60S ribosomal protein L18a	100306174	1															1	0.0184	40.278	ALPTEADQHPK(1)IYR	3	2.6205	1
C6SYA5	75	60S ribosomal protein L18a	100306174	3	1	0.00594	81.972	IK(1)NYGIWLR	2	1.4221	3	1	0.00197	104.2	IK(1)NYGIWLR	2	1.2485	3	1	0.00304	106.42	IK(1)NYGIWLR	2	1.8842	3
C6SYA5	150	60S ribosomal protein L18a	100306174	3	1	0.0212	66.692	IK(1)FPLVYK	2	0.24516	1	1	0.0169	78.516	IK(1)FPLVYK	2	-0.67421	2	1	0.0247	69.812	IK(1)FPLVYK	2	-0.21015	1
C6SYA5	127	60S ribosomal protein L18a	100306174	3	1	1.09e-07	128.82	SPCIQIIK(1)TATIPAK	2	0.20163	1	1	2.31e-09	128.82	SPCIQIIK(1)TATIPAK	2	0.10796	1	1	1.5e-15	162.59	SPCIQIIK(1)TATIPAK	2	0.28106	1
C6SYC0	233	Ribosomal_L18e/L15P domain-containing protein	100306183	2								1	0.000644	78.964	PSVAK(1)NLAR	2	0.1543	3	0.999815	0.00613	56.174	WVKPSVAK(1)NLAR	3	0.40053	1
C6SYC0	193	Ribosomal_L18e/L15P domain-containing protein	100306183	3	1	0.0048	79.659	ILGEGELSK(1)K	2	0.72921	3	1	0.000487	100.88	ILGEGELSK(1)K	2	0.70717	3	1	0.000783	100.88	ILGEGELSK(1)K	2	0.99782	3
C6SYC0	244	Ribosomal_L18e/L15P domain-containing protein	100306183	3	1	0.0153	78.113	ADEYFAK(1)K	2	0.21315	2	1	0.0199	77.732	ADEYFAK(1)K	2	-0.5498	2	1	0.0202	77.732	ADEYFAK(1)K	2	-0.71505	3
C6SYC0	209	Ribosomal_L18e/L15P domain-containing protein	100306183	2	1	9.36e-08	126.63	EK(1)LENAGCSLTVLPGR	2	-0.19579	1								1	0.000106	77.221	EK(1)LENAGCSLTVLPGR	3	-0.58044	1
C6SYC0	207	Ribosomal_L18e/L15P domain-containing protein	100306183	1								1	0.034	54.094	AFSTSAK(1)EK	2	1.0669	1
C6SYC1	135	ATP synthase subunit d, mitochondrial	100306184	3	1	0.000102	119.22	EIAEVQELK(1)K	2	0.88871	2	1	0.00024	113.93	EIAEVQELK(1)K	2	0.72837	2	1	9.99e-05	133.23	EIAEVQELK(1)K	2	1.5849	2
C6SYC1	149	ATP synthase subunit d, mitochondrial	100306184	3	1	2.77e-08	113.88	LSTMTADEYFEK(1)HPELR	3	-0.33941	8	1	7.22e-11	131.45	LSTMTADEYFEK(1)HPELR	3	-0.43257	7	1	3.45e-14	142.39	LSTMTADEYFEK(1)HPELR	3	-0.65008	7
C6SYE0	80	40S ribosomal protein S21	100499937	1								0.932761	0.0397	64.207	K(0.067)VEVK(0.933)QQ	2	1.0372	1
C6SYJ4	124	Ribosomal_L18e/L15P domain-containing protein	100802235	3	1	8.7e-05	99.844	GVLPQNQPVVVK(1)AK	2	0.031589	2	1	1.36e-05	101.53	GVLPQNQPVVVK(1)AK	2	-0.44092	1	1	1.65e-09	145.31	GVLPQNQPVVVK(1)AK	2	-0.61704	1
C6SYJ4	55	Ribosomal_L18e/L15P domain-containing protein	100802235	2								1	1.24e-05	104.82	YHPGFFGK(1)VGMR	3	-0.084366	4	1	2.07e-05	107.06	YHPGFFGK(1)VGMR	3	0.097591	5
C6SYJ4	47	Ribosomal_L18e/L15P domain-containing protein	100802235	2								1	0.000439	77.185	ILFDK(1)YHPGFFGK	3	-0.013377	2	1	0.000564	77.185	ILFDK(1)YHPGFFGK	3	-0.048195	2
C6SYS4	150	Ribosomal_S10 domain-containing protein	100306286	1	1	0.00624	72.29	TMGPVPLPTK(1)K	2	0.13674	2
C6SYS4	158	Ribosomal_S10 domain-containing protein	100306286	1	1	0.0119	47.429	IYCVLK(1)SPHVHK	3	-1.805	1
C6SYS4	140	Ribosomal_S10 domain-containing protein	100306286	1	1	5.63e-10	134.34	TTNAK(1)TMGPVPLPTK	2	-0.22731	1
C6SYX1	7	Histone H2A	100306322	3	1	3.1e-06	128.22	SGK(1)GAK(1)GLITGK	2	0.019573	8	1	1.09e-06	119.87	SGK(1)GAK(1)GLITGK	2	-0.0065503	7	1	6.76e-07	134.88	SGK(1)GAK(1)GLITGK	2	0.28999	8
C6SYX1	13	Histone H2A	100306322	3	1	0.000174	85.563	GAK(1)GLITGK(1)TSASAK	2	0.43437	2	1	0.000709	77.221	GAK(1)GLITGK(1)TSASAK	2	-0.67592	1	1	0.000388	85.563	GAK(1)GLITGK(1)TSASAK	2	0.012395	1
C6SYX2	4	Histone H2A	100306323	2								1	0.00209	78.964	AGK(1)GGK(1)GLLAAK	2	0.83489	1	1	0.00376	78.964	AGK(1)GGK(1)GLLAAK	2	-0.59215	3
C6SYX2	13	Histone H2A	100306323	3	1	2.17e-06	106.67	GLLAAK(1)TTAANK	2	0.31624	3	1	7.88e-09	113.47	GLLAAK(1)TTAANK	2	0.52772	7	1	1.91e-08	118.21	GLLAAK(1)TTAANK	2	0.54209	7
C6SYX2	7	Histone H2A	100306323	3	1	2.17e-06	88.561	GGK(1)GLLAAK(1)TTAANK	3	0.22677	1	1	7.88e-09	113.47	GGK(1)GLLAAK(1)TTAANK	3	-0.051593	6	1	1.91e-08	118.21	GGK(1)GLLAAK(1)TTAANK	3	-0.41396	8
C6SZ18	6	Uncharacterized protein	100790570	3	1	4.19e-06	121.24	MESQVK(1)HALVVK	2	-0.30302	1	1	3.62e-05	116.19	MESQVK(1)HALVVK	2	-1.0709	2	1	5.69e-11	139.48	MESQVK(1)HALVVK	2	-1.0253	2
C6SZ18	29	Uncharacterized protein	100790570	3	1	0.0123	68.626	VK(1)FLDDQNR	2	-1.3397	2	1	0.00897	76.228	VK(1)FLDDQNR	2	-0.8513	2	1	0.00812	85.533	VK(1)FLDDQNR	2	-0.62377	2
C6SZ77	13	Histone H2A	100499998	3	1	3.75e-07	120.77	GAK(1)GLITGK(1)TSAANK	3	-0.104	2	1	1.52e-06	116.24	GLITGK(1)TSAANK	2	0.017356	4	1	2.38e-08	135.5	GLITGK(1)TSAANK	2	0.17211	5
C6SZ77	7	Histone H2A	100499998	3	1	3.75e-07	128.22	SGK(1)GAK(1)GLITGK	2	0.019573	8	1	1.09e-06	119.87	SGK(1)GAK(1)GLITGK	2	-0.0065503	7	1	2.38e-08	134.88	SGK(1)GAK(1)GLITGK	2	0.28999	9
C6SZ93	55	AAI domain-containing protein	100306409	3	1	1.52e-06	150.09	PSNACCTK(1)LK	2	-0.52451	2	1	1.2e-05	151.79	PSNACCTK(1)LK	2	-0.94776	2	1	0.000651	103.43	PSNACCTK(1)LK	2	-1.0443	2
C6SZ93	68	AAI domain-containing protein	100306409	1	0.999957	0.0025	58.246	QQKPCLCGYLK(1)NASLK	3	0.5864	2
C6SZF9	189	Ribosomal_L6e_N domain-containing protein	100500022	2								1	0.0332	66.351	SVLPQQK(1)K	2	0.30586	1	1	0.027	69.825	SVLPQQK(1)K	2	0.96067	2
C6SZG8	18	Cytochrome b-c1 complex subunit 6	100500024	3	1	0.00955	71.451	YLEESCK(1)PK	2	0.28121	2	1	0.00697	82.287	YLEESCK(1)PK	2	0.40528	3	1	0.0142	71.451	YLEESCK(1)PK	2	0.096303	2
C6SZG8	10	Cytochrome b-c1 complex subunit 6	100500024	3	1	0.00347	67.385	ADEEPVDQK(1)R	2	-0.99039	1	1	4.4e-05	112.13	ADEEPVDQK(1)R	2	-0.91662	1	1	0.000502	108.47	ADEEPVDQK(1)R	2	0.64875	1
C6SZJ2	100	ATP synthase subunit d, mitochondrial	100500032	1	1	0.00212	83.204	FVDTVTPQYK(1)TK	2	0.50516	1
C6SZS1	69	Uncharacterized protein	100500046	3	1	0.0114	113.89	VWNVTK(1)R	2	0.17697	3	1	0.016	101.28	VWNVTK(1)R	2	0.24911	5	1	0.0133	111.01	VWNVTK(1)R	2	0.38119	3
C6SZS1	55	Uncharacterized protein	100500046	3	1	0.00295	68.657	GMPHK(1)FYHGR	3	-0.0048009	3	1	0.00568	60.398	GMPHK(1)FYHGR	3	-0.66829	4	1	0.0113	50.353	GMPHK(1)FYHGR	3	1.0028	5
C6SZU9	28	V-type proton ATPase subunit G	100306550	1								1	0.00644	83.883	IVNAAK(1)NEK	2	0.34772	2
C6SZU9	87	V-type proton ATPase subunit G	100306550	3	1	0.000209	100.88	IHHLK(1)TEAAR	3	0.072804	5	1	0.000173	106.35	IHHLK(1)TEAAR	3	0.22745	5	1	0.00021	96.957	IHHLK(1)TEAAR	3	0.13615	6
C6SZU9	73	V-type proton ATPase subunit G	100306550	1								1	1.28e-34	253.16	VSDSTGDSGANVK(1)R	2	0.053313	1
C6SZV5	112	Thioredoxin domain-containing protein	100306555	3	1	0.0333	49.333	VMAPK(1)FQELSEK	2	0.17918	1	1	0.00874	67.997	VMAPK(1)FQELSEK	2	-3.5272	3	1	0.0191	58.32	VMAPK(1)FQELSEK	2	-0.44275	2
C6SZX0	36	ML domain-containing protein	100500058	3	1	0.014	95.352	VTYCDK(1)K	2	0.099547	2	1	0.0159	101.64	VTYCDK(1)K	2	-2.2451	2	1	0.0256	89.142	VTYCDK(1)K	2	0.077711	2
C6SZX0	132	ML domain-containing protein	100500058	2								1	0.00353	58.814	MTLK(1)NDRDEVLTCIK	3	-1.9457	1	1	8.79e-06	93.909	MTLK(1)NDRDEVLTCIK	3	-1.4073	3
C6SZX7	94	Glutathione peroxidase	100306570	1	1	0.00132	91.961	FK(1)AEFPIFDK	2	-0.35319	1
C6SZX7	29	Glutathione peroxidase	100306570	3	1	0.00823	67.997	GNNVNLADYK(1)GK	2	0.040295	1	1	0.0346	50.897	GNNVNLADYK(1)GK	2	0.69338	1	1	0.00608	71.558	GNNVNLADYK(1)GK	2	1.0863	1
C6SZZ2	144	Histone H2A	100306579	1	1	7.82e-06	138.24	SPSK(1)ATK(1)SPK	2	0.35276	1
C6SZZ2	134	Histone H2A	100306579	3	1	0.000921	100.38	AAK(1)EPK(1)SPSK	2	0.17927	1	1	0.0136	66.393	AAK(1)EPK(1)SPSK	2	0.1938	1	1	0.0374	56.493	AAK(1)EPK(1)SPSK	2	0.83256	1
C6SZZ2	6	Histone H2A	100306579	1	1	0.015	56.258	MDAGGK(1)IK	2	-0.7895	2
C6SZZ2	137	Histone H2A	100306579	3	1	0.000921	100.38	AAK(1)EPK(1)SPSK	2	0.17927	1	1	0.0136	66.393	AAK(1)EPK(1)SPSK	2	0.1938	1	1	0.0104	71.153	EPK(1)SPSK(1)ATK	2	0.57465	2
C6SZZ2	141	Histone H2A	100306579	2	1	7.82e-06	138.24	SPSK(1)ATK(1)SPK	2	0.35276	1								1	0.0104	71.153	EPK(1)SPSK(1)ATK	2	0.57465	1
C6T002	160	Uncharacterized protein	100500072	1								1	0.0236	58.172	GVIPLAYSIK(1)K	2	1.5848	1
C6T020	57	Glutathione peroxidase	100306590	1								1	0.00692	76.332	ELNVLYEK(1)YK	2	0.90181	1
C6T049	141	WBb98N11.9 protein	WBb98N11.9	3	1	0.00227	75.197	LNFK(1)DHNDK	3	1.2194	1	1	0.00327	72.365	LNFK(1)DHNDK	3	0.44225	1	1	0.0102	51.872	LNFK(1)DHNDK	3	0.85602	1
C6T049	43	WBb98N11.9 protein	WBb98N11.9	3	1	2.01e-07	136.38	YCEK(1)NADYAVK	2	0.2636	2	1	5.09e-07	141.13	YCEK(1)NADYAVK	2	-0.61853	2	1	5.55e-05	122.46	YCEK(1)NADYAVK	2	-0.033393	2
C6T064	50	40S ribosomal protein S12	100500093	2	1	0.00326	66.267	GLHEGAK(1)VIEK	3	0.30994	4								1	0.00393	64.64	GLHEGAK(1)VIEK	3	-0.27272	4
C6T064	54	40S ribosomal protein S12	100500093	2	1	4.61e-19	139.46	VIEK(1)HAAQLCVLAEDCDQPDYVK	3	-0.4043	3								1	4.78e-19	143.29	VIEK(1)HAAQLCVLAEDCDQPDYVK	3	0.046626	4
C6T064	139	40S ribosomal protein S12	100500093	3	1	7.46e-10	108.71	DFGEEHEAYNVVLQHVK(1)AN	3	-0.79364	1	1	4.86e-05	85.087	DFGEEHEAYNVVLQHVK(1)AN	3	-0.16866	1	1	4.59e-12	128.79	DFGEEHEAYNVVLQHVK(1)AN	3	0.80889	2
C6T073	88	Peroxiredoxin	100500096	2	1	1.52e-12	109.85	VVIFGLPGAYTGVCSNK(1)HVPPYK	3	0.47644	2	1	5.52e-05	81.884	VVIFGLPGAYTGVCSNK(1)HVPPYK	3	-0.45629	2
C6T081	126	Uncharacterized protein	100306628	3	1	0.0225	55.314	DNFLGK(1)YIYK	2	1.5076	1	1	0.0111	68.436	DNFLGK(1)YIYK	2	0.38022	1	1	0.00486	81.017	DNFLGK(1)YIYK	2	0.67165	1
C6T081	194	Uncharacterized protein	100306628	1	1	0.0128	41.513	AALSTTDVIELPTQDK(1)LK	3	-1.4031	1
C6T0F2	225	PAP_fibrillin domain-containing protein	100306679	2	1	0.00343	82.417	GDK(1)GNLFILK	2	0.43928	1	1	0.0175	97.633	GDK(1)GNLFILK	2	-0.86109	1
C6T0F2	187	PAP_fibrillin domain-containing protein	100306679	1								1	0.0333	50.353	VAVK(1)FDTFK	2	-1.5779	1
C6T0M0	13	Histone H2A	100500133	3	1	7.04e-09	145.81	GLITGK(1)TSAANNK	2	0.12056	4	1	1e-22	194.58	GLITGK(1)TSAANNK	2	-0.3043	3	1	3.89e-13	177.83	GLITGK(1)TSAANNK	2	0.4521	3
C6T0M0	7	Histone H2A	100500133	3	1	3.1e-06	128.22	SGK(1)GAK(1)GLITGK	2	0.019573	7	1	1e-22	194.58	SGK(1)GAK(1)GLITGK	2	-0.0065503	7	1	2.6e-07	134.88	SGK(1)GAK(1)GLITGK	2	0.28999	8
C6T0M0	131	Histone H2A	100500133	1															1	0.0288	66.299	SLINK(1)SSK	2	0.32604	1
C6T0M0	4	Histone H2A	100500133	3	1	3.1e-06	128.22	SGK(1)GAK(1)GLITGK	2	0.019573	6	1	1.09e-06	119.87	SGK(1)GAK(1)GLITGK	2	-0.0065503	6	1	6.76e-07	134.88	SGK(1)GAK(1)GLITGK	2	0.28999	7
C6T0R5	50	Ribosomal_L18e/L15P domain-containing protein	100500164	3	1	0.000249	145.34	FNAVILK(1)R	2	0.65785	2	1	0.000293	159.2	FNAVILK(1)R	2	-0.50295	3	1	0.000587	145.34	FNAVILK(1)R	2	0.060198	3
C6T1C4	23	Histone H2B	100500314	3	1	0.00568	78.744	PAEK(1)APAEK(1)K	2	0.97264	1	1	0.021	83.948	PAEK(1)APAEK(1)K	2	0.34745	2	1	0.0199	55.604	PAEK(1)APAEK(1)K	2	0.7847	1
C6T1C4	18	Histone H2B	100500314	3	1	0.00568	78.744	PAEK(1)APAEK(1)K	2	0.97264	1	1	0.021	61.423	PAEK(1)APAEK(1)K	2	0.34745	1	1	0.0199	55.604	PAEK(1)APAEK(1)K	2	0.7847	1
C6T1S3	47	Uncharacterized protein	100500447	1															1	0.00651	49.537	QGDGTSTMHVPASK(1)SK	3	0.45987	1
C6T2A2	47	Uncharacterized protein	100500620	3	1	0.00584	99.442	WIQIEK(1)AK	2	1.2469	2	1	0.0116	87.639	WIQIEK(1)AK	2	1.2344	1	1	0.0143	87.639	WIQIEK(1)AK	2	1.6848	2
C6T2A2	69	Uncharacterized protein	100500620	3	1	0.000156	97.734	IEGVNHLQK(1)CR	3	-0.22294	3	1	5.28e-05	97.734	IEGVNHLQK(1)CR	3	-0.46907	3	1	7.49e-05	100.88	IEGVNHLQK(1)CR	3	0.01318	3
C6T2B0	7	Histone H2A	100500629	3	1	0.000308	102.52	SGK(1)GAK(1)GLITAK	2	-0.096464	2	1	1.73e-05	109.07	SGK(1)GAK(1)GLITAK	2	0.4308	2	1	9.69e-06	112.02	SGK(1)GAK(1)GLITAK	2	0.55208	2
C6T2B0	4	Histone H2A	100500629	3	1	0.000308	102.52	SGK(1)GAK(1)GLITAK	2	-0.096464	2	1	1.73e-05	109.07	SGK(1)GAK(1)GLITAK	2	0.4308	2	1	9.69e-06	112.02	SGK(1)GAK(1)GLITAK	2	0.55208	2
C6T2G5	44	Nascent polypeptide-associated complex subunit beta	100500678	3	1	0.0205	86.833	LQSTLK(1)R	2	0.83546	2	1	0.0159	101.64	LQSTLK(1)R	2	0.76492	2	1	0.0121	113.5	LQSTLK(1)R	2	0.81571	1
C6T2S0	193	Uncharacterized protein	100526926	1	1	4.81e-05	76.341	LDHFFCENCSAEGQK(1)K	3	0.44441	2
C6T2Y2	62	Uncharacterized protein	100526984	3	1	0.0164	43.77	AVESFTK(1)HR	3	0.62576	1	1	0.021	43.77	AVESFTK(1)HR	3	0.37091	1	1	0.0203	42.336	AVESFTK(1)HR	3	0.41508	1
C6T2Z2	62	Uncharacterized protein	100526993	3	1	0.016	64.654	PK(1)PPPIGPK	2	0.34805	1	1	0.00349	92.838	PK(1)PPPIGPK	2	-0.17496	1	1	0.0142	71.451	PK(1)PPPIGPK	2	0.32884	1
C6T2Z2	69	Uncharacterized protein	100526993	2								1	0.0154	73.248	PPPIGPK(1)R	2	1.1689	2	1	0.0288	68.383	PPPIGPK(1)R	2	0.75242	2
C6T2Z2	85	Uncharacterized protein	100526993	3	1	3.89e-20	160.67	ESYWYK(1)GTGSVVAVDQDPNTR	3	0.046845	2	1	0.000144	75.224	ESYWYK(1)GTGSVVAVDQDPNTR	3	-1.3486	1	1	8.55e-08	92.932	ESYWYK(1)GTGSVVAVDQDPNTR	3	-2.0299	1
C6T308	156	Uncharacterized protein	100527009	3	1	6.64e-09	149.93	AEIAAALNTMK(1)K	2	0.36856	3	1	1.85e-07	135.1	AEIAAALNTMK(1)K	2	-1.1577	2	1	0.000145	101.39	AEIAAALNTMK(1)K	2	1.0355	5
C6T389	161	PMSR domain-containing protein	100527085	1								1	0.00459	49.62	FYK(1)AEEYHQQYLEK	3	2.5057	1
C6T389	157	PMSR domain-containing protein	100527085	3	1	0.00418	82.029	IVTEILPAK(1)R	2	0.5161	1	1	0.00015	114.4	IVTEILPAK(1)R	2	1.3534	2	1	0.000444	112.71	IVTEILPAK(1)R	2	1.6498	2
C6T389	68	PMSR domain-containing protein	100527085	3	1	7.48e-22	131.81	TEVGYTQGHTPDPNYK(1)LVCTGTTNHVEVVR	4	-0.048452	2	1	1.52e-19	140.55	TEVGYTQGHTPDPNYK(1)LVCTGTTNHVEVVR	4	-0.70039	2	1	4.84e-20	129.35	TEVGYTQGHTPDPNYK(1)LVCTGTTNHVEVVR	4	0.036449	2
C6T389	52	PMSR domain-containing protein	100527085	3	1	2.48e-23	159.77	VVGVVK(1)TEVGYTQGHTPDPNYK	3	-0.11179	1	1	9.52e-26	175.85	VVGVVK(1)TEVGYTQGHTPDPNYK	3	0.34807	2	1	6.43e-26	165.06	VVGVVK(1)TEVGYTQGHTPDPNYK	3	0.11967	2
C6T3I9	186	Uncharacterized protein	100527176	3	1	1.64e-21	191.06	LVVTK(1)NNPLLVQFQK	2	-0.47458	1	1	9.99e-26	201.06	LVVTK(1)NNPLLVQFQK	2	-0.37979	1	1	1.14e-06	102.5	LVVTK(1)NNPLLVQFQK	3	0.21764	2
C6T3R2	97	Uncharacterized protein	100527245	1															1	2.08e-06	93.495	EFPWGPDGLFETK(1)HHEEH	4	-0.016535	1
C6T3W3	123	Ribosomal_L18e/L15P domain-containing protein	100527293	2								1	0.0162	55.291	GVLPQNQPLVVK(1)AK	2	-0.79372	1	1	1.83e-05	105.65	GVLPQNQPLVVK(1)AK	2	-0.29446	3
C6T4F2	137	Cupin_3 domain-containing protein	100527470	1															1	1.38e-07	96.447	GMSCTWDVSVGVDK(1)HYNFE	3	0.095067	1
C6T4F2	55	Cupin_3 domain-containing protein	100527470	1															1	0.0376	71.501	LGIK(1)IER	2	-0.54499	1
C6T4F9	179	Nucleoside diphosphate kinase	100527475	3	1	8.1e-15	158.17	LIGATDPQK(1)SEPGTIR	2	-0.58299	1	1	2e-18	160.66	LIGATDPQK(1)SEPGTIR	2	-0.40929	1	1	8.41e-20	189.04	LIGATDPQK(1)SEPGTIR	2	-0.37408	1
C6T4F9	131	Nucleoside diphosphate kinase	100527475	2								1	0.0134	48.568	EFAQK(1)HYHDLK	3	-0.27541	1	1	0.0128	47.991	EFAQK(1)HYHDLK	3	0.23577	2
C6T4Q0	101	CHCH domain-containing protein	100527561	3	1	0.0117	85.676	EQQAFEK(1)K	2	-0.19122	1	1	0.0244	72.607	EQQAFEK(1)K	2	-3.3739	1	1	0.0335	64.711	EQQAFEK(1)K	2	-2.679	1
C6T552	211	Ribosomal protein (Fragment)	100527698	3	1	0.0148	73.233	STMGK(1)SYR	2	0.31126	2	1	0.0382	58.916	STMGK(1)SYR	2	0.63316	1	1	0.0199	74.376	STMGK(1)SYR	2	0.67056	1
C6T552	21	Ribosomal protein (Fragment)	100527698	3	1	2.08e-10	153.39	EAISGIMADSK(1)EK	2	0.08835	2	1	4.16e-11	153.39	EAISGIMADSK(1)EK	2	-0.33476	1	1	6.27e-09	143.98	EAISGIMADSK(1)EK	2	0.037634	1
C6T569	153	Uncharacterized protein	100527715	1															1	0.00581	95.775	EYAAYTTK(1)K	2	0.88046	1
C6T5V0	103	Uncharacterized protein	100527917	3	1	0.00756	70.942	GGCDVDK(1)DFK	2	-0.08867	3	1	0.011	68.536	GGCDVDK(1)DFK	2	-0.84974	2	1	0.00623	76.332	GGCDVDK(1)DFK	2	0.087984	2
C6T5V0	12	Uncharacterized protein	100527917	1	1	0.0202	60.298	YGEDSK(1)ALR	2	1.0302	1
C6T5V0	80	Uncharacterized protein	100527917	2								1	0.0263	87.323	YTVSAK(1)K	2	-0.65894	1	1	0.0327	80.229	YTVSAK(1)K	2	-0.3852	1
C6T7F3	91	PfkB domain-containing protein	100780391	1	1	0.0347	53.089	DK(1)FGEEMK	2	-0.13949	1
C6T7F3	337	PfkB domain-containing protein	100780391	2	1	7.02e-08	126.21	PGCTYPEK(1)PDFH	2	1.0219	1	1	6.19e-11	154.28	PGCTYPEK(1)PDFH	2	1.0489	1
C6T7V6	192	Uncharacterized protein	100799358	2								1	6.39e-07	115.06	EAGK(1)TFDVCFQQLK	2	-0.057575	2	1	1.45e-06	114.7	EAGK(1)TFDVCFQQLK	2	0.60161	2
C6T7V6	165	Uncharacterized protein	100799358	2								1	5.09e-11	138.24	HVIGENDEFIGK(1)K	3	-0.10425	7	1	5.24e-12	170.04	HVIGENDEFIGK(1)K	3	-0.19577	5
C6T7V6	305	Uncharacterized protein	100799358	2								1	2.88e-07	111.83	GPEFATIVNSVTSK(1)K	3	-0.20817	2	1	3.88e-09	116.79	GPEFATIVNSVTSK(1)K	2	-1.204	3
C6T868	127	Chlorophyll a-b binding protein, chloroplastic	100790960	3	1	0.00519	74.392	VDFK(1)EPVWFK	2	-1.4892	1	1	0.00111	91.961	VDFK(1)EPVWFK	2	-0.33742	2	1	0.00241	89.356	VDFK(1)EPVWFK	2	0.26642	3
C6T883	189	Uncharacterized protein	100812847	1															1	0.00857	69.03	QLQAEDVTVK(1)GK	2	-0.48426	1
C6T883	135	Uncharacterized protein	100812847	3	1	1.66e-05	105.14	VK(1)HVEEAGLVPGFK	3	-0.26122	4	1	4.6e-05	92.265	VK(1)HVEEAGLVPGFK	3	-0.088483	4	1	7.87e-06	98.943	VK(1)HVEEAGLVPGFK	3	0.33523	3
C6T883	330	Uncharacterized protein	100812847	2								1	0.0358	75.109	VSLSTK(1)K	2	0.34716	1	1	0.0369	75.109	VSLSTK(1)K	2	0.3343	1
C6T8I5	166	TauD domain-containing protein	100797326	2								1	0.000969	79.492	LEK(1)HGLLYTR	3	-0.2625	1	1	0.000259	94.122	LEK(1)HGLLYTR	3	-0.33065	1
C6T8V8	290	Branched-chain-amino-acid aminotransferase	100798328	1	1	0.0003	73.834	GYSDVLYLDCVHK(1)R	3	-0.84211	1
C6T8V8	187	Branched-chain-amino-acid aminotransferase	100798328	1	1	0.0171	74.486	ETVLANK(1)R	2	-0.45629	1
C6T977	315	Uncharacterized protein	100802974	1	1	4.73e-10	111.57	YK(1)SSLHAFQTIVANEGAK	3	0.048701	2
C6T977	364	Uncharacterized protein	100802974	2	1	0.00366	95.502	LQLVLFGK(1)K	2	-0.44386	2								1	0.00866	86.136	LQLVLFGK(1)K	2	-0.081391	2
C6T977	331	Uncharacterized protein	100802974	1	1	3.07e-10	109.65	SSLHAFQTIVANEGAK(1)SLFK	3	1.9142	1
C6TA29	198	Uncharacterized protein	100791908	2	1	0.000113	95.57	QK(1)FAGGTDTSGLSR	2	-0.24789	2	1	1.49e-05	100.11	QK(1)FAGGTDTSGLSR	2	-0.39148	2
C6TA29	247	Uncharacterized protein	100791908	3	1	0.000286	102.73	NPK(1)FSGSFDAFR	2	2.3953	2	1	2.62e-05	109.44	NPK(1)FSGSFDAFR	2	1.8517	1	1	0.000415	93.348	NPK(1)FSGSFDAFR	2	1.673	1
C6TA29	162	Uncharacterized protein	100791908	3	1	0.00372	81.09	HVLK(1)SEGGMR	2	0.2802	1	1	0.00419	75.819	HVLK(1)SEGGMR	2	-0.87341	1	1	0.000651	103.43	HVLK(1)SEGGMR	3	0.33359	2
C6TAH8	61	Uncharacterized protein	100818855	1															1	1.46e-08	118.52	GGLSTGDVAALYK(1)YK	2	0.9177	2
C6TAH8	13	Uncharacterized protein	100818855	1															1	0.000395	96.229	GPGLFTDIGK(1)K	2	-3.2712	2
C6TAH8	63	Uncharacterized protein	100818855	1															1	0.00447	103.31	YK(1)NTVIDVK	2	0.29721	2
C6TAT2	52	Tau class glutathione S-transferase	547950	3	1	5.89e-19	174.05	SPLLLQMNPIHK(1)K	3	-0.11853	4	1	3.93e-16	186.17	SPLLLQMNPIHK(1)K	2	-0.57095	4	1	2.59e-12	174.05	SPLLLQMNPIHK(1)K	3	0.030883	4
C6TAT2	104	Tau class glutathione S-transferase	547950	2								1	0.00269	100.02	FWVDYIDK(1)K	2	-1.4683	1	1	0.0083	87.258	FWVDYIDK(1)K	2	-0.64787	2
C6TAT2	33	Tau class glutathione S-transferase	547950	1	1	8.1e-06	125.82	GVEYEYK(1)EENLR	2	0.63021	1
C6TAT2	187	Tau class glutathione S-transferase	547950	2	1	0.0053	126.24	LVAWAK(1)R	2	0.0746	4	1	0.0111	126.24	LVAWAK(1)R	2	0.078022	4
C6TAT2	117	Tau class glutathione S-transferase	547950	3	1	6.51e-07	130.1	MWLSK(1)GEEHEAGK	3	0.24186	2	1	1.01e-05	98.942	MWLSK(1)GEEHEAGK	3	0.44075	2	1	1.56e-05	103.97	MWLSK(1)GEEHEAGK	3	0.29186	2
C6TAW2	90	40S ribosomal protein S24	100802918	2	1	0.0109	146.54	KYEPK(1)YR	2	-0.19666	1								1	0.0207	131.03	KYEPK(1)YR	2	0.15171	1
C6TAW2	101	40S ribosomal protein S24	100802918	2	1	0.00517	85.355	NGLDTK(1)VEK	2	0.78056	1								1	0.0134	72.2	NGLDTK(1)VEK	2	0.079767	1
C6TAW2	70	40S ribosomal protein S24	100802918	3	1	1.33e-29	186.58	THFGGGK(1)STGFGLIYDTVENAK	3	0.19846	2	1	8.3e-12	128.88	THFGGGK(1)STGFGLIYDTVENAK	3	0.7335	7	1	5.83e-26	166.27	THFGGGK(1)STGFGLIYDTVENAK	3	-0.18881	7
C6TAX7	134	Uncharacterized protein	100816984	2	1	0.00174	68.044	VEVVETAHAEEK(1)K	3	0.78614	1	1	0.000322	80.96	VEVVETAHAEEK(1)K	3	0.90709	2
C6TAX7	58	Uncharacterized protein	100816984	1	1	2e-05	87.429	VTVSDQGENK(1)HSLLEK	3	4.12	1
C6TBI4	52	Uncharacterized protein	100800463	1															1	0.0144	56.548	EEVAWYAGK(1)K	2	1.2701	1
C6TC92	148	Uncharacterized protein	100798485	2	1	1e-14	154.46	AEGVAK(1)NAPPEFQNTK	2	-0.09397	3								1	7.34e-13	139.71	AEGVAK(1)NAPPEFQNTK	2	-0.42909	2
C6TC92	158	Uncharacterized protein	100798485	3	1	2.35e-05	101.42	NAPPEFQNTK(1)LMTR	3	-0.2516	3	1	1.66e-06	112.17	NAPPEFQNTK(1)LMTR	3	-0.032888	3	1	6.44e-08	125.22	NAPPEFQNTK(1)LMTR	2	-0.43009	1
C6TC92	123	Uncharacterized protein	100798485	2	1	4.22e-30	187.79	GTGTANQCPTIEGGVDSFAFK(1)PGK	3	-0.091961	7	1	2.65e-34	178.35	GTGTANQCPTIEGGVDSFAFK(1)PGK	3	-0.092548	7
C6TCG5	155	Uncharacterized protein	100797094	3	1	0.000896	91.961	LTGYAK(1)SALGK	2	0.62436	2	1	0.000473	93.162	LTGYAK(1)SALGK	2	0.69998	2	1	0.00484	75.739	LTGYAK(1)SALGK	2	0.35771	2
C6TCG5	141	Uncharacterized protein	100797094	3	1	1.52e-06	98.281	AWELADTSTSHSLVK(1)K	3	0.73004	1	1	8.79e-05	80.738	AWELADTSTSHSLVK(1)K	3	0.49303	2	1	8.58e-07	98.281	AWELADTSTSHSLVK(1)K	3	-0.71031	2
C6TD73	42	Chlorophyll a-b binding protein, chloroplastic	100815789	3	1	3.91e-09	131.45	TVK(1)SAPQSIWYGPDRPK	3	-0.22545	8	1	1.31e-19	165.9	TVK(1)SAPQSIWYGPDRPK	3	0.13585	9	1	4e-17	165.9	TVK(1)SAPQSIWYGPDRPK	3	0.23488	10
C6TD73	124	Chlorophyll a-b binding protein, chloroplastic	100815789	2								1	5.22e-05	102.87	NGVK(1)FGEAVWFK	2	1.094	4	1	0.000144	100.22	NGVK(1)FGEAVWFK	2	1.1074	5
C6TE07	23	AAA domain-containing protein	100812783	1	1	1.14e-08	125.41	HAAEGVPEANCSAK(1)PTK	3	0.49463	1
C6TFR5	132	Uncharacterized protein	100776789	3	1	0.00648	70.942	GPQLPPK(1)LGPR	2	0.81699	6	1	0.00672	70.942	GPQLPPK(1)LGPR	2	0.10363	5	1	0.00983	69.65	GPQLPPK(1)LGPR	2	0.14513	5
C6TG81	243	Clathrin light chain	100813474	2	1	3.7e-06	78.95	LK(1)HTPPPHMIPPPPAPAK	3	-0.0386	4	1	3.68e-05	83.758	LK(1)HTPPPHMIPPPPAPAK	4	-0.85809	4
C6TG81	179	Clathrin light chain	100813474	3	1	0.00304	67.08	LFVANQEK(1)FHK	3	-0.3081	1	1	5.69e-05	96.229	LFVANQEK(1)FHK	3	-0.0010607	1	1	0.000627	85.813	LFVANQEK(1)FHK	3	0.19577	1
C6TG81	154	Clathrin light chain	100813474	2								1	0.038	77.282	VAFYEK(1)R	2	0.56167	1	1	0.0351	77.282	VAFYEK(1)R	2	-0.046577	2
C6TG81	205	Clathrin light chain	100813474	3	1	0.0219	69.598	EVPNIEK(1)K	2	0.31236	1	1	0.0181	80.438	EVPNIEK(1)K	2	0.077203	1	1	0.0272	69.598	EVPNIEK(1)K	2	0.15228	1
C6TGN3	78	V-SNARE domain-containing protein	100816145	2	1	0.000668	101.38	EYK(1)SDLNNLK	2	1.8154	1								1	0.00695	73.887	EYK(1)SDLNNLK	2	-1.8689	1
C6TGW1	46	Reticulon-like protein	100811024	1	1	0.0046	77.062	TSASDSLK(1)SK	2	-2.8568	1
C6THQ5	68	Uncharacterized protein	100804320	2	1	0.0235	68.224	VCPFTGK(1)K	2	0.14148	2	1	0.0305	68.224	VCPFTGK(1)K	2	0.30932	1
C6THQ5	102	Uncharacterized protein	100804320	2	1	0.00613	103.74	IWWEAGK(1)R	2	0.60838	2	1	0.00206	103.83	IWWEAGK(1)R	2	0.19068	2
C6THQ5	94	Uncharacterized protein	100804320	3	1	0.000978	98.048	LQFVNLQYK(1)R	2	1.4668	3	1	1.88e-06	166.19	LQFVNLQYK(1)R	2	1.4454	3	1	2.47e-05	147.75	LQFVNLQYK(1)R	2	1.1783	2
C6THQ5	115	Uncharacterized protein	100804320	1	1	0.0321	69.825	ALK(1)TIEK	2	2.1122	1
C6TI98	310	DFP domain-containing protein	100777777	2	1	5.22e-05	83.54	LLSEK(1)HATYIEDSGR	3	1.6161	1	1	0.00013	81.656	LLSEK(1)HATYIEDSGR	3	0.87728	1
C6TID5	61	Uncharacterized protein	100790578	2	1	2.87e-05	92.265	GGLSTGDVAALYK(1)YK	2	-0.23039	1	1	0.000503	80.632	GGLSTGDVAALYK(1)YK	2	0.43098	1
C6TID5	63	Uncharacterized protein	100790578	3	1	0.00527	84.882	YK(1)NTIIDVK	2	-0.67087	2	1	0.034	54.094	YK(1)NTIIDVK	2	-0.32821	1	1	0.0102	78.488	YK(1)NTIIDVK	2	-0.54858	1
C6TID5	13	Uncharacterized protein	100790578	2	1	2.17e-05	121.9	GPGLFTDIGK(1)K	2	1.3924	2	1	0.00156	87.184	GPGLFTDIGK(1)K	2	0.3188	2
C6TID5	194	Uncharacterized protein	100790578	1								1	0.019	42.317	ASYLHHLDLLK(1)K	3	2.4585	1
C6TIJ0	227	Uncharacterized protein	100790280	3	1	0.000304	86.772	QIFSK(1)HGNVVNAR	3	0.079789	4	1	0.000266	84.365	QIFSK(1)HGNVVNAR	3	-0.075895	3	1	0.00209	67.997	QIFSK(1)HGNVVNAR	3	-0.087819	4
C6TIQ8	245	Glutamine amidotransferase type-1 domain-containing protein	100788470	1								1	2.03e-11	121.21	VPGEAFHVVAYDFGIK(1)HNILR	4	-0.18874	1
C6TIY1	88	CS domain-containing protein	100796372	3	1	0.00498	109.71	AEDGWWK(1)R	2	-0.95517	1	1	0.00789	97.635	AEDGWWK(1)R	2	-1.224	1	1	0.00846	109.71	AEDGWWK(1)R	2	-0.75192	2
C6TJG0	139	Uncharacterized protein	100803033	3	1	7.19e-07	94.569	YAGTEVDFDGTK(1)HLIVK	3	0.28324	1	1	7.91e-05	74.147	YAGTEVDFDGTK(1)HLIVK	3	0.11641	2	1	2.36e-05	87.388	YAGTEVDFDGTK(1)HLIVK	3	-0.70608	3
C6TJH2	23	Uncharacterized protein	100810611	3	1	0.000354	89.189	VHAK(1)VIEVEGPR	3	-0.18284	3	1	4.83e-05	94.122	VHAK(1)VIEVEGPR	3	-0.2126	1	1	0.000466	85.522	VHAK(1)VIEVEGPR	3	-0.090247	2
C6TJH2	123	Uncharacterized protein	100810611	3	1	0.0293	77.923	NFLGEK(1)K	2	-0.20948	1	1	0.0287	85.212	NFLGEK(1)K	2	-0.08231	3	1	0.0274	86.794	NFLGEK(1)K	2	0.11928	1
C6TJH2	58	Uncharacterized protein	100810611	3	1	0.00476	76.332	LK(1)IDSWFGSR	2	0.22918	1	1	0.0197	58.511	LK(1)IDSWFGSR	2	1.8117	1	1	0.00509	80.245	LK(1)IDSWFGSR	2	0.84339	1
C6TJH2	88	Uncharacterized protein	100810611	1	1	1.35e-09	107.78	TALSHVENLITGVTK(1)GYR	3	0.18528	1
C6TK33	160	Uncharacterized protein	100798459	1	1	1.63e-06	123.95	HVIGENDEFIGK(1)K	3	-0.2273	6
C6TK33	187	Uncharacterized protein	100798459	1	1	0.000438	87.083	EAGK(1)TFDVCFQQLK	2	2.0712	1
C6TK33	300	Uncharacterized protein	100798459	3	1	5.2e-08	125.22	GPEFATIINSVTSK(1)K	3	0.47468	1	1	2.88e-07	111.83	GPEFATIINSVTSK(1)K	3	0.296	3	1	1.03e-06	103.14	GPEFATIINSVTSK(1)K	2	-2.5881	2
C6TK73	107	Aminotran_5 domain-containing protein	732565	2								1	0.00152	58.427	LK(1)FNVDVVESEWGHGAK	3	-0.82305	1	1	0.000488	68.525	LK(1)FNVDVVESEWGHGAK	3	-1.5739	1
C6TK73	52	Aminotran_5 domain-containing protein	732565	1								1	0.0206	76.679	TLLEDVK(1)K	2	0.013724	2
C6TK73	129	Aminotran_5 domain-containing protein	732565	2								1	4.98e-05	81.854	LDVLESK(1)IASDTSHTIK	3	-0.31823	1	1	0.00103	61.87	LDVLESK(1)IASDTSHTIK	3	-0.019094	1
C6TK73	344	Aminotran_5 domain-containing protein	732565	1								1	0.0115	114.19	VAGK(1)VFR	2	-0.070206	3
C6TK73	45	Aminotran_5 domain-containing protein	732565	2								0.999993	4.09e-07	96.447	SPAIPAMTK(1)TLLEDVKK	3	-0.41597	3	0.999909	5.65e-08	112.82	SPAIPAMTK(1)TLLEDVKK	3	0.49005	4
C6TK73	295	Aminotran_5 domain-containing protein	732565	2								1	2.33e-16	193.06	LAVEAWGLK(1)NCTQK	3	0.29463	2	1	2.08e-06	111.12	LAVEAWGLK(1)NCTQK	3	-0.070031	2
C6TKA3	171	NADH-cytochrome b5 reductase	100819222	3	1	0.0133	91.626	GPIEK(1)LR	2	0.066605	2	1	0.0211	89.142	GPIEK(1)LR	2	-0.34879	2	1	0.00469	128.57	GPIEK(1)LR	2	0.26656	2
C6TKN5	48	Peptidyl-prolyl cis-trans isomerase	100800792	1								1	0.000524	85.837	GGDGLGTCTYVK(1)AR	2	1.2611	1
C6TKQ3	48	Aldo_ket_red domain-containing protein	100806500	1															1	6.26e-17	149.47	HFDCAADYK(1)NEAEVGDALK	3	0.086965	2
C6TKQ3	67	Aldo_ket_red domain-containing protein	100806500	3	1	0.000575	105.4	EAFDSGLVK(1)R	2	0.37785	2	1	0.00499	74.841	EAFDSGLVK(1)R	2	-0.77551	1	1	0.000687	104.22	EAFDSGLVK(1)R	2	-0.46145	1
C6TKQ3	261	Aldo_ket_red domain-containing protein	100806500	3	1	0.000972	94.767	NTVVIPK(1)SSK	2	0.56608	2	1	0.000495	97.734	NTVVIPK(1)SSK	2	0.72615	2	1	0.00221	90.05	NTVVIPK(1)SSK	2	0.62945	2
C6TKS1	110	Uncharacterized protein	100805278	3	1	3.86e-16	117.4	VGTGTNIQDNSLVHVAK(1)SNLSGK	3	1.1814	1	1	2.9e-35	197.4	VGTGTNIQDNSLVHVAK(1)SNLSGK	3	0.40975	2	1	9.53e-10	102.21	VGTGTNIQDNSLVHVAK(1)SNLSGK	3	1.0252	1
C6TLE4	374	Uncharacterized protein	100806152	3	1	0.00139	77.062	FEEAEK(1)HAER	3	0.41881	2	1	0.00673	57.164	FEEAEK(1)HAER	3	1.9811	2	1	0.00668	58.172	FEEAEK(1)HAER	3	0.95856	1
C6TLM4	39	Chlorophyll a-b binding protein, chloroplastic	547862	3	1	1.94e-30	212.72	TVTK(1)QASSGSPWYGPDR	3	-0.05545	3	1	1.64e-40	243.01	TVTK(1)QASSGSPWYGPDR	3	0.093975	4	1	2.99e-20	182.76	TVTK(1)QASSGSPWYGPDR	3	-0.29548	4
C6TLT3	82	40S ribosomal protein S3a	100808747	3	1	9.73e-15	149.47	VFEVSLADLQGDEDHSFK(1)K	3	0.36891	3	1	1.14e-11	124.63	VFEVSLADLQGDEDHSFK(1)K	3	-0.13188	2	1	9.68e-17	144.68	VFEVSLADLQGDEDHSFK(1)K	3	-0.72248	4
C6TLT3	41	40S ribosomal protein S3a	100808747	3	1	8.08e-09	150.69	APSLFQVK(1)NIGK	2	0.27809	1	1	1.01e-07	135.94	APSLFQVK(1)NIGK	2	0.43435	2	1	1.78e-06	130.15	APSLFQVK(1)NIGK	2	0.13455	2
C6TMA8	35	Uncharacterized protein	100813859	3	0.996515	8.08e-10	109.65	LVAEAAQSALK(0.997)SDSDK(0.003)VDK	3	1.376	2	0.993836	3.53e-08	113.49	LVAEAAQSALK(0.994)SDSDK(0.006)VDK	3	0.38668	2	0.996757	1.41e-05	84.249	LVAEAAQSALK(0.997)SDSDK(0.003)VDK	3	0.67581	2
C6TMX6	5	Cysteine synthase	100101865	1								1	0.0234	42.243	AVEK(1)LSIAK	2	-0.74469	1
C6TMX6	315	Cysteine synthase	100101865	1								1	5.97e-05	102.87	YLSSVLFESVK(1)R	2	0.13189	3
C6TMX6	49	Cysteine synthase	100101865	1								1	1.28e-05	109.83	LEMMEPCSSVK(1)DR	2	-0.56629	1
C6TN86	60	Uncharacterized protein	100785795	3	1	0.025	53.448	IEASDADPFPK(1)R	2	-0.54155	1	1	0.0182	57.106	IEASDADPFPK(1)R	2	0.47549	1	1	0.0283	45.28	IEASDADPFPK(1)R	2	1.9267	1
C6TNA3	110	Uncharacterized protein	100814751	3	1	0.000354	99.991	TVGK(1)NNVEISVK	2	-0.58992	2	1	1.44e-05	112.42	TVGK(1)NNVEISVK	2	-0.25281	1	1	0.02	57.414	TVGK(1)NNVEISVK	2	1.1924	1
C6TNA3	139	Uncharacterized protein	100814751	1															1	1.9e-14	149	YAGTEVDFNGTK(1)HLIVK	3	-0.32224	1
C6TNA3	170	Uncharacterized protein	100814751	1	1	0.0325	46.378	VLIK(1)VAEAEEK	2	1.2799	1
C6TNA3	233	Uncharacterized protein	100814751	3	1	0.00621	80.755	YAGNDFK(1)GK	2	0.37881	2	1	0.00406	91.087	YAGNDFK(1)GK	2	0.39404	2	1	0.00989	79.489	YAGNDFK(1)GK	2	0.74382	2
C6TNT2	277	EF1Bgamma class glutathione S-transferase	100787125	2	1	0.0253	66.692	MILDDWK(1)R	2	-1.1436	1	1	0.0283	69.812	MILDDWK(1)R	2	-0.93185	1
C6TNV4	157	Succinate--CoA ligase [ADP-forming] subunit alpha, mitochondrial	100782001	1	1	0.000142	79.837	LIGPNCPGIIK(1)PGECK	2	0.57147	1
C6ZJZ0	393	Serine hydroxymethyltransferase	100499635	3	1	2.12e-20	166.6	GYELVSGGTENHLVLVNLK(1)NK	3	0.6885	3	1	1.02e-18	156.73	GYELVSGGTENHLVLVNLK(1)NK	3	0.28258	4	1	6.58e-19	148.52	GYELVSGGTENHLVLVNLK(1)NK	3	0.19746	4
C6ZQJ7	184	Glutathione S-transferase	GST	1								1	0.0111	126.24	FVAWAK(1)R	2	0.091211	1
D4N5G0	331	Alpha-form rubisco activase	RCAalpha	3	1	0.0154	61.235	TDNVPK(1)DDIVK	2	0.32997	1	1	0.0183	60.301	TDNVPK(1)DDIVK	2	1.8729	1	1	0.0285	52.863	TDNVPK(1)DDIVK	2	0.65139	1
D4N5G3	376	Rubisco activase	RCA11	3	1	0.000237	101.32	WISGVGVDGIGK(1)K	2	-0.5453	6	1	4.68e-06	125.03	WISGVGVDGIGK(1)K	2	0.42461	6	1	0.000108	96.866	WISGVGVDGIGK(1)K	2	0.33842	5
D4N5G3	413	Rubisco activase	RCA11	3	1	2.12e-16	169.37	LLTYGNMLVQEQENVK(1)R	3	-0.23737	6	1	1.01e-23	197.17	LLTYGNMLVQEQENVK(1)R	3	-0.19097	7	1	5.57e-27	216	LLTYGNMLVQEQENVK(1)R	3	-0.20975	5
D4N5G3	364	Rubisco activase	RCA11	1	1	0.0252	43.316	K(1)WISGVGVDGIGK	2	2.755	1
D4N5G3	152	Rubisco activase	RCA11	2	1	2.28e-05	86.497	LVVHITK(1)NFMTLPNIK	3	-0.59778	1								1	3.2e-10	133.48	LVVHITK(1)NFMTLPNIK	3	-0.063163	5
D6C500	316	HSP90-2	100819568	3	1	0.0223	69.198	AILFVPK(1)R	2	-0.035707	2	1	0.0187	79.469	AILFVPK(1)R	2	0.042536	1	1	0.025	71.342	AILFVPK(1)R	2	0.30262	2
D6C500	263	HSP90-2	100819568	2	1	0.00127	63.966	EVSHEWSLVNK(1)QK	3	0.54284	1	1	0.00659	56.414	EVSHEWSLVNK(1)QK	3	0.18348	1
D6C500	538	HSP90-2	100819568	3	1	0.0215	66.457	EK(1)FDNLCK	2	0.2217	2	1	0.0266	68.371	EK(1)FDNLCK	2	0.87314	2	1	0.0176	79.713	EK(1)FDNLCK	2	0.46746	2
D6C500	481	HSP90-2	100819568	2	1	0.000147	108.32	AVENSPFLEK(1)LK	2	0.30424	3	1	4.71e-05	104.17	AVENSPFLEK(1)LK	2	0.6244	3
D6C500	427	HSP90-2	100819568	1								1	0.00434	61.233	LGIHEDSQNK(1)GK	3	-0.45976	1
D6C500	54	HSP90-2	100819568	2	1	0.00517	85.355	FESLTDK(1)SK	2	1.0001	2	1	0.00596	85.355	FESLTDK(1)SK	2	0.45372	2
D6C500	440	HSP90-2	100819568	1	1	0.00266	62.055	YHSTK(1)SGDEMTSLK	3	-0.017213	1
E2FKH7	265	Sieve element occlusion f	SEOf	3	1	0.0349	50.353	LAAVISK(1)LK	2	-0.24978	1	1	0.0414	51.762	LAAVISK(1)LK	2	0.14228	1	1	0.0288	59.067	LAAVISK(1)LK	2	0.19756	1
E2FKH7	627	Sieve element occlusion f	SEOf	1	1	0.0372	70.67	EYYEQK(1)R	2	-0.07319	1
E2FKI9	332	Sieve element occlusion s	SEOs	3	1	0.00695	99.442	VDITVLK(1)K	2	-0.12234	1	1	0.00764	99.139	VDITVLK(1)K	2	0.064698	2	1	0.0157	87.476	VDITVLK(1)K	2	-0.17069	2
E2FKI9	410	Sieve element occlusion s	SEOs	1	1	0.0215	44.318	YIK(1)EEWHFK	3	-1.0331	1
E2FKI9	166	Sieve element occlusion s	SEOs	3	1	0.0255	81.784	SVAILK(1)R	2	0.013624	1	1	0.0192	90.777	SVAILK(1)R	2	-0.034251	1	1	0.0315	81.784	SVAILK(1)R	2	-0.1643	1
E2FKI9	565	Sieve element occlusion s	SEOs	3	1	5.69e-10	134.14	MLSYK(1)NETGWSLLSK	2	1.5114	1	1	2.16e-13	147.64	MLSYK(1)NETGWSLLSK	2	0.63671	1	1	3.87e-09	131.56	MLSYK(1)NETGWSLLSK	2	1.3246	1
E2FKI9	597	Sieve element occlusion s	SEOs	3	1	0.0201	60.398	TVAEFEK(1)WK	2	-1.4846	1	1	0.008	79.148	TVAEFEK(1)WK	2	-1.1999	1	1	0.0175	68.657	TVAEFEK(1)WK	2	0.23297	2
E2FKI9	389	Sieve element occlusion s	SEOs	2	1	0.0337	92.538	KFEVLK(1)SK	2	-0.25838	1	1	0.0207	94.692	KFEVLK(1)SK	2	-0.02477	1
E2FKI9	416	Sieve element occlusion s	SEOs	2								1	0.0173	95.352	EEWHFK(1)K	2	-0.81356	1	1	0.0105	116.88	EEWHFK(1)K	2	-1.2909	1
E2FKI9	269	Sieve element occlusion s	SEOs	3	1	0.000262	128.27	INIILSK(1)LR	2	-0.24911	3	1	1.93e-05	166.07	INIILSK(1)LR	2	-0.34122	2	1	0.000336	142.43	INIILSK(1)LR	2	-0.06793	3
E2FKI9	325	Sieve element occlusion s	SEOs	1	1	0.0222	58.172	TK(1)VDITVLK	2	0.60458	1
E8Z9A8	247	Phosphate transporter1-10	Pht1-10	3	1	0.00459	77.14	YTALVAK(1)NAK	2	-0.10659	1	1	0.00237	85.355	YTALVAK(1)NAK	2	0.21445	1	1	0.00359	85.355	YTALVAK(1)NAK	2	0.15591	1
F6KBT4	128	Allene oxide cyclase 4	AOC4	3	1	0.000742	117.89	LYSGCLQK(1)R	2	-0.46171	2	1	0.00106	116.05	LYSGCLQK(1)R	2	-0.10236	2	1	0.00128	130.75	LYSGCLQK(1)R	2	-0.093373	2
F6KBT6	130	Allene oxide cyclase 6	AOC6	3	1	0.00761	79.986	LYTGDLQK(1)R	2	-2.1174	1	1	0.00266	100.25	LYTGDLQK(1)R	2	-2.1709	1	1	0.0191	68.657	LYTGDLQK(1)R	2	-1.3921	2
F8SMC5	33	Serine threonine tyrosine kinase	100780359	3	1	0.00449	80.834	ATNETIALK(1)K	2	0.46135	2	1	0.000649	94.82	ATNETIALK(1)K	2	0.15625	2	1	0.00103	94.363	ATNETIALK(1)K	2	0.44826	2
F9W2W3	628	Alpha-amylase	AMY1	2	1	0.0186	62.005	YK(1)FMNAFDR	2	-0.53213	1								1	0.00861	83.862	YK(1)FMNAFDR	2	-0.28516	1
F9W2W3	695	Alpha-amylase	AMY1	2	1	0.0221	55.721	VGCDLPGK(1)YR	2	0.44421	1								1	0.0103	71.03	VGCDLPGK(1)YR	2	0.22052	1
G3E7M9	248	Annexin	100784252	1															1	0.0339	74.929	YFEK(1)VVR	2	0.6016	1
G3E7M9	97	Annexin	100784252	3	1	0.000402	103.43	DAFLANEATK(1)K	2	-0.87353	2	1	0.000181	100.93	DAFLANEATK(1)K	2	-0.11369	2	1	0.000389	96.604	DAFLANEATK(1)K	2	0.099423	2
I1J4B6	114	Thioredoxin domain-containing protein	100817252	2								1	0.0325	63.565	ALFPK(1)LCR	2	-0.30273	1	1	0.0291	66.073	ALFPK(1)LCR	2	-1.316	1
I1J4B6	140	Thioredoxin domain-containing protein	100817252	3	0.959244	0.00852	53.448	VNFDENK(0.041)PMCK(0.959)R	3	-0.41164	1	0.999968	7.7e-06	110.08	VNFDENKPMCK(1)R	3	-1.0716	1	0.999312	5.49e-05	95.094	VNFDENK(0.001)PMCK(0.999)R	3	0.61865	1
I1J4D7	97	Uncharacterized protein	100800911	1	1	0.0352	45.433	TYEVGLPVIK(1)K	2	-0.53739	1
I1J4G9	231	Arg_tRNA_synt_N domain-containing protein	100194418	1															1	0.000476	110.08	FDNDPEFK(1)LR	2	-0.68308	1
I1J4I2	377	Phosphotransferase	100796995	1															1	0.0325	76.847	VVGNK(1)LK	2	-0.32074	1
I1J4L6	406	Phosphoribulokinase	100777515	2								1	0.0131	72.607	AETPVAAK(1)A	2	0.094323	2	1	0.00978	82.645	AETPVAAK(1)A	2	0.24791	2
I1J4L6	398	Phosphoribulokinase	100777515	2								1	0.000426	71.148	IRDLYEQLIASK(1)AETPVAAK	3	0.90348	2	1	0.000338	61.963	IRDLYEQLIASK(1)AETPVAAK	3	1.2662	2
I1J4L6	304	Phosphoribulokinase	100777515	1								1	0.00261	85.813	K(1)LTCSYPGIK	2	0.027596	1
I1J4L6	174	Phosphoribulokinase	100777515	1								1	4.28e-10	115.45	DGIAVEKPIYNHVTGLLDPPELIK(1)PPK	4	-0.54313	1
I1J4L6	213	Phosphoribulokinase	100777515	1								1	0.00771	138.07	FAWK(1)IQR	2	-0.22388	6
I1J4S3	222	PAP_fibrillin domain-containing protein	100803742	2	1	0.0105	83.998	LPLLK(1)VDK	2	-0.22811	2								1	0.0326	63.076	LPLLK(1)VDK	2	0.3683	1
I1J4S3	327	PAP_fibrillin domain-containing protein	100803742	2	1	0.00235	54.292	VISGQPPLK(1)IPIPGER	3	0.45849	1								1	0.0036	68.123	VISGQPPLK(1)IPIPGER	2	-1.0472	1
I1J4S4	222	PAP_fibrillin domain-containing protein	100803742	1								1	0.0311	64.654	LPLLK(1)VDK	2	0.095528	1
I1J4S9	134	RRM domain-containing protein	100809613	1	1	3.43e-05	87.138	TFDEK(1)HQLSSTASAK	3	0.71041	2
I1J4U4	288	3Beta_HSD domain-containing protein	100790333	2								1	0.0367	62.582	INNK(1)K(1)LNK	2	-0.84243	1	1	0.0326	67.897	INNK(1)K(1)LNK	2	-0.27929	1
I1J4U4	289	3Beta_HSD domain-containing protein	100790333	2								1	0.0367	62.582	INNK(1)K(1)LNK	2	-0.84243	1	1	0.0326	67.897	INNK(1)K(1)LNK	2	-0.27929	1
I1J547	268	Aminotran_1_2 domain-containing protein	GLYMA_01G026700	3	1	0.000463	98.592	K(1)VLMDLGPPISK	2	-0.2954	2	1	0.00217	79.639	K(1)VLMDLGPPISK	2	0.00056562	3	1	0.00214	84.753	K(1)VLMDLGPPISK	2	-0.17078	2
I1J582	199	Eukaryotic translation initiation factor 3 subunit I	100793485	1															1	4.43e-07	85.805	TVTSLAK(1)SADGSHFLTGSLDK	3	1.2655	1
I1J675	121	HATPase_c domain-containing protein	100785017	1															1	0.00219	72.898	ELVSNASDALDK(1)LR	2	1.0949	2
I1J675	520	HATPase_c domain-containing protein	100785017	1															1	4.92e-05	124.42	FYTSK(1)SEEELK	2	1.563	2
I1J675	361	HATPase_c domain-containing protein	100785017	1															1	2.79e-05	97.273	EVEKEEYNEFYK(1)K	3	-0.14363	2
I1J675	508	HATPase_c domain-containing protein	100785017	3	1	0.000926	75.088	LGCIEDTANHK(1)R	3	0.8453	1	1	6e-05	93.623	LGCIEDTANHK(1)R	3	1.9111	3	1	1.04e-07	142.08	LGCIEDTANHK(1)R	3	-0.36212	3
I1J6K4	81	Uncharacterized protein	100808526	2								1	0.0198	44.543	FYVK(1)HETDNR	3	0.47529	1	1	0.0202	42.843	FYVK(1)HETDNR	3	-0.021413	1
I1J6L0	460	Uncharacterized protein	100811217	2	1	0.014	45.28	VDETPVSK(1)HALK	3	0.42699	1								1	0.00597	54.023	VDETPVSK(1)HALK	3	0.68362	2
I1J6R6	897	Uncharacterized protein	100802696	3	1	0.00913	74.376	LSSVQLAK(1)K	2	0.66528	1	1	0.00269	100.02	LSSVQLAK(1)K	2	0.4765	1	1	0.0133	73.233	LSSVQLAK(1)K	2	1.023	1
I1J6R6	797	Uncharacterized protein	100802696	3	1	0.00184	70.438	AVLK(1)HFDWPEGK	3	-0.08832	1	1	0.00408	62.162	AVLK(1)HFDWPEGK	3	-0.059736	1	1	0.00319	65.043	AVLK(1)HFDWPEGK	3	0.71452	1
I1J7A8	243	Chlorophyll a-b binding protein, chloroplastic	100785180	3	1	0.00112	73.273	ATLQLAEIK(1)HAR	3	0.62162	11	1	6.49e-05	93.623	ATLQLAEIK(1)HAR	3	-0.16322	11	1	2.1e-08	161.87	ATLQLAEIK(1)HAR	2	-0.27905	9
I1J7A8	213	Chlorophyll a-b binding protein, chloroplastic	100785180	3	1	5.48e-06	152.54	NAELDPEK(1)R	2	0.25517	4	1	2.41e-05	164.97	NAELDPEK(1)R	2	0.19841	4	1	0.000415	140.49	NAELDPEK(1)R	2	0.36652	4
I1J7D2	319	Glutaredoxin domain-containing protein	100790493	2	1	0.0239	60.398	GELASLFK(1)K	2	-0.38109	1	1	0.034	57.532	GELASLFK(1)K	2	-0.16531	1
I1J7F5	180	Rhodanese domain-containing protein	100795945	1	1	1.93e-05	115.12	SK(1)NNDFPAVEGK	2	-0.14972	1
I1J7I5	99	Uncharacterized protein	100500101	3	1	0.0111	98.048	FFLK(1)FYDTK	2	0.22066	1	1	0.00165	107.79	FFLK(1)FYDTK	2	0.76688	3	1	0.00425	105.2	FFLK(1)FYDTK	2	0.54977	3
I1J7I5	93	Uncharacterized protein	100500101	3	1	0.0239	78.77	LSVPK(1)SR	2	-0.36289	1	1	0.0349	75.738	LSVPK(1)SR	2	-0.42081	1	1	0.0333	75.738	LSVPK(1)SR	2	-0.46455	1
I1J7P1	78	Non-specific lipid-transfer protein	GLYMA_01G132500	3	1	1.37e-09	107.69	QTACNCLK(1)SAASQISGFK	3	-0.18268	6	1	2.11e-06	94.325	QTACNCLK(1)SAASQISGFK	3	0.28885	4	1	3.81e-06	92.671	QTACNCLK(1)SAASQISGFK	3	0.32976	4
I1J7P1	65	Non-specific lipid-transfer protein	GLYMA_01G132500	3	1	0.000258	103.83	SLNAAAK(1)TTADR	2	-0.79499	2	1	7.51e-08	136.3	SLNAAAK(1)TTADR	2	-0.68829	2	1	0.000117	103.11	SLNAAAK(1)TTADR	2	-0.93293	1
I1J7U9	321	3-phosphoshikimate 1-carboxyvinyltransferase	100789268	1								1	0.0125	44.425	FLVHGGQK(1)YK	3	0.22531	1
I1J8H1	84	Aconitate hydratase	100499625	1								1	0.0041	76.282	LVEIPFK(1)PAR	2	-0.32493	1
I1J8H1	746	Aconitate hydratase	100499625	2								1	0.00147	55.453	FLNGEVGPK(1)TIHIPSGEK	3	0.2818	1	1	0.000385	67.227	FLNGEVGPK(1)TIHIPSGEK	3	0.7329	1
I1J8H1	764	Aconitate hydratase	100499625	3	1	0.00999	62.088	LSVFDVAEK(1)YK	2	0.1129	1	1	0.0324	45.28	LSVFDVAEK(1)YK	2	0.77621	1	1	0.0139	55.261	LSVFDVAEK(1)YK	2	1.9336	1
I1J8N5	171	Uncharacterized protein	100780544	1								1	0.0237	44.318	MIDLNMK(1)PNR	2	0.37087	1
I1J8Q1	113	Thioredoxin	GLYMA_01G170300	1								1	0.00219	86.276	IQK(1)HVASASA	2	0.37376	1
I1J8T9	176	Glucose-6-phosphate 1-epimerase	GLYMA_01G173300	3	1	6.82e-25	202.13	SLATELTVK(1)NTDNK	2	0.63577	1	1	3.77e-27	236.92	SLATELTVK(1)NTDNK	2	0.31642	2	1	1.22e-37	252.04	SLATELTVK(1)NTDNK	2	0.61442	2
I1J8T9	224	Glucose-6-phosphate 1-epimerase	GLYMA_01G173300	3	1	0.00142	108.43	NPVEGK(1)EER	2	0.040484	1	1	0.00771	80.037	NPVEGK(1)EER	2	-0.16817	1	1	0.0212	62.466	NPVEGK(1)EER	2	-0.25988	1
I1J8T9	213	Glucose-6-phosphate 1-epimerase	GLYMA_01G173300	1	1	0.0331	50.95	TLNK(1)DPDPK	2	-0.46845	1
I1J8X0	159	Uncharacterized protein	100806939	3	1	0.016	76.679	EYCDDIK(1)R	2	-0.39169	2	1	0.0385	62.582	EYCDDIK(1)R	2	-0.1711	1	1	0.0202	77.732	EYCDDIK(1)R	2	-0.22284	2
I1J991	191	Uncharacterized protein	100802500	3	1	0.00839	89.355	LLLETK(1)FR	2	0.52593	2	1	0.00632	101.54	LLLETK(1)FR	2	-0.24747	2	1	0.00664	114.28	LLLETK(1)FR	2	-0.11131	2
I1J9H2	284	Branched-chain-amino-acid aminotransferase	100783594	2								1	1.13e-06	111.12	GYSDVLYLDCVHK(1)R	3	-0.26447	1	1	2.1e-08	121.24	GYSDVLYLDCVHK(1)R	3	-0.65662	1
I1J9L7	162	Uncharacterized protein	GLYMA_01G201000	3	1	0.00262	72.898	AEMVGK(1)VTIDQLR	2	-0.78796	1	1	0.00531	70.26	AEMVGK(1)VTIDQLR	2	0.029205	1	1	1.19e-05	113.25	AEMVGK(1)VTIDQLR	2	0.45305	1
I1JA15	158	Uncharacterized protein	100785186	3	1	0.00784	90.709	EFDELK(1)LR	2	0.46897	2	1	0.0147	82.279	EFDELK(1)LR	2	-0.4052	2	1	0.0173	80.438	EFDELK(1)LR	2	-0.16475	2
I1JA15	78	Uncharacterized protein	100785186	3	1	0.000509	106.62	ILQYCSIDK(1)K	2	-0.8918	4	1	0.000487	100.88	ILQYCSIDK(1)K	2	-1.725	4	1	9.12e-05	133.81	ILQYCSIDK(1)K	2	-0.62037	4
I1JA78	636	Uncharacterized protein	GLYMA_01G220300	1								0.999992	0.012	50.95	EENKNVSK(1)IQK	3	0.41596	1
I1JAD1	636	AMP-binding domain-containing protein	GLYMA_01G225200	1								1	0.00616	76.572	DLITPTYK(1)K	2	2.6612	1
I1JAD1	343	AMP-binding domain-containing protein	GLYMA_01G225200	1								1	0.00796	82.287	ISSGGFLK(1)K	2	0.5802	2
I1JAD1	473	AMP-binding domain-containing protein	GLYMA_01G225200	1								1	0.0337	62.546	GEICVK(1)GK	2	3.8482	1
I1JAI9	158	Uncharacterized protein	100785369	1								1	4.74e-07	105.9	TAIQAK(1)PDSVYFVVSR	3	-0.059822	1
I1JAI9	152	Uncharacterized protein	100785369	1								1	0.000167	100.04	LGFTK(1)TAIQAK	2	1.6999	2
I1JAQ7	361	Oxidored_FMN domain-containing protein	100803381	2	1	0.0278	50.354	WFLANPDLPK(1)R	2	-1.6674	1								1	0.00022	107.06	WFLANPDLPK(1)R	2	0.14782	1
I1JAS0	41	40S ribosomal protein S3a	100805519	3	1	5.87e-11	156.36	APSVFQVK(1)NVGK	2	-0.090674	2	1	0.00245	75.088	APSVFQVK(1)NVGK	2	0.14409	1	1	1.74e-05	114.02	APSVFQVK(1)NVGK	2	0.31175	2
I1JB52	155	SAM_MPBQ_MSBQ_MT domain-containing protein	100788766	3	1	4.87e-06	92.38	NVTILDQSPHQLAK(1)AK	3	0.2384	2	1	6.86e-07	101.53	NVTILDQSPHQLAK(1)AK	3	0.1176	2	1	2.36e-07	110.97	NVTILDQSPHQLAK(1)AK	3	-0.0066249	2
I1JB52	263	SAM_MPBQ_MSBQ_MT domain-containing protein	100788766	3	1	0.0116	96.51	IGPK(1)WYR	2	0.36522	2	1	0.0268	83.614	IGPK(1)WYR	2	-0.093129	2	1	0.0277	83.377	IGPK(1)WYR	2	-0.24025	1
I1JB52	136	SAM_MPBQ_MSBQ_MT domain-containing protein	100788766	3	1	5.96e-17	131.82	VVDVGGGTGFTTLGIVK(1)HVDAK	3	-0.052684	2	1	1.46e-11	123.12	VVDVGGGTGFTTLGIVK(1)HVDAK	3	0.63809	3	1	9.09e-11	114.63	VVDVGGGTGFTTLGIVK(1)HVDAK	3	-0.33966	4
I1JB52	141	SAM_MPBQ_MSBQ_MT domain-containing protein	100788766	3	1	3.8e-14	139.11	HVDAK(1)NVTILDQSPHQLAK	3	-0.11756	4	1	4.81e-05	84.581	HVDAK(1)NVTILDQSPHQLAK	4	0.61591	3	1	1.98e-05	77.031	HVDAK(1)NVTILDQSPHQLAK	4	-0.45144	2
I1JB55	32	Ribosomal_L7Ae domain-containing protein	GLYMA_02G002300	3	1	0.00872	69.721	FTLGYK(1)TVLK	2	1.2719	2	1	0.0202	60.598	FTLGYK(1)TVLK	2	0.08991	2	1	0.0119	69.721	FTLGYK(1)TVLK	2	-0.4494	2
I1JB81	150	Aldo_ket_red domain-containing protein	100817823	1								1	0.0162	58.268	IILATK(1)VCGYSER	2	-3.385	1
I1JB81	354	Aldo_ket_red domain-containing protein	100817823	2	1	2.51e-06	98.676	K(1)HGLTPVQLALGFAR	3	-0.33054	2								1	2.76e-10	134.88	K(1)HGLTPVQLALGFAR	3	-0.27146	2
I1JB84	208	Malate dehydrogenase	GLYMA_02G005500	2	1	4.15e-14	101.85	NVIIWGNHSSTQYPDVNHATVATSAGEK(1)PVR	4	-0.93606	2								1	1.16e-26	149.14	NVIIWGNHSSTQYPDVNHATVATSAGEK(1)PVR	4	-0.93039	2
I1JBI7	48	H15 domain-containing protein	GLYMA_02G015100	1								1	0.0291	66.27	FIEDK(1)HSK	2	-2.5668	1
I1JBL1	71	Uncharacterized protein	GLYMA_02G017800	3	1	7.95e-21	203.11	ITVTSDSNFSK(1)R	2	1.133	2	1	2.27e-09	166.04	ITVTSDSNFSK(1)R	2	1.3422	2	1	2.11e-09	166.7	ITVTSDSNFSK(1)R	2	1.2508	2
I1JBL1	19	Uncharacterized protein	GLYMA_02G017800	2	1	2.4e-06	110.14	GASFVIDCAK(1)PVEDK	2	0.012575	1								1	6.31e-06	97.203	GASFVIDCAK(1)PVEDK	2	0.85513	1
I1JBL1	98	Uncharacterized protein	GLYMA_02G017800	1								1	0.0379	59.153	VIASNK(1)ER	2	0.38469	1
I1JBN4	97	Uncharacterized protein	GLYMA_02G019600	3	1	8.73e-09	150.46	LFDYIQGK(1)NNYK	3	0.37446	4	1	1.97e-09	166.14	LFDYIQGK(1)NNYK	3	0.42273	5	1	3.42e-09	158.05	LFDYIQGK(1)NNYK	3	0.36206	5
I1JC44	332	Uncharacterized protein	GLYMA_02G036300	1								1	2.9e-09	128.06	VVIDCATANPDGQK(1)R	2	1.3728	1
I1JC65	17	Aminotran_1_2 domain-containing protein	100787173	2								1	0.027	67.277	K(1)SQYAVR	2	0.97361	1	1	0.0234	57.047	K(1)SQYAVR	2	0.70239	1
I1JC65	16	Aminotran_1_2 domain-containing protein	100787173	3	1	7.59e-07	132.51	PLDYGSINENVK(1)K	2	0.79813	2	1	1.5e-14	177.93	PLDYGSINENVK(1)K	2	0.59563	2	1	2.27e-12	177.21	PLDYGSINENVK(1)K	2	-0.0089426	2
I1JC65	90	Aminotran_1_2 domain-containing protein	100787173	1	1	3.48e-14	140.35	AK(1)HYLSLTSGGLGAYSDSR	3	-0.13799	7
I1JC65	268	Aminotran_1_2 domain-containing protein	100787173	3	1	5.33e-05	112.42	K(1)VLMELGPPISK	2	-0.057179	3	1	4.99e-05	105.03	K(1)VLMELGPPISK	2	-0.099946	3	1	8.05e-06	115.12	K(1)VLMELGPPISK	2	-0.57017	3
I1JC65	207	Aminotran_1_2 domain-containing protein	100787173	1	1	0.037	65.246	FK(1)GITVK	2	-1.5918	1
I1JC73	125	Ribosomal_L18e/L15P domain-containing protein	GLYMA_02G038700	3	1	0.00799	63.181	GVLPQNQPFVVK(1)AK	2	0.30002	1	1	0.00554	59.67	GVLPQNQPFVVK(1)AK	2	0.30669	1	1	6.11e-08	125.82	GVLPQNQPFVVK(1)AK	2	0.17534	1
I1JC93	70	CAAD domain-containing protein	100305966	2	1	1.58e-05	120.84	SSGGSQFFNEK(1)R	2	-2.0076	1	1	5.38e-05	104.17	SSGGSQFFNEK(1)R	2	-0.74375	1
I1JCB3	89	Str_synth domain-containing protein	100813217	3	1	1.37e-06	131.69	VVYTGCEDGWIK(1)R	2	-0.89249	1	1	0.000212	105.65	VVYTGCEDGWIK(1)R	2	-0.84948	1	1	8.07e-09	141.58	VVYTGCEDGWIK(1)R	2	-0.73777	1
I1JCG8	236	Ferredoxin--NADP reductase, chloroplastic	100798467	1								1	0.000457	89.171	MFFEK(1)HEDYK	3	-0.3348	11
I1JCG8	164	Ferredoxin--NADP reductase, chloroplastic	100798467	1								1	0.00273	139.88	TVSLCVK(1)R	2	-0.57653	9
I1JCG8	323	Ferredoxin--NADP reductase, chloroplastic	100798467	1								1	2.04e-09	115.8	KDNTFVYMCGLK(1)GMEK	3	2.4913	3
I1JCG8	79	Ferredoxin--NADP reductase, chloroplastic	100798467	1								1	6.29e-06	127.7	QDEGVVVNK(1)FK	2	0.18079	3
I1JCG8	292	Ferredoxin--NADP reductase, chloroplastic	100798467	3	1	0.000941	112.13	GEK(1)MYIQTR	2	-1.1983	3	1	0.0166	68.355	GEK(1)MYIQTR	2	-1.1026	3	1	0.0233	63.694	GEK(1)MYIQTR	2	-1.1367	2
I1JCG8	348	Ferredoxin--NADP reductase, chloroplastic	100798467	1								1	3.37e-05	141.27	DGIDWTEYK(1)R	2	0.10061	4
I1JCG8	83	Ferredoxin--NADP reductase, chloroplastic	100798467	1								0.98222	0.0303	40.039	FK(0.018)PK(0.982)TPYIGR	3	-0.51735	1
I1JCY2	133	Chlorophyll a-b binding protein, chloroplastic	GLYMA_02G064700	3	1	0.00477	72.23	TFHEYK(1)VK	2	1.1986	2	1	0.0081	68.657	TFHEYK(1)VK	2	0.43511	4	1	0.0103	56.434	TFHEYK(1)VK	2	0.6314	3
I1JCY2	127	Chlorophyll a-b binding protein, chloroplastic	GLYMA_02G064700	3	1	0.0124	48.284	DPK(1)TFHEYK	3	0.20576	3	1	0.00585	64.73	DPK(1)TFHEYK	3	0.080694	1	1	0.0078	57.532	DPK(1)TFHEYK	3	-0.47403	3
I1JD96	94	GFO_IDH_MocA domain-containing protein	100778071	3	1	0.0168	66.692	WAVLAAQK(1)K	2	0.63582	2	1	0.00968	77.732	WAVLAAQK(1)K	2	0.59178	2	1	0.0111	78.516	WAVLAAQK(1)K	2	0.31098	2
I1JDS2	104	PsbP domain-containing protein	100789641	3	1	0.0231	61.161	GFLPVLDK(1)K	2	0.24061	2	1	0.029	61.161	GFLPVLDK(1)K	2	0.073061	2	1	0.0287	61.161	GFLPVLDK(1)K	2	-0.62289	2
I1JE98	11	Eukaryotic translation initiation factor 5A	100306157	3	1	2.62e-30	207.56	SDEEHHFESK(1)ADAGASK	3	-0.023184	4	1	9.99e-23	180.62	SDEEHHFESK(1)ADAGASK	3	0.050551	4	1	1.51e-17	171.04	SDEEHHFESK(1)ADAGASK	3	0.265	3
I1JEB3	177	Uncharacterized protein	GLYMA_02G113800	1								1	0.00689	97.798	FIAMLK(1)QK	2	0.030017	1
I1JEL6	122	HATPase_c domain-containing protein	GLYMA_02G124500	2	1	0.00842	54.812	ELVSNASDALDK(1)LR	2	2.0486	1	1	0.00043	87.519	ELVSNASDALDK(1)LR	2	-0.24443	1
I1JEL6	562	HATPase_c domain-containing protein	GLYMA_02G124500	2	1	0.025	51.569	TAPFLEK(1)LVQK	2	1.433	1	1	0.02	54.772	TAPFLEK(1)LVQK	2	0.78633	1
I1JEL6	521	HATPase_c domain-containing protein	GLYMA_02G124500	2	1	2.84e-05	115.29	FYTSK(1)SEEELK	2	1.8515	2	1	6.89e-05	110.08	FYTSK(1)SEEELK	2	2.0329	2
I1JEL6	362	HATPase_c domain-containing protein	GLYMA_02G124500	2	0.99995	0.0183	44.989	EVEKEEYNEFYK(1)K	3	-0.40434	1	0.999998	0.00481	59.796	EVEKEEYNEFYK(1)K	3	0.065725	1
I1JEL6	509	HATPase_c domain-containing protein	GLYMA_02G124500	3	1	4.02e-06	119.39	LGCIEDTGNHK(1)R	3	0.15646	3	1	7.63e-06	108.56	LGCIEDTGNHK(1)R	2	-1.6608	4	1	9.37e-07	119.39	LGCIEDTGNHK(1)R	2	-1.6703	3
I1JF32	249	H15 domain-containing protein	GLYMA_02G140900	1															1	0.032	83.948	SVK(1)SPAK(1)K	2	-0.66991	1
I1JF32	253	H15 domain-containing protein	GLYMA_02G140900	1															1	0.032	83.948	SVK(1)SPAK(1)K	2	-0.66991	1
I1JF32	136	H15 domain-containing protein	GLYMA_02G140900	3	1	1.8e-06	114.99	LPPTRPSASSSSSPAK(1)K	3	0.23208	5	1	3.39e-06	97.081	LPPTRPSASSSSSPAK(1)K	3	-0.36057	4	1	6.67e-09	124.63	LPPTRPSASSSSSPAK(1)K	2	-0.59975	6
I1JF32	111	H15 domain-containing protein	GLYMA_02G140900	1															1	0.0216	65.224	LVAAGK(1)LVK	2	-0.35065	1
I1JFA3	203	RRF domain-containing protein	100794560	1								1	0.0375	73.248	AYDK(1)LEK	2	-0.33482	1
I1JFA3	238	RRF domain-containing protein	100794560	3	1	0.00125	138.36	KVDTIFK(1)QK	2	-0.03215	2	1	0.00108	138.65	KVDTIFK(1)QK	2	-0.29741	3	1	0.0148	119.34	KVDTIFK(1)QK	2	1.6228	2
I1JFA3	231	RRF domain-containing protein	100794560	3	1	0.012	85.161	LTDEYMK(1)K	2	0.26071	2	1	0.0192	111.74	LTDEYMK(1)K	2	0.27491	2	1	0.0157	87.476	LTDEYMK(1)K	2	0.029703	1
I1JFA6	119	Epimerase domain-containing protein	100795966	3	1	4.33e-12	103.31	ELLGAGHSVTILTVGEEGSDK(1)MK	3	1.4732	1	1	0.000207	71.651	ELLGAGHSVTILTVGEEGSDK(1)MK	3	2.1103	2	1	4.02e-10	109.85	ELLGAGHSVTILTVGEEGSDK(1)MK	3	1.341	2
I1JFA6	194	Epimerase domain-containing protein	100795966	1	1	3.68e-14	99.423	QFLFVSSAGIYK(1)PTDEPPHVEGDVVK	3	0.87703	1
I1JFA6	177	Epimerase domain-containing protein	100795966	3	1	3.12e-11	125.23	PVIDWAK(1)SSGVK	2	-0.14584	4	1	8.64e-12	127.32	PVIDWAK(1)SSGVK	2	-3.437	6	1	2.45e-17	155.49	PVIDWAK(1)SSGVK	2	-2.9277	7
I1JFA6	369	Epimerase domain-containing protein	100795966	1															1	0.000868	68.481	LGWQSTTNLPEDLK(1)ER	3	-0.55047	1
I1JFI7	133	Usp domain-containing protein	100816212	3	1	1.1e-06	102.64	AAMLVVGSHGYGAIK(1)R	3	0.6482	1	1	2.11e-07	110.97	AAMLVVGSHGYGAIK(1)R	3	0.55077	2	1	4.82e-06	93.909	AAMLVVGSHGYGAIK(1)R	3	0.42469	1
I1JFI7	116	Usp domain-containing protein	100816212	1								1	0.00513	60.161	NVLCDAVDK(1)YR	3	0.66448	1
I1JFT4	212	Lipoxygenase	100795276	1	1	0.014	95.352	SDSPVK(1)R	2	-0.48737	1
I1JFT4	406	Lipoxygenase	100795276	1	1	0.0161	67.334	FDTPDAFK(1)R	2	-0.17803	1
I1JFT4	886	Lipoxygenase	100795276	1	1	1.72e-07	163.88	NANCDLK(1)NR	2	-0.40281	2
I1JGN1	368	Aldedh domain-containing protein	100780041	1	1	7.85e-06	137.98	GATFCQEYK(1)R	2	0.075821	3
I1JGN1	64	Aldedh domain-containing protein	100780041	1	1	0.00229	87.568	VMDLAK(1)SAQK	2	-0.39367	2
I1JGN1	32	Aldedh domain-containing protein	100780041	1	1	0.000256	78.441	SASGK(1)SVSIINPTTR	2	0.72629	1
I1JGV5	144	Uncharacterized protein	GLYMA_02G208900	2	1	0.00488	71.806	GEGAPECDK(1)FAK	2	-0.19031	2	1	0.0248	67.997	GEGAPECDK(1)FAK	2	0.62205	1
I1JHE5	328	Asparagine synthetase [glutamine-hydrolyzing]	GLYMA_02G228100	1								1	0.0102	45.618	AFDDEEHPYLPK(1)HILYR	4	-0.041937	1
I1JHJ8	893	Uncharacterized protein	100810328	1	1	0.0165	48.998	GVVHELAK(1)GR	3	0.32851	1
I1JHJ8	602	Uncharacterized protein	100810328	2	1	0.00177	127.12	IFINYIK(1)R	2	-0.13346	3	1	0.00406	125.25	IFINYIK(1)R	2	-0.25711	3
I1JHJ8	441	Uncharacterized protein	100810328	1								1	0.00513	113.7	NIFGLGK(1)R	2	0.21396	1
I1JHS8	357	Isocitrate dehydrogenase [NADP]	100786103	2								1	0.0221	40.547	MTK(1)DLALILHGSK	3	-0.18776	1	1	0.00391	60.631	MTK(1)DLALILHGSK	3	0.36319	1
I1JHS8	186	Isocitrate dehydrogenase [NADP]	100786103	1															1	8.32e-08	123.1	SFAEASMATALEK(1)K	2	-0.63886	1
I1JHS8	221	Isocitrate dehydrogenase [NADP]	100786103	2	1	0.00256	65.467	SK(1)FEAAGIWYEHR	3	-0.014252	1								1	1.59e-05	103.79	SK(1)FEAAGIWYEHR	3	0.28498	2
I1JHS8	98	Isocitrate dehydrogenase [NADP]	100786103	3	1	0.0122	66.056	EPILCK(1)NIPR	2	-0.34871	1	1	0.0109	68.626	EPILCK(1)NIPR	2	-1.7196	1	1	0.0169	65.719	EPILCK(1)NIPR	2	-1.0611	1
I1JI71	107	RL10P_insert domain-containing protein	547816	3	1	0.000457	105.98	EVSEEVAK(1)YK	2	0.3385	2	1	0.000181	112.13	EVSEEVAK(1)YK	2	-0.010153	3	1	0.000375	113.93	EVSEEVAK(1)YK	2	0.54557	2
I1JJ05	140	PsbP domain-containing protein	100813388	2								1	0.0087	44.341	YEDNFDSTTNVVVTITPTDK(1)K	3	-1.1803	1	1	7.35e-07	79.237	YEDNFDSTTNVVVTITPTDK(1)K	3	-1.9393	1
I1JJ05	105	PsbP domain-containing protein	100813388	3	1	0.00626	71.176	LSIPSK(1)WNPSK	2	1.3505	1	1	0.00298	76.326	LSIPSK(1)WNPSK	2	0.76909	2	1	0.0182	62.088	LSIPSK(1)WNPSK	2	0.64031	1
I1JJ05	215	PsbP domain-containing protein	100813388	3	1	0.000168	84.753	TADGDEGGK(1)HHIIR	3	0.60477	2	1	3.33e-10	145.6	TADGDEGGK(1)HHIIR	3	0.25597	9	1	0.00511	46.318	TADGDEGGK(1)HHIIR	3	0.17676	1
I1JJ05	85	PsbP domain-containing protein	100813388	2	1	1.14e-15	171.56	PK(1)TDTDFLPYNGDGFK	3	-0.01956	4								1	4.15e-16	170.16	PK(1)TDTDFLPYNGDGFK	3	-0.43312	4
I1JJ05	232	PsbP domain-containing protein	100813388	3	1	0.000101	106.67	LFICK(1)AQAGDK	2	-0.014955	10	1	2.65e-05	97.779	LFICK(1)AQAGDK	2	0.32121	11	1	4.86e-05	106.67	LFICK(1)AQAGDK	2	-0.18882	10
I1JJ62	368	Citrate synthase	100784332	3	1	0.0127	78.516	VYK(1)NYDPR	2	-0.43319	2	1	0.0137	83.948	VYK(1)NYDPR	2	-0.037507	3	1	0.0191	76.17	VYK(1)NYDPR	2	-1.0017	2
I1JJ62	412	Citrate synthase	100784332	3	1	0.000385	103.91	IALSDEYFIK(1)R	2	1.9874	2	1	0.00041	93.928	IALSDEYFIK(1)R	2	0.79962	1	1	9.43e-05	114.86	IALSDEYFIK(1)R	2	0.95192	2
I1JJ73	253	Lipocln_cytosolic_FA-bd_dom domain-containing protein	GLYMA_02G289400	1								1	0.000136	92.8	YK(1)SYLANYGYDPSK	2	1.3128	1
I1JJ73	124	Lipocln_cytosolic_FA-bd_dom domain-containing protein	GLYMA_02G289400	2								1	0.0222	66.056	WFEVASLK(1)R	2	0.33318	2	1	0.0208	67.334	WFEVASLK(1)R	2	0.33301	2
I1JJL6	317	HATPase_c domain-containing protein	GLYMA_02G302500	1															1	0.0328	65.252	AVLFIPK(1)R	2	0.30262	1
I1JJL6	441	HATPase_c domain-containing protein	GLYMA_02G302500	1															1	3.21e-05	93.237	YHSTK(1)SGDEMTSLK	3	-0.056274	2
I1JJL6	482	HATPase_c domain-containing protein	GLYMA_02G302500	1															1	0.000169	97.463	AVENSPFLEK(1)LK	2	0.38397	3
I1JJL6	264	HATPase_c domain-containing protein	GLYMA_02G302500	1															1	0.000645	74.537	EVSHEWSLVNK(1)QK	3	0.7188	1
I1JJL6	327	HATPase_c domain-containing protein	GLYMA_02G302500	1															1	0.000998	94.465	APFDLFDTK(1)K	2	-0.44747	1
I1JJL6	55	HATPase_c domain-containing protein	GLYMA_02G302500	1															1	0.0113	74.841	FESLTDK(1)SK	2	1.2357	2
I1JJP2	404	Glucose-1-phosphate adenylyltransferase	100790187	3	1	9.31e-16	143.46	MLDADVTDSVIGEGCVIK(1)NCK	3	-2.1442	1	1	3.61e-17	137.69	MLDADVTDSVIGEGCVIK(1)NCK	3	-1.7736	1	1	2.21e-13	126.14	MLDADVTDSVIGEGCVIK(1)NCK	3	-1.0446	2
I1JJP2	218	Glucose-1-phosphate adenylyltransferase	100790187	3	1	0.00117	76.326	MDYEK(1)FIQAHR	3	-0.73736	3	1	0.000237	90.614	MDYEK(1)FIQAHR	3	-0.46073	2	1	0.000788	83.137	MDYEK(1)FIQAHR	3	0.064955	2
I1JJP2	240	Glucose-1-phosphate adenylyltransferase	100790187	3	1	1.21e-10	136.36	ETDADITVAALPMDEK(1)R	2	0.10612	1	1	3.09e-14	149.97	ETDADITVAALPMDEK(1)R	2	0.59249	1	1	4.21e-14	152.94	ETDADITVAALPMDEK(1)R	2	0.33481	1
I1JK03	319	Protein kinase domain-containing protein	100786843	2								0.999997	0.00482	61.989	DVKPANLVVTK(1)R	3	0.24902	2	0.999995	0.00614	56.139	DVKPANLVVTK(1)R	3	0.38658	1
I1JK03	287	Protein kinase domain-containing protein	100786843	2								1	0.000276	107.79	NALIIK(1)QIMR	2	-0.43616	2	1	0.000837	96.342	NALIIK(1)QIMR	2	-0.023915	1
I1JK03	280	Protein kinase domain-containing protein	100786843	2								1	0.00113	92.611	VLQGVDSSK(1)R	2	0.31951	1	1	0.000874	97.734	VLQGVDSSK(1)R	2	1.0624	1
I1JL81	149	Ferritin	GLYMA_03G050100	3	1	0.00598	98.523	LIK(1)YQNIR	2	-0.26735	2	1	0.0134	84.568	LIK(1)YQNIR	2	-0.0716	1	1	0.011	96.492	LIK(1)YQNIR	2	-0.34617	1
I1JM23	73	Aldo_ket_red domain-containing protein	100809492	2								1	0.00825	81.525	LFADGVVK(1)R	2	0.12672	1	1	0.0125	74.165	LFADGVVK(1)R	2	0.45276	1
I1JMI9	93	Malic enzyme	100799344	1	1	0.0246	82.671	FMVDLK(1)R	2	-0.6915	1
I1JMJ6	324	Uncharacterized protein	100775974	2								1	0.0285	56.551	EDQEVSTSK(1)R	2	-0.31426	1	1	0.00924	72.531	EDQEVSTSK(1)R	2	0.54539	1
I1JMJ8	74	Uncharacterized protein	100306026	3	1	0.000987	86.944	TVGGVLLPK(1)SAVK	2	0.25322	2	1	4.19e-05	96.464	TVGGVLLPK(1)SAVK	2	0.007081	2	1	8.27e-05	99.941	TVGGVLLPK(1)SAVK	2	0.15039	2
I1JMP0	297	Lysine--tRNA ligase	100787720	2	1	0.00229	72.607	IATELHLK(1)R	3	0.097173	1	1	0.000556	102.07	IATELHLK(1)R	3	-0.34604	1
I1JMQ1	48	Phytocyanin domain-containing protein	100789844	3	1	0.000558	122.33	IELTSPGK(1)R	2	-0.052519	2	1	0.00562	88.495	IELTSPGK(1)R	2	-0.26899	2	1	0.0072	90.696	IELTSPGK(1)R	2	-0.042412	2
I1JN08	412	Uncharacterized protein	100812147	2	1	0.00663	78.939	DCTEFK(1)PER	2	-1.6755	2								1	0.0108	76.282	DCTEFK(1)PER	2	-2.2553	1
I1JNI8	59	Rhodanese domain-containing protein	100500055	1	1	0.0181	69.812	YVNAEK(1)AK	2	0.48475	1
I1JNI8	107	Rhodanese domain-containing protein	100500055	1	1	4.12e-06	145.46	DNDPGTIIK(1)R	2	2.7251	2
I1JP98	326	S-(hydroxymethyl)glutathione dehydrogenase	GLYMA_03G168700	1															1	0.0321	40.861	GTAFGGFK(1)SR	2	-0.78885	1
I1JP98	130	S-(hydroxymethyl)glutathione dehydrogenase	GLYMA_03G168700	3	1	2.76e-10	144.18	SATGVGVMLNDGK(1)SR	2	0.58142	2	1	3.65e-13	140.96	SATGVGVMLNDGK(1)SR	2	-0.00085499	2	1	1.72e-13	152.34	SATGVGVMLNDGK(1)SR	2	0.19174	3
I1JP98	230	S-(hydroxymethyl)glutathione dehydrogenase	GLYMA_03G168700	3	1	0.0048	79.659	VIGIDIDSK(1)K	2	-0.18717	2	1	0.00169	90.05	VIGIDIDSK(1)K	2	0.50464	2	1	0.00241	90.05	VIGIDIDSK(1)K	2	0.20117	2
I1JPC5	59	Uncharacterized protein	100798307	1	1	1e-15	116.45	LIGDAAK(1)NQVAMNPINTVFDAK	3	-0.034474	1
I1JPC5	530	Uncharacterized protein	100798307	1	1	0.00126	109.66	MVQEAEK(1)YK	2	0.051025	3
I1JPC5	74	Uncharacterized protein	100798307	1	1	6.8e-08	122.33	NQVAMNPINTVFDAK(1)R	3	-0.65523	2
I1JPC5	513	Uncharacterized protein	100798307	1	1	0.000261	128.28	ITITNDK(1)GR	2	1.1427	1
I1JPC5	252	Uncharacterized protein	100798307	1	1	1.42e-08	150.06	MVNHFVQEFK(1)R	3	0.24586	8
I1JPC5	191	Uncharacterized protein	100798307	1	1	1.46e-07	109.72	IINEPTAAAIAYGLDK(1)K	3	0.37519	6
I1JPC5	257	Uncharacterized protein	100798307	2	1	0.0257	66.299	K(1)DISGNPR	2	0.71016	2								1	0.0336	64.654	K(1)DISGNPR	2	0.41537	1
I1JPD6	491	Eukaryotic translation initiation factor 3 subunit A	100803796	1	1	0.00722	76.345	VSVDAVK(1)QK	2	-1.5517	1
I1JPH8	47	Uncharacterized protein	GLYMA_03G176400	2								1	0.0104	89.698	LGLPSK(1)GR	2	-0.02688	1	1	0.0136	89.355	LGLPSK(1)GR	2	0.44934	2
I1JPH8	335	Uncharacterized protein	GLYMA_03G176400	2								1	1.87e-05	147.75	ALYK(1)SIQQLR	2	0.11307	2	1	0.000277	119.68	ALYK(1)SIQQLR	2	0.32563	2
I1JPH8	312	Uncharacterized protein	GLYMA_03G176400	2								1	2.21e-05	79.36	ILSQPSLMGLQGPTVSPVFCK(1)HDGK	3	1.1816	1	1	9.32e-12	95.319	ILSQPSLMGLQGPTVSPVFCK(1)HDGK	3	2.9638	1
I1JPH8	165	Uncharacterized protein	GLYMA_03G176400	2								1	0.00813	100.04	MPQWTEEK(1)PLR	2	0.403	1	1	4.86e-06	119.39	MPQWTEEK(1)PLR	2	-0.86708	2
I1JQ35	397	SRP54 domain-containing protein	100782581	1								1	6.67e-05	129.89	QEDAEELQK(1)K	2	-0.11677	1
I1JQQ6	167	J domain-containing protein	100799701	1								0.999927	0.014	50.353	NVLKPAPGK(1)R	3	-0.21519	1
I1JQZ6	229	Pept_C1 domain-containing protein	100778103	2	1	0.0109	49.28	SK(1)HYSVSAYR	3	-0.074962	2								1	0.0108	50.786	SK(1)HYSVSAYR	3	-0.34347	1
I1JQZ6	103	Pept_C1 domain-containing protein	100778103	1															1	0.0229	100.25	LPK(1)NFDAR	2	0.83285	1
I1JR38	265	Epimerase domain-containing protein	GLYMA_03G230000	1															1	0.00164	81.904	AFIQVLGNEK(1)ASK	2	0.53345	1
I1JR38	328	Epimerase domain-containing protein	GLYMA_03G230000	3	1	0.0269	45.54	DQHFFASVEK(1)AK	2	-0.10321	1	1	0.000454	81.904	DQHFFASVEK(1)AK	2	-0.18768	5	1	0.000705	80.312	DQHFFASVEK(1)AK	2	-0.3337	5
I1JR38	113	Epimerase domain-containing protein	GLYMA_03G230000	1															1	0.0287	64.654	ILHLK(1)GDR	2	-0.15891	1
I1JR38	190	Epimerase domain-containing protein	GLYMA_03G230000	1															1	2.82e-07	147.26	GK(1)LETESLLQAR	2	1.5759	2
I1JR38	184	Epimerase domain-containing protein	GLYMA_03G230000	1															1	4.25e-10	119.8	SDLLPHAETDAVDPK(1)SR	3	-0.091711	3
I1JR38	311	Epimerase domain-containing protein	GLYMA_03G230000	1															1	0.0353	77.058	DFDFGK(1)K	2	-0.034085	1
I1JR91	20	Ribosomal_L18e/L15P domain-containing protein	GLYMA_03G234600	1								1	0.0238	55.261	TAPK(1)SNDIYLK	2	0.83898	1
I1JR91	50	Ribosomal_L18e/L15P domain-containing protein	GLYMA_03G234600	2								1	3.39e-10	176.32	TGSNFNAVILK(1)R	2	0.14343	3	1	1.08e-07	153.74	TGSNFNAVILK(1)R	2	0.034621	2
I1JR91	31	Ribosomal_L18e/L15P domain-containing protein	GLYMA_03G234600	1								1	0.0177	92.467	LLVK(1)LYR	2	-0.35162	2
I1JRZ1	177	Epimerase domain-containing protein	100778475	3	1	0.000415	100.93	GYTYSK(1)TLSER	2	1.1684	2	1	5.37e-05	111.63	GYTYSK(1)TLSER	2	0.45719	2	1	0.000111	113.22	GYTYSK(1)TLSER	2	0.089456	2
I1JS70	349	AAA domain-containing protein	GLYMA_03G262800	3	1	0.00445	66.056	TQIFK(1)IHTR	3	0.4261	1	1	0.0131	50.452	TQIFK(1)IHTR	3	0.37992	2	1	0.015	47.302	TQIFK(1)IHTR	3	-0.12976	1
I1JSC6	171	Uncharacterized protein	100802392	3	1	0.0165	75.738	GFQGGIK(1)R	2	-1.2514	4	1	0.00809	96.492	GFQGGIK(1)R	2	-0.42471	3	1	0.0213	75.213	GFQGGIK(1)R	2	-0.30635	3
I1JSC6	109	Uncharacterized protein	100802392	3	1	0.000682	84.821	LTK(1)PEIGHLQK	3	-0.79499	2	1	0.000707	79.23	LTK(1)PEIGHLQK	3	-0.6663	2	1	0.00115	77.124	LTK(1)PEIGHLQK	3	-0.72202	2
I1JSD2	422	Uncharacterized protein	100790574	1															1	0.0362	60.019	SDTDK(1)FAR	2	1.3402	1
I1JSD2	48	Uncharacterized protein	100790574	1								1	5.97e-16	183.96	LTLTK(1)SEEAFAAAK	2	0.27254	1
I1JSD2	197	Uncharacterized protein	100790574	1								1	3.94e-09	94.185	FEGCYHGHADPFLVK(1)AGSGVATLGLPDSPGVPK	4	-0.21252	2
I1JSD2	465	Uncharacterized protein	100790574	1								1	0.0112	68.355	TIAAAEK(1)VFR	2	0.28679	1
I1JSD2	72	Uncharacterized protein	100790574	1								1	2.47e-06	101.5	AFK(1)SVGGQPIVIDSVK	2	-0.19377	2
I1JSD2	385	Uncharacterized protein	100790574	1								1	1.15e-13	137.21	ITGELVQGIIEAGK(1)R	3	0.26745	1
I1JSJ3	344	Fructose-bisphosphate aldolase	100798677	2	1	6.87e-14	136.39	ALQNTCLK(1)TWGGLPENVK	3	-0.37776	5								1	1.78e-11	118.23	ALQNTCLK(1)TWGGLPENVK	3	-0.43602	5
I1JSR4	92	PsbP domain-containing protein	100785276	3	1	0.0155	62.633	VYTDDENK(1)FK	2	-0.47207	1	1	0.00539	73.327	VYTDDENK(1)FK	2	1.5664	1	1	0.00887	72.2	VYTDDENK(1)FK	2	1.0029	1
I1JSV9	219	PPR_long domain-containing protein	100808427	3	1	0.022	81.676	SNK(1)IDSPILQK	2	0.58158	1	1	0.0228	85.885	SNK(1)IDSPILQK	2	1.1324	1	1	0.019	76.326	SNK(1)IDSPILQK	2	0.20202	1
I1JSY1	59	Uncharacterized protein	100776544	2	1	1.18e-07	116.58	QVQLTDSVLQK(1)CETR	3	-1.7145	2								1	1.54e-13	149.35	QVQLTDSVLQK(1)CETR	3	-3.206	1
I1JSY7	96	Plastocyanin	GLYMA_04G020300	3	1	2.96e-53	227.24	IVFK(1)NNAGFPHNVVFDEDEIPSGVDAGK	3	0.14867	8	1	1.41e-67	241.69	IVFK(1)NNAGFPHNVVFDEDEIPSGVDAGK	3	0.18453	12	1	8.29e-56	228.25	IVFK(1)NNAGFPHNVVFDEDEIPSGVDAGK	3	-0.035201	14
I1JT75	21	Thioredoxin	GLYMA_04G028500	1								1	3.68e-24	156.87	AEEGQVIGVHSVEEWEEHLK(1)K	3	0.28357	1
I1JTB0	153	Uncharacterized protein	100499839	3	1	0.0254	42.317	LIVK(1)NAASLLGNK	2	-0.72741	1	1	0.0134	48.527	LIVK(1)NAASLLGNK	2	-0.19143	1	1	0.00689	57.434	LIVK(1)NAASLLGNK	2	-0.3612	1
I1JTB9	36	Glucose-6-phosphate isomerase	GLYMA_04G032600	3	1	0.0375	56.258	DLLSDDK(1)R	2	-0.097628	1	1	0.0308	68.016	DLLSDDK(1)R	2	-0.78271	1	1	0.0315	66.27	DLLSDDK(1)R	2	0.49942	1
I1JU43	183	NAD(P)-bd_dom domain-containing protein	100791278	2	1	0.0353	72.138	GYYEGK(1)R	2	0.02266	1	1	0.0395	76.035	GYYEGK(1)R	2	0.35525	1
I1JU51	292	Rieske domain-containing protein	100808233	2								1	0.0145	108.09	TDWTAK(1)R	2	-0.84202	1	1	0.0131	111.29	TDWTAK(1)R	2	-0.62334	1
I1JU51	197	Rieske domain-containing protein	100808233	2	1	1.16e-14	150.7	LECLYHGWQFEGEGK(1)CVK	3	-0.84557	2								1	1.34e-05	94.281	LECLYHGWQFEGEGK(1)CVK	3	-1.1972	1
I1JU51	364	Rieske domain-containing protein	100808233	1	1	0.0188	55.98	PTGQGK(1)SMLIVR	2	-1.6052	1
I1JU51	217	Rieske domain-containing protein	100808233	3	1	0.00373	81.017	AACVK(1)TYEVR	2	-0.63717	1	1	0.00224	86.014	AACVK(1)TYEVR	2	-0.57307	2	1	0.00264	88.596	AACVK(1)TYEVR	2	-0.43374	2
I1JU82	728	Uncharacterized protein	100782242	1															1	8.95e-06	96.673	IDMSEYMEK(1)HAVSR	3	2.5503	1
I1JU82	126	Uncharacterized protein	100782242	3	1	4.34e-08	149.94	ALLEQK(1)DGLAR	2	-0.16076	1	1	2.81e-08	161.67	ALLEQK(1)DGLAR	2	-0.099237	1	1	0.000167	109.39	ALLEQK(1)DGLAR	2	-0.34999	1
I1JUD5	163	Uncharacterized protein	100808957	3	1	7.56e-06	87.676	DLLK(1)NECPHIVVGTPGR	3	0.31385	2	1	4.6e-05	82.877	DLLK(1)NECPHIVVGTPGR	3	-0.0033484	2	1	1.69e-05	89.468	DLLK(1)NECPHIVVGTPGR	3	-0.1054	2
I1JUD5	189	Uncharacterized protein	100808957	3	1	0.00122	84.31	DKDLSLK(1)NVR	3	0.16766	1	1	3.91e-05	114.89	DKDLSLK(1)NVR	2	-0.55707	2	1	0.00113	84.198	DKDLSLK(1)NVR	3	-0.35556	2
I1JUK7	296	AA_kinase domain-containing protein	100780093	2								1	0.0211	52.576	VGGGMIPK(1)VNCCVR	2	-1.6478	1	1	0.026	51.726	VGGGMIPK(1)VNCCVR	2	-0.87966	1
I1JUQ4	228	Uncharacterized protein	GLYMA_04G078500	1								1	0.0144	46.159	SFVDSHWNK(1)HGK	3	-0.34188	1
I1JUU1	17	Stress-response A/B barrel domain-containing protein	GLYMA_04G082200	2	1	0.00321	94.465	FK(1)DDVTPER	2	-0.39379	1								1	0.0246	62.633	FK(1)DDVTPER	2	0.024929	1
I1JVA6	93	Uncharacterized protein	100806480	1	1	0.0241	63.816	SLFEK(1)HGK	2	0.63441	1
I1JVC2	129	14_3_3 domain-containing protein	GLYMA_04G099900	3	1	0.0261	49.358	VFYLK(1)MK	2	0.5686	3	1	0.0171	60.788	VFYLK(1)MK	2	0.52392	3	1	0.028	53.554	VFYLK(1)MK	2	0.56789	1
I1JVC2	75	14_3_3 domain-containing protein	GLYMA_04G099900	2	1	3.23e-09	152.47	IISSIEQK(1)EESR	2	0.25836	3								1	3.37e-07	145.31	IISSIEQK(1)EESR	3	-1.3599	4
I1JVC2	124	14_3_3 domain-containing protein	GLYMA_04G099900	3	1	3.25e-06	104.94	LIPSASSGDSK(1)VFYLK	2	0.59051	2	1	0.000469	75.445	LIPSASSGDSK(1)VFYLK	2	0.16161	2	1	3.54e-06	98.281	LIPSASSGDSK(1)VFYLK	2	0.32591	2
I1JVC2	142	14_3_3 domain-containing protein	GLYMA_04G099900	2	1	0.00326	79.492	YLAEFK(1)TGAER	2	3.8135	1								1	0.000333	98.182	YLAEFK(1)TGAER	2	4.0182	1
I1JVN0	116	Uncharacterized protein	GLYMA_04G112800	3	1	0.0147	66.056	AK(1)EYVSLLK	2	0.11624	2	1	0.0164	68.536	AK(1)EYVSLLK	2	-0.2848	2	1	0.0206	66.056	AK(1)EYVSLLK	2	-0.72313	2
I1JVP6	282	ANK_REP_REGION domain-containing protein	100797622	2	1	0.0135	76.679	VDALDK(1)NK	2	0.31498	1								1	0.0246	74.92	VDALDK(1)NK	2	-0.51244	1
I1JVP6	284	ANK_REP_REGION domain-containing protein	100797622	1								1	0.0161	40.941	NK(1)NTALHYAAGYGR	3	-0.079088	1
I1JW21	84	Uncharacterized protein	GLYMA_04G132900	3	1	0.00611	124.59	IYGGSK(1)R	2	-0.23834	1	1	0.0154	103.91	IYGGSK(1)R	2	0.015237	5	1	0.0104	117.16	IYGGSK(1)R	2	-0.55717	6
I1JW21	24	Uncharacterized protein	GLYMA_04G132900	3	1	0.0153	78.113	AYSSHLK(1)R	2	-1.6107	2	1	0.0206	76.679	AYSSHLK(1)R	2	-1.2282	2	1	0.0339	64.42	AYSSHLK(1)R	2	0.1429	1
I1JWB7	232	MBD domain-containing protein	100800976	1								1	3.78e-05	97.734	LETCTIADK(1)K	2	-0.095269	3
I1JWB7	105	MBD domain-containing protein	100800976	1								0.822327	0.00643	54.276	AAPPIESEPPK(0.822)K(0.178)R	3	-0.86591	1
I1JWM4	172	Uncharacterized protein	100778301	1															1	0.0154	67.93	ASNPFVNLK(1)K	2	0.11774	2
I1JWW7	117	Ribosomal_S4 domain-containing protein	100810569	3	1	0.00258	80.312	LQTLVFK(1)SGMAK	2	-0.38939	2	1	0.000325	92.856	LQTLVFK(1)SGMAK	2	-0.22867	2	1	0.000726	91.62	LQTLVFK(1)SGMAK	2	-0.16165	2
I1JWW7	142	Ribosomal_S4 domain-containing protein	100810569	1								1	0.00877	45.305	VDSQK(1)HIDFSLTSPLGGGRPGR	4	-0.23399	1
I1JXC1	269	Elongation factor Tu	100805960	1	1	0.0236	52.495	GDNEWVDK(1)IYK	2	0.31668	1
I1JXC1	365	Elongation factor Tu	100805960	1	1	0.00318	94.692	GVQK(1)TDIQR	2	-0.46363	2
I1JXC1	394	Elongation factor Tu	100805960	1	1	0.00107	96.342	FSAIVYVLK(1)K	2	0.74713	4
I1JXF1	145	Uncharacterized protein	100816266	3	1	3.22e-20	162.92	MTAYFNK(1)VGWPANAPTGEQER	3	-0.52837	3	1	3.52e-12	133.98	MTAYFNK(1)VGWPANAPTGEQER	3	-0.6071	4	1	1.48e-18	137.73	MTAYFNK(1)VGWPANAPTGEQER	3	0.060751	3
I1JXF1	180	Uncharacterized protein	100816266	2	1	0.00477	64.121	TELFMALIEK(1)K	2	1.4561	1								1	0.0021	71.176	TELFMALIEK(1)K	2	2.1804	1
I1JXF1	168	Uncharacterized protein	100816266	2	1	0.000414	91.307	KEFIASLHK(1)QK	3	-0.22577	7								1	0.000364	90.861	KEFIASLHK(1)QK	3	-0.57333	8
I1JXG9	271	Glyceraldehyde-3-phosphate dehydrogenase	GLYMA_04G193400	3	1	8.62e-09	128.54	NAIKEESEGK(1)LK	2	2.2092	5	1	2.31e-05	98.105	EESEGK(1)LK	2	0.34021	6	1	0.000461	86.772	EESEGK(1)LK	2	0.44909	7
I1JXG9	57	Glyceraldehyde-3-phosphate dehydrogenase	GLYMA_04G193400	3	1	7.11e-09	102.84	YDSVHGHWK(1)HHDVTVK	3	-0.21864	1	1	5.17e-06	94.203	YDSVHGHWK(1)HHDVTVK	5	0.029543	26	1	9.98e-07	95.197	YDSVHGHWK(1)HHDVTVK	4	0.10939	41
I1JXG9	307	Glyceraldehyde-3-phosphate dehydrogenase	GLYMA_04G193400	3	1	0.0121	64.82	AGIALNK(1)NFVK	2	0.59114	2	1	0.0028	77.533	AGIALNK(1)NFVK	2	-0.090494	2	1	0.00505	74.841	AGIALNK(1)NFVK	2	0.22096	2
I1JXG9	261	Glyceraldehyde-3-phosphate dehydrogenase	GLYMA_04G193400	3	1	1.97e-05	114.71	EASYDEIK(1)NAIK	2	-0.42165	6	1	0.00221	101.71	EASYDEIK(1)NAIK	2	-0.25826	4	1	5.48e-06	115.33	EASYDEIK(1)NAIK	2	0.13978	5
I1JXG9	196	Glyceraldehyde-3-phosphate dehydrogenase	GLYMA_04G193400	3	1	0.000289	105.03	TVDGPSAK(1)DWR	2	-0.93919	4	1	0.000852	90.614	TVDGPSAK(1)DWR	2	-0.54425	3	1	6.01e-05	121.02	TVDGPSAK(1)DWR	2	-0.76758	4
I1JXG9	64	Glyceraldehyde-3-phosphate dehydrogenase	GLYMA_04G193400	2	1	0.019	40.616	HHDVTVK(1)DEK	3	-0.36646	1	1	0.000937	80.102	HHDVTVK(1)DEK	3	0.23423	6
I1JXG9	67	Glyceraldehyde-3-phosphate dehydrogenase	GLYMA_04G193400	3	1	1.27e-06	87.676	DEK(1)TLLFGDK	2	1.5913	3	1	1.63e-11	116.13	DEK(1)TLLFGDKPVTVFGHR	4	0.091301	2	1	1.88e-11	116.13	DEK(1)TLLFGDKPVTVFGHR	4	-0.29293	2
I1JXJ3	59	EF1_GNE domain-containing protein	GLYMA_04G195100	1	1	0.00135	77.744	WYK(1)HIDALLR	3	-0.13923	3
I1JXJ3	141	EF1_GNE domain-containing protein	GLYMA_04G195100	1	1	4.84e-08	90.308	ESGK(1)SSVLLDVKPWDDETDMK	3	-0.14308	2
I1JXJ3	187	EF1_GNE domain-containing protein	GLYMA_04G195100	1	1	0.0201	61.161	LVPVGYGIK(1)K	2	0.49583	2
I1JXJ3	158	EF1_GNE domain-containing protein	GLYMA_04G195100	1	0.999998	2.81e-06	84.249	SSVLLDVKPWDDETDMK(1)K	3	-0.76574	2
I1JXM3	154	DEK_C domain-containing protein	100788998	1	1	6.25e-32	227.56	SPGEASTETPAK(1)K	2	0.026978	1
I1JXR9	96	Rubredoxin-like domain-containing protein	GLYMA_04G202300	3	1	0.000106	96.673	LPDK(1)FFCPVCGAPK	2	-2.4002	2	1	0.000484	86.548	LPDK(1)FFCPVCGAPK	2	-1.903	1	1	3.71e-05	95.57	LPDK(1)FFCPVCGAPK	2	-2.5119	1
I1JXR9	106	Rubredoxin-like domain-containing protein	GLYMA_04G202300	1								1	0.034	46.352	FFCPVCGAPK(1)R	2	-1.1356	1
I1JXU3	146	4HBT domain-containing protein	100805426	1	1	0.000721	100.22	HTK(1)FLPLSSK	2	1.7604	1
I1JYA9	89	Superoxide dismutase	GLYMA_04G221300	3	1	0.000414	100.22	ALEQLQDAVAK(1)K	2	-0.30639	1	1	9.04e-08	136.24	ALEQLQDAVAK(1)K	2	0.56114	1	1	4.52e-06	117.93	ALEQLQDAVAK(1)K	2	-0.02976	1
I1JYA9	237	Superoxide dismutase	GLYMA_04G221300	2								1	0.0114	66.603	YASEVYEK(1)ESS	2	-0.9309	1	1	0.0258	55.261	YASEVYEK(1)ESS	2	-0.44905	1
I1JYA9	220	Superoxide dismutase	GLYMA_04G221300	3	1	0.0013	76.357	NVRPDYLK(1)NIWK	3	0.70802	2	1	1.12e-05	107.39	NVRPDYLK(1)NIWK	3	-0.35669	4	1	6.2e-07	128.21	NVRPDYLK(1)NIWK	3	-0.89687	3
I1JYL3	187	Probable 6-phosphogluconolactonase	100794078	1	1	4.54e-07	91.317	HLVK(1)NNVIASSPANEFPK	3	0.94449	1
I1JYL3	137	Probable 6-phosphogluconolactonase	100794078	1	1	0.00433	61.11	VVPK(1)THEDSNYK	3	-0.081965	1
I1JYL7	78	Cytochrome b5 heme-binding domain-containing protein	100499823	2	1	4.3e-08	131.96	YYIGEIDSSTVPLK(1)R	2	2.0207	1								1	4.4e-06	103.79	YYIGEIDSSTVPLK(1)R	2	2.092	1
I1JYL7	21	Cytochrome b5 heme-binding domain-containing protein	100499823	1	1	1.94e-05	103.6	LHTFEEVAK(1)HDQTK	3	1.2343	1
I1JYY2	168	Thioredoxin domain-containing protein	GLYMA_04G242000	3	1	7.57e-06	83.423	ESIIGAVPK(1)STLSATVEK	2	-0.2463	3	1	5.16e-11	118.72	ESIIGAVPK(1)STLSATVEK	2	-0.53606	2	1	1.7e-07	109.72	ESIIGAVPK(1)STLSATVEK	2	-0.51758	3
I1JYY2	154	Thioredoxin domain-containing protein	GLYMA_04G242000	2								1	0.000963	84.297	SIPTVLFFK(1)NGEK	2	-0.82519	1	1	9.57e-08	131.06	SIPTVLFFK(1)NGEK	2	-0.042323	1
I1JZ11	81	Uncharacterized protein	100794966	3	1	2.83e-05	115.34	PVEPQLNVK(1)SK	2	0.093494	2	1	0.00122	88.163	PVEPQLNVK(1)SK	2	0.087236	2	1	0.0152	64.827	PVEPQLNVK(1)SK	2	-0.024297	1
I1JZ43	213	Thioredoxin domain-containing protein	100170705	1															1	0.00237	47.548	SDYDFGHTLNAK(1)HLPR	4	-0.031553	1
I1JZ43	108	Thioredoxin domain-containing protein	100170705	3	1	6.73e-05	136.57	IDANEEK(1)NK	2	-0.096994	1	1	7.98e-05	154.85	IDANEEK(1)NK	2	0.39866	1	1	0.00724	88.495	IDANEEK(1)NK	2	-0.5609	1
I1JZ43	349	Thioredoxin domain-containing protein	100170705	3	1	0.000272	71.143	EEQVPLIIIQHNDGK(1)K	3	-0.65952	1	1	6.51e-10	121.82	EEQVPLIIIQHNDGK(1)K	3	-0.52441	2	1	5.65e-07	104.16	EEQVPLIIIQHNDGK(1)K	3	-0.11624	2
I1JZ43	151	Thioredoxin domain-containing protein	100170705	3	1	0.000222	108.35	EADGIVDYLK(1)K	2	0.48163	2	1	0.000212	98.156	EADGIVDYLK(1)K	2	0.98249	2	1	0.0022	87.667	EADGIVDYLK(1)K	2	0.71008	2
I1JZ45	155	PEROXIDASE_4 domain-containing protein	100802238	1	1	0.000178	69.188	FEIELK(1)HGANAGLVNALK	3	1.2866	1
I1JZ45	393	PEROXIDASE_4 domain-containing protein	100802238	3	1	0.00726	76.17	ELSDGMK(1)QK	2	0.34004	1	1	0.00197	104.2	ELSDGMK(1)QK	2	-0.069225	1	1	0.00437	104.2	ELSDGMK(1)QK	2	0.12516	1
I1JZ45	173	PEROXIDASE_4 domain-containing protein	100802238	2	1	0.00986	85.676	LLQPIK(1)DK	2	0.68498	2	1	0.019	74.92	LLQPIK(1)DK	2	0.016562	2
I1JZ45	114	PEROXIDASE_4 domain-containing protein	100802238	2	1	9.54e-06	109	ELLNSK(1)FCHPILIR	3	-0.45151	4	1	9.3e-05	89.231	ELLNSK(1)FCHPILIR	3	-0.30965	4
I1JZ64	181	Uncharacterized protein	100807355	1	1	0.000625	53.255	FVDDEPTTGGVIPPGK(1)GFR	3	-0.52919	1
I1JZ64	165	Uncharacterized protein	100807355	1	1	0.00826	45.916	GK(1)FVDDEPTTGGVIPPGK	3	-0.213	2
I1JZA0	224	BPL/LPL catalytic domain-containing protein	100818402	3	1	2.61e-06	129.37	VGGILCTSTYK(1)SK	2	-0.33984	2	1	4.59e-08	130.1	VGGILCTSTYK(1)SK	2	2.2376	1	1	3.35e-07	116.51	VGGILCTSTYK(1)SK	2	2.4093	1
I1JZT5	453	Plasma membrane ATPase	100819324	1	1	0.00106	78.324	VHSVIDK(1)FAER	3	-1.141	1
I1JZW5	368	Aldedh domain-containing protein	GLYMA_05G033500	2	1	2.7e-09	104.88	SEGATILTGGSRPEHLK(1)K	3	0.63943	1	1	0.000958	62.203	SEGATILTGGSRPEHLK(1)K	3	2.5667	2
I1JZW5	345	Aldedh domain-containing protein	GLYMA_05G033500	1															1	0.0106	77.192	ILK(1)FISNAK	2	0.96938	1
I1JZW5	22	Aldedh domain-containing protein	GLYMA_05G033500	2								1	0.00346	150.02	VPVLK(1)NR	2	0.14157	2	1	0.00133	138.07	VPVLK(1)NR	2	0.22381	2
I1JZW5	144	Aldedh domain-containing protein	GLYMA_05G033500	1								1	7.47e-10	120.92	AHVSLPMDTFK(1)SYVLK	3	1.9121	1
I1JZW5	351	Aldedh domain-containing protein	GLYMA_05G033500	3	1	6.95e-08	74.561	FISNAK(1)SEGATILTGGSRPEHLK	4	0.36954	1	1	8.04e-05	75.773	FISNAK(1)SEGATILTGGSRPEHLK	4	-0.049742	2	1	0.000181	53.998	FISNAK(1)SEGATILTGGSRPEHLK	4	0.48231	1
I1JZZ2	199	Protein kinase domain-containing protein	100807921	2	1	0.0186	85.265	QYLIK(1)NR	2	1.8046	1	1	0.0162	94.006	QYLIK(1)NR	2	1.5534	1
I1K081	126	Nucleoside diphosphate kinase	100500478	1	1	0.00606	56.205	ELAEEHYK(1)DLK	3	-1.1992	3
I1K081	200	Nucleoside diphosphate kinase	100500478	2	1	3.29e-09	133.48	NVVHGSDSPENGK(1)R	3	0.56614	4	1	4.54e-06	97.203	NVVHGSDSPENGK(1)R	3	0.069209	3
I1K0B2	222	Uncharacterized protein	100815063	3	1	4.85e-08	135.94	YSGSK(1)LIDMSVR	2	-0.58093	4	1	1.06e-06	122.66	YSGSK(1)LIDMSVR	2	-0.79628	4	1	8.81e-05	106.29	YSGSK(1)LIDMSVR	2	-0.45421	3
I1K0B2	189	Uncharacterized protein	100815063	2	1	6.54e-08	124.16	LESQHLAQIAK(1)QVQK	3	1.5273	1								1	0.000709	67.648	LESQHLAQIAK(1)QVQK	3	1.8792	1
I1K0B2	193	Uncharacterized protein	100815063	3	1	0.00323	94.309	QVQK(1)LTGTK	2	0.43041	1	1	0.00657	83.499	QVQK(1)LTGTK	2	-1.1954	1	1	0.00487	99.788	QVQK(1)LTGTK	2	-1.1184	1
I1K0B2	198	Uncharacterized protein	100815063	3	1	0.00346	114.28	LTGTK(1)NVR	2	0.040836	1	1	0.00632	101.54	LTGTK(1)NVR	2	-0.13012	4	1	0.00831	99.442	LTGTK(1)NVR	2	0.31863	3
I1K0F7	83	Uncharacterized protein	100810598	3	1	0.009	70.942	ILPYCSIDK(1)K	2	-0.68249	6	1	0.00365	81.017	ILPYCSIDK(1)K	2	-0.04684	5	1	0.00589	79.201	ILPYCSIDK(1)K	2	0.2519	5
I1K0H2	93	Ribosomal_S13_N domain-containing protein	100790163	3	1	8.18e-12	130.27	AHGLAPEIPEDLYHLIK(1)K	4	-0.10781	2	1	6.48e-08	108.63	AHGLAPEIPEDLYHLIK(1)K	3	0.91177	2	1	4.62e-08	108.63	AHGLAPEIPEDLYHLIK(1)K	3	1.121	2
I1K0H2	19	Ribosomal_S13_N domain-containing protein	100790163	3	1	0.000436	102.53	GISSSALPYK(1)R	2	-0.040517	2	1	9.42e-05	108.7	GISSSALPYK(1)R	2	-0.18106	2	1	0.000256	104.82	GISSSALPYK(1)R	2	0.23523	2
I1K0H2	112	Ribosomal_S13_N domain-containing protein	100790163	1								1	0.0389	101.54	DKDSK(1)FR	2	1.9269	1
I1K0K6	572	Elongation factor G-2, chloroplastic	fusA2	2	1	0.00872	69.721	ESISK(1)TAEVK	2	-0.69837	1	1	0.0112	68.355	ESISK(1)TAEVK	2	-0.10072	1
I1K0K6	609	Elongation factor G-2, chloroplastic	fusA2	3	1	5.12e-05	81.157	FEPMDPGSGYEFK(1)SEIK	2	0.89476	1	1	7.53e-05	89.468	FEPMDPGSGYEFK(1)SEIK	2	0.62528	2	1	1.37e-06	97.095	FEPMDPGSGYEFK(1)SEIK	2	0.42421	1
I1K0K6	157	Elongation factor G-2, chloroplastic	fusA2	2								1	5.63e-15	151.8	GITITSAATTTFWNK(1)HR	3	-1.4516	5	1	5.99e-17	157.58	GITITSAATTTFWNK(1)HR	3	-0.70392	5
I1K0K6	219	Elongation factor G-2, chloroplastic	fusA2	1	1	0.00517	85.355	ICFVNK(1)MDR	2	-1.1903	1
I1K181	133	Rhodanese domain-containing protein	100806845	3	1	0.000114	110.38	IASPAISEASK(1)K	2	-0.49094	1	1	1.36e-06	120.87	IASPAISEASK(1)K	2	-0.57519	1	1	1.38e-06	132.79	IASPAISEASK(1)K	2	-0.44913	1
I1K181	259	Rhodanese domain-containing protein	100806845	3	1	0.00739	91.853	LPSNAK(1)NR	2	0.56416	6	1	0.0108	88.921	LPSNAK(1)NR	2	-0.2925	4	1	0.0198	74.486	LPSNAK(1)NR	2	0.33187	1
I1K1G2	362	PDZ domain-containing protein	100783877	1															1	0.0328	65.224	AGLQSTK(1)R	2	1.2911	1
I1K1G4	84	Carbonic anhydrase	GLYMA_05G007100	3	1	0.0151	63.073	AIEELQK(1)LLR	2	0.15824	1	1	0.00967	69.65	AIEELQK(1)LLR	2	0.67764	1	1	0.018	64.82	AIEELQK(1)LLR	2	0.13925	2
I1K1G4	125	Carbonic anhydrase	GLYMA_05G007100	3	1	0.00532	63.076	IK(1)AGFIHFK	3	0.086168	6	1	0.00352	71.614	IK(1)AGFIHFK	3	0.075603	5	1	0.00672	61.161	IK(1)AGFIHFK	3	0.15907	5
I1K1G4	302	Carbonic anhydrase	GLYMA_05G007100	3	1	2.73e-05	112.42	TLSLK(1)GGYYDFVK	2	1.0884	4	1	2.33e-05	105.03	TLSLK(1)GGYYDFVK	2	1.3601	4	1	5.56e-05	105.03	TLSLK(1)GGYYDFVK	2	1.3273	4
I1K1G4	153	Carbonic anhydrase	GLYMA_05G007100	3	1	8.36e-23	185.63	GQSPK(1)FMVFACSDSR	2	-0.21006	7	1	5.82e-09	117.2	GQSPK(1)FMVFACSDSR	3	-0.072063	5	1	7.19e-10	132.84	GQSPK(1)FMVFACSDSR	3	-0.45348	6
I1K1G4	132	Carbonic anhydrase	GLYMA_05G007100	3	1	0.0177	73.26	AGFIHFK(1)K	2	0.43621	8	1	0.0235	73.26	AGFIHFK(1)K	2	0.3903	6	1	0.0226	73.26	AGFIHFK(1)K	2	0.68298	6
I1K1G4	257	Carbonic anhydrase	GLYMA_05G007100	2	1	1.75e-10	112.58	VK(1)TQHGDAPFAELCSHCEK	4	-0.11799	10								1	4.27e-09	114.46	VK(1)TQHGDAPFAELCSHCEK	4	0.042461	14
I1K1G4	297	Carbonic anhydrase	GLYMA_05G007100	3	1	0.000198	107.97	DGLVNK(1)TLSLK	2	0.14369	5	1	9.82e-05	107.09	DGLVNK(1)TLSLK	2	0.10801	6	1	0.00317	82.774	DGLVNK(1)TLSLK	2	0.2734	1
I1K1G4	253	Carbonic anhydrase	GLYMA_05G007100	2	1	0.0323	55.531	IGLPAK(1)AK	2	0.1144	3	1	0.0424	55.531	IGLPAK(1)AK	2	0.14554	2
I1K1G4	138	Carbonic anhydrase	GLYMA_05G007100	1	1	0.0273	50.305	YDK(1)NPALYGELAK	2	0.86398	1
I1K1K6	675	Uncharacterized protein	100789713	3	1	2.1e-10	166.87	GEVSTEQATK(1)R	2	-1.4514	1	1	7.06e-06	127.87	GEVSTEQATK(1)R	2	-0.91417	1	1	6.33e-08	159.94	GEVSTEQATK(1)R	2	-0.81411	1
I1K1X3	74	Uncharacterized protein	100819858	1								1	0.00201	84.479	LEEALAVNPK(1)K	2	0.57817	1
I1K2S3	32	Uncharacterized protein	100795041	2								1	0.0206	60.255	GK(1)DSIAAQGK	2	-0.82857	1	1	0.0257	74.841	GK(1)DSIAAQGK	2	0.39787	1
I1K2S3	40	Uncharacterized protein	100795041	2	1	0.0291	55.908	DSIAAQGK(1)R	2	0.088249	1	1	0.00575	88.136	DSIAAQGK(1)R	2	-0.41868	2
I1K2S3	24	Uncharacterized protein	100795041	2								1	0.00101	98.105	HTLHK(1)VTQYK	3	0.14974	6	1	0.00154	77.062	HTLHK(1)VTQYK	3	0.38757	1
I1K2S3	78	Uncharacterized protein	100795041	1	1	0.0105	47.548	LQCQGCK(1)HVSQHAIK	4	-0.96172	1
I1K2S3	97	Uncharacterized protein	100795041	2	1	0.0317	53.597	HFEIGGDK(1)K	2	1.2929	1	1	0.0228	65.627	HFEIGGDK(1)K	2	0.041893	1
I1K302	57	Uncharacterized protein	100786356	3	0.991739	0.0108	52.391	IALVK(0.008)PEK(0.992)AR	3	0.20007	1	0.991739	0.0107	52.391	IALVK(0.008)PEK(0.992)AR	3	-0.14383	1	0.960835	0.0173	46.955	IALVK(0.039)PEK(0.961)AR	3	-0.12018	2
I1K335	32	NAD(P)-bd_dom domain-containing protein	100792523	2								1	1.87e-10	141.58	VFVAGATGSTGK(1)R	2	0.19722	2	1	2.6e-07	122.39	VFVAGATGSTGK(1)R	2	-0.014065	3
I1K360	219	AAA domain-containing protein	100798355	2	1	7.96e-08	78.708	SGGMGGPGGPGFPLAFGQSK(1)AK	3	-0.34803	1	1	0.00124	56.684	SGGMGGPGGPGFPLAFGQSK(1)AK	3	0.26225	1
I1K360	630	AAA domain-containing protein	100798355	2	1	0.0238	56.205	LAEDIDAAIK(1)R	2	3.4934	1	1	0.0162	64.121	LAEDIDAAIK(1)R	2	2.5739	1
I1K383	325	Uncharacterized protein	100804718	3	1	8.72e-11	170.89	FTGTDGPLGK(1)R	2	0.069637	3	1	3.72e-08	159.09	FTGTDGPLGK(1)R	2	0.26885	3	1	2.62e-06	152.7	FTGTDGPLGK(1)R	2	-0.1223	3
I1K3S5	337	Adenosylhomocysteinase	GLYMA_05G152000	3	1	0.00609	60.305	DIIMVDHMK(1)K	2	-3.5128	3	1	0.00393	68.536	DIIMVDHMK(1)K	2	-3.8303	3	1	0.00436	64.82	DIIMVDHMK(1)K	2	-3.7358	3
I1K3S5	479	Adenosylhomocysteinase	GLYMA_05G152000	3	1	5.55e-19	136.57	LSPAQADYISVPVEGPYK(1)PAHYR	3	0.13394	4	1	1.16e-18	156.23	LSPAQADYISVPVEGPYK(1)PAHYR	3	0.10101	3	1	5.63e-26	159.98	LSPAQADYISVPVEGPYK(1)PAHYR	3	0.2617	2
I1K3S5	211	Adenosylhomocysteinase	GLYMA_05G152000	3	1	2.85e-09	146.77	LVGVSEETTTGVK(1)R	2	-0.0092799	2	1	7.57e-11	138.21	LVGVSEETTTGVK(1)R	2	-0.013206	2	1	2.48e-09	140.82	LVGVSEETTTGVK(1)R	2	-0.13302	2
I1K3S5	237	Adenosylhomocysteinase	GLYMA_05G152000	2	1	2.98e-08	157.38	SK(1)FDNLYGCR	2	1.1082	2	1	5.8e-05	130.01	SK(1)FDNLYGCR	2	1.2057	3
I1K3S5	441	Adenosylhomocysteinase	GLYMA_05G152000	3	1	0.00552	58.172	VYVLPK(1)HLDEK	2	-0.23556	4	1	0.00573	62.694	VYVLPK(1)HLDEK	2	0.29773	5	1	0.00944	74.962	VYVLPK(1)HLDEK	2	0.51362	4
I1K3S5	186	Adenosylhomocysteinase	GLYMA_05G152000	1															1	0.0292	58.743	DGLK(1)TDPTR	2	0.64698	1
I1K3S6	145	Serine hydroxymethyltransferase	100815417	3	1	8.5e-05	53.444	IMGLDLPSGGHLTHGYYTSGGK(1)K	4	0.021148	2	1	0.000314	69.704	IMGLDLPSGGHLTHGYYTSGGK(1)K	4	0.030786	1	1	0.00741	44.683	IMGLDLPSGGHLTHGYYTSGGK(1)K	4	0.52514	1
I1K3S6	183	Serine hydroxymethyltransferase	100815417	1	1	0.0041	47.729	ALDFRPK(1)LIICGGSAYPR	3	3.0545	1
I1K441	158	Uncharacterized protein	100799568	1								1	0.0248	54.343	LALYK(1)TDTEDK	2	1.1057	1
I1K454	301	Uncharacterized protein	100802788	1	1	0.0164	43.77	FQK(1)HLIAAK	3	0.28181	1
I1K4I2	155	Uncharacterized protein	GLYMA_05G177000	1															1	3.78e-05	111.79	LIDTLQDWK(1)TER	2	0.77017	1
I1K4L4	54	Inos-1-P_synth domain-containing protein	100800820	1															1	0.0197	42.031	YEFK(1)TNTHVPK	3	-0.62979	1
I1K4L4	396	Inos-1-P_synth domain-containing protein	100800820	1															1	0.0211	63.694	YVPYVGDSK(1)R	2	-0.011319	1
I1K4M3	79	Peptidylprolyl isomerase	GLYMA_05G181400	3	1	8.12e-06	122.64	FADGIVFDSSYK(1)R	2	0.19145	2	1	1.02e-07	124.07	FADGIVFDSSYK(1)R	2	-0.51947	2	1	6.68e-08	133.16	FADGIVFDSSYK(1)R	2	-0.66978	2
I1K4U3	59	PCI domain-containing protein	100817016	2	1	0.000561	95.264	TLNDQIVVLSK(1)R	2	-0.24766	1								1	1.69e-06	131.32	TLNDQIVVLSK(1)R	2	-0.23728	1
I1K5C8	166	H15 domain-containing protein	100802941	2	1	0.000222	108.35	SVSAISSGLK(1)R	2	1.4432	1	1	0.00427	75.739	SVSAISSGLK(1)R	2	0.80721	1
I1K5E6	184	WD_REPEATS_REGION domain-containing protein	GLYMA_05G243800	3	1	2.51e-05	130.41	VWNLTNCK(1)LR	2	-0.095911	3	1	1.48e-07	177.06	VWNLTNCK(1)LR	2	0.43524	3	1	7.82e-06	153.97	VWNLTNCK(1)LR	2	0.15896	3
I1K5E6	50	WD_REPEATS_REGION domain-containing protein	GLYMA_05G243800	3	1	0.00559	83.499	EDK(1)TYGVPR	2	-0.18865	2	1	0.0085	77.662	EDK(1)TYGVPR	2	-0.19651	2	1	0.0113	74.841	EDK(1)TYGVPR	2	-0.30184	2
I1K5E6	47	WD_REPEATS_REGION domain-containing protein	GLYMA_05G243800	2								1	0.00541	57.434	SIILWHLTK(1)EDK	3	0.20116	1	1	0.0134	43.03	SIILWHLTK(1)EDK	3	0.0093833	1
I1K5E6	38	WD_REPEATS_REGION domain-containing protein	GLYMA_05G243800	3	1	0.00103	78.705	DK(1)SIILWHLTK	2	0.80154	4	1	0.000288	89.382	DK(1)SIILWHLTK	3	0.053965	3	1	0.00106	78.705	DK(1)SIILWHLTK	3	0.29379	3
I1K5F5	717	C2 NT-type domain-containing protein	100785837	1	1	0.00371	46.514	DHSYAK(1)TVAGSDGEPEK	3	1.0226	1
I1K5I3	75	Semialdhyde_dh domain-containing protein	GLYMA_05G240700	3	1	0.00112	89.886	SIHMLASK(1)R	3	-1.6343	1	1	0.000229	117.7	SIHMLASK(1)R	3	-0.30414	3	1	0.001	106.2	SIHMLASK(1)R	3	-0.54272	1
I1K5I3	306	Semialdhyde_dh domain-containing protein	GLYMA_05G240700	3	1	0.000169	83.758	DILK(1)NAPGVVVIDDR	2	1.2668	1	1	1.44e-06	110.04	DILK(1)NAPGVVVIDDR	2	0.57882	1	1	1.08e-06	112.34	DILK(1)NAPGVVVIDDR	2	1.1657	1
I1K5K3	47	S5 DRBM domain-containing protein	100797105	3	1	0.0201	60.398	WVPVTK(1)LGR	2	-0.18129	2	1	0.00747	80.755	WVPVTK(1)LGR	2	-0.27733	3	1	0.0159	70.028	WVPVTK(1)LGR	2	-0.30649	2
I1K5P1	133	Uncharacterized protein	100499845	1															1	0.0212	46.844	ELDGLEAK(1)AK	2	-3.4235	1
I1K5P1	244	Uncharacterized protein	100499845	1															1	0.0141	72.607	EDAIEYAK(1)K	2	-0.16624	1
I1K671	454	Uncharacterized protein	GLYMA_05G219400	3	1	0.00961	90.15	NTVIPTK(1)K	2	1.1713	2	1	0.0072	101.65	NTVIPTK(1)K	2	0.98157	2	1	0.0106	101.65	NTVIPTK(1)K	2	0.75172	2
I1K671	102	Uncharacterized protein	GLYMA_05G219400	3	1	0.03	77.282	TIFDVK(1)R	2	0.52119	2	1	0.0133	113.7	TIFDVK(1)R	2	0.14385	2	1	0.0185	100.19	TIFDVK(1)R	2	0.19672	2
I1K6C1	48	Uncharacterized protein	GLYMA_05G213800	2								1	0.0182	66.056	LQLVEADK(1)K	2	-0.37847	1	1	0.0316	86.898	LQLVEADK(1)K	2	-0.36205	1
I1K6J2	334	Glutamate--cysteine ligase	547545	3	1	7.09e-05	121.9	YIDCTGK(1)TFR	2	0.20832	4	1	0.000219	110.39	YIDCTGK(1)TFR	2	-0.20693	5	1	0.00305	87.184	YIDCTGK(1)TFR	2	-0.14872	5
I1K6J8	26	Glutathione peroxidase	GLYMA_05G207100	3	1	0.000473	95.183	GNDINLGDYK(1)GK	2	-0.14885	2	1	0.00188	79.875	GNDINLGDYK(1)GK	2	-0.055832	1	1	3.19e-05	112.44	GNDINLGDYK(1)GK	2	-0.092804	1
I1K6J8	91	Glutathione peroxidase	GLYMA_05G207100	1								1	0.0146	65.408	FK(1)AEFPVFDK	2	-1.4359	1
I1K6S6	784	UVR domain-containing protein	100814891	2								1	0.0419	81.676	IK(1)SLVTEELK	2	-0.13935	1	1	0.0147	81.92	IK(1)SLVTEELK	2	-0.26753	1
I1K6S6	452	UVR domain-containing protein	100814891	2								1	0.00425	81.296	YEIHHK(1)LR	3	-0.0965	6	1	0.00433	81.296	YEIHHK(1)LR	3	0.22136	8
I1K6S6	603	UVR domain-containing protein	100814891	2								1	0.000873	138.4	MEETLHK(1)R	2	0.98448	4	1	0.00377	84.743	MEETLHK(1)R	3	-0.11947	3
I1K6S6	97	UVR domain-containing protein	100814891	2								1	0.0164	58.079	AIK(1)VIMLAQEEAR	2	-0.21952	1	1	0.024	52.599	AIK(1)VIMLAQEEAR	2	-0.685	1
I1K6S6	303	UVR domain-containing protein	100814891	2								1	9.14e-18	149	NNPCLIGEPGVGK(1)TAIAEGLAQR	3	0.44806	3	1	1.97e-19	151.42	NNPCLIGEPGVGK(1)TAIAEGLAQR	3	0.3218	2
I1K6S6	326	UVR domain-containing protein	100814891	2								1	0.000946	80.387	IANGDVPETIEGK(1)K	2	0.45497	2	1	0.00105	80.387	IANGDVPETIEGK(1)K	2	-0.057879	2
I1K6S6	136	UVR domain-containing protein	100814891	2								1	0.00152	89.827	VLK(1)SMGINLK	2	-0.38096	1	1	0.0163	66.19	VLK(1)SMGINLK	2	-0.091808	1
I1K6S6	680	UVR domain-containing protein	100814891	1								1	9.18e-09	110.9	HTVSK(1)LIGSPPGYVGYTEGGQLTEAVR	3	0.84716	1
I1K6S6	814	UVR domain-containing protein	100814891	2								1	0.0338	62.463	QLTK(1)LEVK	2	-0.51785	1	1	0.0294	62.463	QLTK(1)LEVK	2	-0.51958	1
I1K6S6	411	UVR domain-containing protein	100814891	2								0.999548	0.00113	73.927	K(1)HIEKDPALER	3	0.44919	2	0.999601	0.00581	60.345	K(1)HIEKDPALER	3	-0.43981	2
I1K6S6	646	UVR domain-containing protein	100814891	2								1	4.2e-12	129.29	NPNRPIASFIFSGPTGVGK(1)SELAK	3	0.21883	6	1	3.49e-14	128.98	NPNRPIASFIFSGPTGVGK(1)SELAK	3	0.16571	7
I1K6S6	290	UVR domain-containing protein	100814891	2								1	3.95e-06	102.08	TK(1)NNPCLIGEPGVGK	2	0.012433	2	1	1.17e-15	165.93	TK(1)NNPCLIGEPGVGK	2	-0.50531	2
I1K702	185	PLCXc domain-containing protein	100805096	1								1	0.000926	120.99	TVAELLPK(1)R	2	0.68917	1
I1K739	163	Uncharacterized protein	100787968	3	1	1.23e-05	89.466	LDHFFCESCSAEGQK(1)K	3	-1.3884	1	1	0.000115	76.358	LDHFFCESCSAEGQK(1)K	3	-0.98584	2	1	2.94e-05	89.624	LDHFFCESCSAEGQK(1)K	3	-0.74944	3
I1K758	57	Uncharacterized protein	GLYMA_06G011000	3	1	0.00772	74.173	LLSEAPK(1)YK	2	-0.86375	2	1	0.0209	64.841	LLSEAPK(1)YK	2	-0.43947	2	1	0.022	64.841	LLSEAPK(1)YK	2	0.097199	2
I1K7A8	132	Glyceraldehyde-3-phosphate dehydrogenase	GLYMA_06G015900	3	1	1.98e-21	174.87	NASHLLK(1)YDSMLGTFK	3	0.88506	6	1	3.84e-22	181.51	NASHLLK(1)YDSMLGTFK	3	0.012525	4	1	7.06e-26	210.09	NASHLLK(1)YDSMLGTFK	3	-0.45748	6
I1K7A8	312	Glyceraldehyde-3-phosphate dehydrogenase	GLYMA_06G015900	3	1	0.000146	108.35	AVSLVLPQLK(1)GK	2	0.17706	6	1	2.37e-05	110.08	AVSLVLPQLK(1)GK	2	0.16446	7	1	2.59e-06	125.97	AVSLVLPQLK(1)GK	2	-0.10992	6
I1K7A8	125	Glyceraldehyde-3-phosphate dehydrogenase	GLYMA_06G015900	3	1	7.48e-30	187.86	KDSPLEVVVVNDSGGVK(1)NASHLLK	3	-0.10393	16	1	1.43e-43	211.17	KDSPLEVVVVNDSGGVK(1)NASHLLK	4	-0.15878	18	1	3.34e-34	192.11	DSPLEVVVVNDSGGVK(1)NASHLLK	3	2.507	8
I1K7A8	202	Glyceraldehyde-3-phosphate dehydrogenase	GLYMA_06G015900	3	1	0.00528	101.54	HIQAGAK(1)K	2	-2.6569	2	1	0.0105	78.192	HIQAGAK(1)K	2	-0.014453	2	1	0.00921	67.897	HIQAGAK(1)K	2	-0.68286	1
I1K7A8	141	Glyceraldehyde-3-phosphate dehydrogenase	GLYMA_06G015900	3	1	2.73e-05	112.42	YDSMLGTFK(1)ADVK	2	-1.7487	6	1	3.25e-08	122.64	YDSMLGTFK(1)ADVK	2	-1.0003	7	1	1.63e-05	112.42	YDSMLGTFK(1)ADVK	2	-1.1861	7
I1K7A8	157	Glyceraldehyde-3-phosphate dehydrogenase	GLYMA_06G015900	3	1	1.9e-10	147.12	ILDNETITVDGK(1)PIK	3	0.083651	3	1	2.63e-13	145.52	ILDNETITVDGK(1)PIK	2	-0.088913	2	1	6.12e-13	149.22	ILDNETITVDGK(1)PIK	2	-0.16294	2
I1K7A8	88	Glyceraldehyde-3-phosphate dehydrogenase	GLYMA_06G015900	3	1	0.00278	85.355	LK(1)VAINGFGR	2	-2.9975	1	1	0.00265	83.869	LK(1)VAINGFGR	2	-1.7009	1	1	0.000604	105.2	LK(1)VAINGFGR	2	-2.4929	1
I1K7F0	273	AAA domain-containing protein	100807408	2	1	0.0213	56.548	YTALGAK(1)IPK	2	-0.052962	1	1	0.0143	65.719	YTALGAK(1)IPK	2	0.42757	1
I1K7F0	497	AAA domain-containing protein	100807408	1															1	0.0126	73.887	NAVVSDEK(1)K	2	-0.89692	2
I1K7F0	488	AAA domain-containing protein	100807408	3	1	0.0239	67.897	IIAGPEK(1)K	2	-0.52865	1	1	0.0182	80.165	IIAGPEK(1)K	2	0.28095	1	1	0.0362	62.582	IIAGPEK(1)K	2	0.31969	2
I1K7F0	438	AAA domain-containing protein	100807408	3	1	0.00275	98.044	DVDFEK(1)IAR	2	-0.016368	2	1	0.008	79.148	DVDFEK(1)IAR	2	0.30282	2	1	0.0175	68.657	DVDFEK(1)IAR	2	0.5993	2
I1K7F0	126	AAA domain-containing protein	100807408	3	1	0.0267	55.353	YSDFLNAVK(1)K	2	-3.0742	1	1	0.0191	63.624	YSDFLNAVK(1)K	2	-2.0952	2	1	0.0185	65.627	YSDFLNAVK(1)K	2	-0.65025	2
I1K7H1	281	PCI domain-containing protein	100814379	1	1	0.0316	59.067	ISLADVAK(1)K	2	-0.22654	1
I1K832	124	WPP domain-containing protein	100804911	2	1	0.0197	68.224	MLDTVK(1)AK	2	-2.7534	1	1	0.0377	59.35	MLDTVK(1)AK	2	-1.3605	1
I1K8F9	129	Uncharacterized protein	100782990	2								1	2.57e-05	110.38	SQNLEEDELEK(1)K	2	1.5403	1	1	5.53e-05	110.38	SQNLEEDELEK(1)K	2	2.0139	2
I1K8X7	102	GTP-binding nuclear protein	GLYMA_06G070500	3	1	3.8e-06	125.54	LTYK(1)NVPTWHR	3	-0.14406	5	1	1.68e-06	128.08	LTYK(1)NVPTWHR	3	-0.27093	5	1	1.71e-05	118.87	LTYK(1)NVPTWHR	3	-0.03963	5
I1K8X7	40	GTP-binding nuclear protein	GLYMA_06G070500	3	1	0.00759	80.037	HLTGEFEK(1)K	2	-0.38177	2	1	0.00578	88.056	HLTGEFEK(1)K	3	0.58346	3	1	0.00973	82.831	HLTGEFEK(1)K	3	0.20507	4
I1K8X7	126	GTP-binding nuclear protein	GLYMA_06G070500	3	1	0.000136	71.637	VCENIPIVLCGNK(1)VDVK	3	0.35381	2	1	2.77e-05	87.676	VCENIPIVLCGNK(1)VDVK	3	0.26722	2	1	1.06e-07	109.87	VCENIPIVLCGNK(1)VDVK	3	0.20158	2
I1K8X7	26	GTP-binding nuclear protein	GLYMA_06G070500	2	1	5.32e-06	99.055	LVIVGDGGTGK(1)TTFVK	2	0.27216	1	1	2.85e-06	99.344	LVIVGDGGTGK(1)TTFVK	2	-0.113	1
I1K926	1336	Uncharacterized protein	100800133	3	1	0.0255	54.65	DISMFSSSGK(1)R	2	-0.59671	1	1	0.000509	93.345	DISMFSSSGK(1)R	2	-0.37284	1	1	0.00336	83.182	DISMFSSSGK(1)R	2	-0.2891	1
I1K964	171	Proteasome subunit beta	GLYMA_06G078500	2	1	0.0255	59.067	DEAEDLVK(1)K	2	1.6907	1	1	0.0229	65.535	DEAEDLVK(1)K	2	-0.16795	1
I1K974	148	Uncharacterized protein	GLYMA_06G080100	1															1	0.0351	77.282	VPELEK(1)K	2	1.4105	1
I1K9B8	449	EMC1_C domain-containing protein	100790095	2	1	0.0218	81.297	GHVLK(1)LK	2	0.15502	2	1	0.0346	76.035	GHVLK(1)LK	2	0.37031	1
I1K9C2	216	Uncharacterized protein	100791679	3	1	0.000478	98.902	SNYVETVK(1)TAR	2	-1.2097	1	1	0.0129	65.295	SNYVETVK(1)TAR	2	-0.2202	1	1	0.00316	82.85	SNYVETVK(1)TAR	2	-0.1514	1
I1K9U6	110	Uncharacterized protein	100790439	3	1	0.0197	68.224	TLFEK(1)HGK	2	0.059833	2	1	0.0368	60.019	TLFEK(1)HGK	2	-0.88409	2	1	0.0247	69.812	TLFEK(1)HGK	2	-0.2192	1
I1KA34	248	GrpE protein homolog	100809893	1	1	0.023	68.625	EESTEFK(1)K	2	-0.84773	1
I1KA54	118	Uncharacterized protein	GLYMA_06G109300	3	1	0.000597	133.6	FNAVNIK(1)R	2	-0.63344	3	1	0.00613	107.9	FNAVNIK(1)R	2	-0.029311	3	1	0.00118	135.77	FNAVNIK(1)R	2	-0.25767	3
I1KA54	121	Uncharacterized protein	GLYMA_06G109300	3	1	0.00469	106.6	LK(1)DIQCYR	2	-1.1096	2	1	0.00664	99.442	LK(1)DIQCYR	2	-0.73544	2	1	0.0174	80.231	LK(1)DIQCYR	2	-0.23918	3
I1KA54	54	Uncharacterized protein	GLYMA_06G109300	3	1	0.00275	84.507	VGGVEIPNNK(1)R	2	0.16887	2	1	0.00302	78.548	VGGVEIPNNK(1)R	2	-0.32151	3	1	0.000271	103.91	VGGVEIPNNK(1)R	2	1.5929	2
I1KA75	212	Aminotran_1_2 domain-containing protein	100818968	1	1	0.0367	52.255	STISK(1)NTR	2	-0.91134	1
I1KA75	60	Aminotran_1_2 domain-containing protein	100818968	3	1	0.00646	73.327	TQQPLQIAK(1)R	2	1.4031	2	1	0.00499	74.841	TQQPLQIAK(1)R	2	1.253	2	1	0.00248	89.827	TQQPLQIAK(1)R	2	1.4649	2
I1KA98	165	Uncharacterized protein	GLYMA_06G113200	3	1	3.87e-14	150.68	GK(1)FVDDEPTTGGVIPSGK	2	0.27313	2	1	8.86e-08	112.91	GK(1)FVDDEPTTGGVIPSGK	2	-0.20818	1	1	2.36e-21	159.01	GK(1)FVDDEPTTGGVIPSGK	2	-0.95734	2
I1KA98	181	Uncharacterized protein	GLYMA_06G113200	2	1	0.00045	58.848	FVDDEPTTGGVIPSGK(1)GFR	3	-1.0557	1	1	0.000127	73.76	FVDDEPTTGGVIPSGK(1)GFR	3	-1.0439	1
I1KA98	82	Uncharacterized protein	GLYMA_06G113200	1	1	7.05e-18	157.22	QK(1)VEDGIFGTSGGFGFTK	2	1.733	1
I1KAB1	111	PEROXIDASE_4 domain-containing protein	100784258	1															1	9.88e-05	89.231	ELLNSK(1)FCHPILIR	3	-0.70789	4
I1KAB1	170	PEROXIDASE_4 domain-containing protein	100784258	1															1	0.0196	74.92	LLQPIK(1)DK	2	-0.192	1
I1KAB1	382	PEROXIDASE_4 domain-containing protein	100784258	3	1	6.82e-06	122.64	YSTGK(1)SELSDSMK	2	-0.11255	1	1	4.01e-05	97.273	YSTGK(1)SELSDSMK	2	-0.21459	1	1	2.58e-07	121.24	YSTGK(1)SELSDSMK	2	-1.0484	1
I1KAB1	152	PEROXIDASE_4 domain-containing protein	100784258	1															1	5.67e-05	74.147	FEVELK(1)HGANAGLLNALK	3	1.7428	1
I1KAB1	297	PEROXIDASE_4 domain-containing protein	100784258	1															1	0.0171	58.172	FDNSYFK(1)DIK	2	-1.7443	1
I1KAC1	397	Delta-aminolevulinic acid dehydratase	GLYMA_06G115000	1	1	0.0133	100.19	CLCGEK(1)R	2	-0.17885	1
I1KAD3	663	Uncharacterized protein	100791865	3	1	0.00695	99.442	LDGSGIK(1)R	2	0.14456	2	1	0.00764	99.139	LDGSGIK(1)R	2	-0.028887	2	1	0.0143	90.601	LDGSGIK(1)R	2	0.020418	3
I1KAD3	551	Uncharacterized protein	100791865	1															1	0.00689	69.92	NLYIMDAVDGEK(1)K	2	0.37584	1
I1KAJ2	262	PsbP domain-containing protein	100800838	1								1	0.0303	60.91	HYDDLK(1)K	2	-0.16675	1
I1KAJ5	11	Uncharacterized protein	100801918	1	1	0.000621	88.338	SSSTVGQVIK(1)CK	2	-4.3249	1
I1KAK8	108	Uncharacterized protein	100805093	2								1	0.0107	57.347	HWGYMEGPFK(1)R	3	-0.38681	1	1	0.0174	55.353	HWGYMEGPFK(1)R	3	-0.25037	1
I1KAV5	226	Uncharacterized protein	GLYMA_06G131300	3	1	5.12e-11	158.58	LCTNK(1)TIGDEWR	2	-0.061175	2	1	1.89e-09	166.6	LCTNK(1)TIGDEWR	2	-1.0156	2	1	5.98e-07	136.24	LCTNK(1)TIGDEWR	2	-0.12904	2
I1KAW9	84	Rhodanese domain-containing protein	100788147	3	1	0.0132	101.28	EYLLEK(1)R	2	0.87197	2	1	0.0139	110.81	EYLLEK(1)R	2	0.91264	2	1	0.0134	110.81	EYLLEK(1)R	2	0.51506	1
I1KAY3	82	Probable 6-phosphogluconolactonase	100792737	2								1	0.00437	61.11	VVPK(1)THEDSNYK	3	0.15299	1	1	0.000849	77.185	VVPK(1)THEDSNYK	3	0.47386	1
I1KB15	92	Ribosom_S30AE_C domain-containing protein	100803327	1	1	0.00208	103.26	QHVEDK(1)VGK	2	0.53819	1
I1KB15	135	Ribosom_S30AE_C domain-containing protein	100803327	3	1	0.0147	68.49	CEVTLFTK(1)R	2	1.7608	1	1	0.00263	100.58	CEVTLFTK(1)R	2	0.3448	1	1	0.025	64.103	CEVTLFTK(1)R	2	0.5786	1
I1KB15	256	Ribosom_S30AE_C domain-containing protein	100803327	3	1	1.7e-18	180.84	NEETGEINIVYK(1)R	2	1.4334	1	1	7.42e-13	168.76	NEETGEINIVYK(1)R	2	-0.66246	1	1	2.83e-21	218.5	NEETGEINIVYK(1)R	2	-0.2973	1
I1KB15	77	Ribosom_S30AE_C domain-containing protein	100803327	1								1	0.000299	86.497	LIIQGK(1)NLELTDAVK	2	-0.15038	1
I1KB15	99	Ribosom_S30AE_C domain-containing protein	100803327	2	1	0.000186	102.52	AVQK(1)HSHLVR	3	-0.22012	8	1	0.000331	91.549	AVQK(1)HSHLVR	3	0.21381	3
I1KB19	277	Uncharacterized protein	100804392	1															1	0.0162	65.179	IVADEAVSVK(1)K	2	1.2269	1
I1KBG2	18	Uncharacterized protein	GLYMA_06G150100	3	1	2.04e-05	117.2	DAYVGDEAQSK(1)R	2	-0.0097363	3	1	9.42e-06	113.99	DAYVGDEAQSK(1)R	3	-0.25966	3	1	2.68e-05	113.24	DAYVGDEAQSK(1)R	3	-0.38968	3
I1KBN0	470	Uncharacterized protein	GLYMA_06G156400	2								1	7.76e-05	98.902	LDISVPESDVK(1)R	2	1.3954	1	1	0.000178	98.105	LDISVPESDVK(1)R	2	1.0014	1
I1KBP3	5	Small nuclear ribonucleoprotein E	100500256	1	1	0.0331	44.767	ASTK(1)VQR	2	-2.7384	1
I1KBY3	101	UVR domain-containing protein	100804035	1	1	0.0236	43.914	AIK(1)VIMLAQEEAR	2	-1.0765	1
I1KBY3	606	UVR domain-containing protein	100804035	1	1	0.00345	78.516	MEETLHK(1)R	3	-0.11704	8
I1KBY3	306	UVR domain-containing protein	100804035	1	1	1.48e-23	161.53	NNPCLIGEPGVGK(1)TAIAEGLAQR	3	0.59819	2
I1KBY3	414	UVR domain-containing protein	100804035	1	1	8.04e-06	120.84	K(1)HIEKDPALER	3	-0.017576	4
I1KBY3	649	UVR domain-containing protein	100804035	1	1	4.81e-17	130.83	NPNRPIASFIFSGPTGVGK(1)SELAK	3	0.12491	5
I1KBY3	293	UVR domain-containing protein	100804035	1	1	6.63e-05	80.719	TK(1)NNPCLIGEPGVGK	3	-1.0018	1
I1KBY3	787	UVR domain-containing protein	100804035	1	1	0.0106	98.156	IK(1)SLVTEELK	2	-0.10951	2
I1KBY3	140	UVR domain-containing protein	100804035	1	1	0.00218	88.056	VLK(1)SMGINLK	2	0.54471	1
I1KBY3	329	UVR domain-containing protein	100804035	1	1	0.000908	80.632	IANGDVPETIEGK(1)K	2	-0.3844	2
I1KBY3	455	UVR domain-containing protein	100804035	1	1	0.00549	69.825	YEIHHK(1)LR	3	-0.48491	7
I1KBY3	551	UVR domain-containing protein	100804035	1	1	0.00419	74.611	AQISTLVEK(1)GK	2	0.10987	1
I1KBY3	519	UVR domain-containing protein	100804035	1	1	0.0285	73.26	EK(1)EEAVR	2	0.48195	1
I1KBY3	683	UVR domain-containing protein	100804035	1	1	7.24e-15	110.62	HTVSK(1)LIGSPPGYVGYTEGGQLTEAVR	3	0.88121	1
I1KC47	87	Proteasome subunit beta	100779240	3	1	3.69e-05	109.07	ASMGGYISSQSVK(1)K	2	-0.13541	1	1	5.3e-06	96.673	ASMGGYISSQSVK(1)K	2	0.54112	2	1	3.6e-05	97.797	ASMGGYISSQSVK(1)K	2	-0.67521	1
I1KC47	117	Proteasome subunit beta	100779240	2								1	0.0105	120.65	NLGIK(1)CR	2	0.17293	2	1	0.0372	97.602	NLGIK(1)CR	2	-0.21176	1
I1KC82	175	Uncharacterized protein	100786021	1								1	5.89e-05	98.592	KEFIASLHK(1)QK	3	0.52695	9
I1KC82	187	Uncharacterized protein	100786021	1								1	0.00188	71.176	TELFMALIEK(1)K	2	0.82192	1
I1KC82	152	Uncharacterized protein	100786021	3	1	1.22e-15	140.27	MTAYFNK(1)VGWPANAPTDEQER	3	-0.41912	2	1	3e-17	141	MTAYFNK(1)VGWPANAPTDEQER	3	0.18027	2	1	1.42e-13	129.77	MTAYFNK(1)VGWPANAPTDEQER	3	-1.2149	2
I1KCH8	535	Aldedh domain-containing protein	100811501	3	1	0.0147	79.474	AVVSPVK(1)K	2	-0.08973	2	1	0.0257	71.692	AVVSPVK(1)K	2	-1.0229	1	1	0.0246	71.692	AVVSPVK(1)K	2	-0.14541	1
I1KCH8	360	Aldedh domain-containing protein	100811501	3	1	4.3e-07	110.12	TFVHEHIYDEFLEK(1)AK	3	0.27893	2	1	3.07e-07	109.36	TFVHEHIYDEFLEK(1)AK	3	0.088846	2	1	9.52e-05	78.95	TFVHEHIYDEFLEK(1)AK	3	-0.75561	1
I1KCH8	397	Aldedh domain-containing protein	100811501	2	1	0.0113	69.672	YIK(1)SGIESK	2	-0.42174	1	1	0.0224	63.624	YIK(1)SGIESK	2	-0.81881	1
I1KCH8	375	Aldedh domain-containing protein	100811501	1															1	0.027	69.825	VVGDPFK(1)K	2	1.6018	1
I1KCH8	450	Aldedh domain-containing protein	100811501	3	1	0.00756	74.841	FK(1)DIDEVIR	2	1.4165	1	1	0.00991	73.885	FK(1)DIDEVIR	2	0.1309	2	1	0.0332	55.314	FK(1)DIDEVIR	2	-0.16556	1
I1KCL8	389	Uncharacterized protein	100775870	1								1	0.0351	48.698	AAGELEK(1)QK	2	-3.7025	1
I1KCP1	440	Plasma membrane ATPase	100782459	3	1	0.00436	41.513	GAPEQILNLAHNK(1)SDIER	3	4.3893	1	1	2.33e-06	70.555	GAPEQILNLAHNK(1)SDIER	3	0.75323	1	1	0.000897	58.024	GAPEQILNLAHNK(1)SDIER	3	1.5093	1
I1KD10	71	Uncharacterized protein	100813657	3	1	0.00346	114.28	MVAASK(1)LR	2	0.73721	2	1	0.00632	101.54	MVAASK(1)LR	2	-0.060428	3	1	0.00951	102.51	MVAASK(1)LR	2	0.86428	2
I1KD10	125	Uncharacterized protein	100813657	1								1	4.27e-09	122.33	GLCGGINSTSVK(1)ISR	2	0.99277	1
I1KDC3	338	Inositol-1-monophosphatase	100796770	2								1	0.0194	66.056	IGPATEK(1)LK	2	0.42222	1	1	0.0132	72.365	IGPATEK(1)LK	2	1.4728	1
I1KDR4	78	Uncharacterized protein	GLYMA_06G236200	2	1	0.0153	92.187	VDSAVK(1)R	2	2.572	1								1	0.0178	101.64	VDSAVK(1)R	2	0.21302	1
I1KDR4	112	Uncharacterized protein	GLYMA_06G236200	3	1	0.000302	110.39	VLEALEVLK(1)K	2	-0.46796	4	1	9.56e-05	121.9	VLEALEVLK(1)K	2	-0.26653	4	1	0.00051	110.39	VLEALEVLK(1)K	2	-0.35869	3
I1KDX9	158	Thioredoxin domain-containing protein	100802971	3	1	1.04e-08	100.02	DTVIGAVPK(1)STLTTSIEK	2	0.067794	2	1	4.4e-07	101.92	DTVIGAVPK(1)STLTTSIEK	2	-0.030378	1	1	2e-07	108.71	DTVIGAVPK(1)STLTTSIEK	2	0.084703	2
I1KDX9	144	Thioredoxin domain-containing protein	100802971	1															1	0.0217	54.09	SIPTVMIFK(1)SGEK	2	1.8835	1
I1KEM1	137	HTH cro/C1-type domain-containing protein	100804567	3	1	0.031	70.912	ALGAK(1)LR	2	0.62532	1	1	0.0143	100.07	ALGAK(1)LR	2	0.73056	1	1	0.0343	74.415	ALGAK(1)LR	2	0.81567	2
I1KEM1	65	HTH cro/C1-type domain-containing protein	100804567	3	1	0.00128	96.551	AASSSTSLNTK(1)R	2	0.9913	1	1	1.38e-06	120.53	AASSSTSLNTK(1)R	2	0.20138	1	1	0.000113	104.59	AASSSTSLNTK(1)R	2	0.91755	1
I1KF75	234	Uncharacterized protein	100779964	3	1	0.0162	64.64	LCAVLNVDK(1)R	2	0.91883	1	1	0.00436	77.744	LCAVLNVDK(1)R	2	-0.15262	1	1	0.000364	115.57	LCAVLNVDK(1)R	2	0.003341	2
I1KFH1	103	BRCT domain-containing protein	100802809	1								1	0.00179	99.815	LADTTPTK(1)K	2	1.8269	1
I1KFP3	100	Uncharacterized protein	100818633	3	1	0.0126	83.948	LNEALEK(1)K	2	-0.14219	1	1	0.00649	91.867	LNEALEK(1)K	2	-1.9156	1	1	0.00293	95.502	LNEALEK(1)K	2	-1.9812	1
I1KG32	57	PAP_fibrillin domain-containing protein	100808668	3	1	3.02e-05	117.25	AYYDSELENK(1)K	2	-0.39264	3	1	1.94e-07	152.7	AYYDSELENK(1)K	2	-0.22162	3	1	6.53e-06	145.91	AYYDSELENK(1)K	2	-0.72138	2
I1KGN9	145	Uncharacterized protein	GLYMA_07G019900	3	1	0.00468	70.272	FSGK(1)TVGIIGLGR	2	0.26161	1	1	0.000635	88.075	FSGK(1)TVGIIGLGR	2	0.52356	1	1	0.0217	54.094	FSGK(1)TVGIIGLGR	2	0.51768	1
I1KGN9	161	Uncharacterized protein	GLYMA_07G019900	2								1	0.0261	71.379	IGQAIAK(1)R	2	-0.84793	1	1	0.0171	84.498	IGQAIAK(1)R	2	-0.51324	1
I1KGN9	234	Uncharacterized protein	GLYMA_07G019900	3	1	2.35e-05	74.618	GK(1)HVDEAELVPALLEGR	3	1.0727	2	1	3.38e-07	97.095	GK(1)HVDEAELVPALLEGR	3	0.83647	3	1	1.82e-07	105.9	GK(1)HVDEAELVPALLEGR	3	0.27563	4
I1KGN9	141	Uncharacterized protein	GLYMA_07G019900	2								1	0.0388	58.433	LTTK(1)FSGK	2	0.22159	1	1	0.0305	57.55	LTTK(1)FSGK	2	0.68704	1
I1KGP0	99	Uncharacterized protein	GLYMA_07G020000	3	1	0.00688	59.265	GINAMDPK(1)SR	2	0.10122	1	1	0.0202	60.641	GINAMDPK(1)SR	2	-0.2912	1	1	0.00142	87.184	GINAMDPK(1)SR	2	-0.3403	2
I1KGP0	61	Uncharacterized protein	GLYMA_07G020000	2								1	0.00603	57.175	EYDHQEK(1)ELIR	3	-0.43477	1	1	0.0128	47.991	EYDHQEK(1)ELIR	3	0.026137	1
I1KGP0	15	Uncharacterized protein	GLYMA_07G020000	3	1	0.0173	63.624	VVVPESVLK(1)K	2	-0.21496	2	1	0.0149	64.82	VVVPESVLK(1)K	2	-0.034962	1	1	0.0324	55.314	VVVPESVLK(1)K	2	-0.11023	1
I1KGS6	145	ACT domain-containing protein	100797324	2	1	0.0147	63.473	FSITK(1)ADTGR	2	0.052179	1	1	0.000292	107.06	FSITK(1)ADTGR	2	0.55263	1
I1KGT1	319	Uncharacterized protein	100803710	1								1	0.00541	57.434	YVVIHGIK(1)SDSK	3	0.30242	1
I1KGT1	361	Uncharacterized protein	100803710	3	1	0.00214	64.52	DVTPLFVIPHEK(1)ER	3	1.0959	1	1	0.00059	72.898	DVTPLFVIPHEK(1)ER	3	1.0023	2	1	0.000173	84.759	DVTPLFVIPHEK(1)ER	3	4.2984	2
I1KGT1	301	Uncharacterized protein	100803710	1															1	0.0352	53.597	EVVEAK(1)YEK	2	0.40407	1
I1KGY8	68	Uncharacterized protein	GLYMA_07G028600	1	1	0.000116	95.067	AVDK(1)ATADGFNVDK	2	-0.30263	1
I1KGZ2	269	AB hydrolase-1 domain-containing protein	100807417	3	1	0.00297	70.47	FIEGGSPYVLK(1)NEK	2	-0.17888	1	1	0.000923	78.69	FIEGGSPYVLK(1)NEK	2	-1.0121	2	1	0.00108	78.564	FIEGGSPYVLK(1)NEK	2	0.20769	1
I1KGZ2	101	AB hydrolase-1 domain-containing protein	100807417	3	1	0.0163	61.815	EYGSYVK(1)SGK	2	3.0777	2	1	0.0206	60.255	EYGSYVK(1)SGK	2	2.6149	2	1	0.0236	60.255	EYGSYVK(1)SGK	2	3.4581	1
I1KH24	283	Phospholipase D	100794849	1	1	0.0326	60.436	TSVGLLK(1)K	2	0.24234	1
I1KH68	362	Lipoxygenase	GLYMA_07G034800	2	1	2.77e-09	145.7	VSK(1)SAWMTDEEFGR	2	-0.35735	1								1	3.52e-08	130.47	VSK(1)SAWMTDEEFGR	2	-0.45747	1
I1KH68	94	Lipoxygenase	GLYMA_07G034800	2	1	0.00121	57.171	QTYLEK(1)HLPSLPTLGDR	3	-1.3014	1								1	0.0138	41.31	QTYLEK(1)HLPSLPTLGDR	3	0.43704	1
I1KH68	454	Lipoxygenase	GLYMA_07G034800	2	1	0.0297	49.595	INDLPTAK(1)SYATR	2	1.5486	1								1	0.0213	40.482	INDLPTAK(1)SYATR	2	0.2384	1
I1KH70	95	Lipoxygenase	100802459	3	1	0.000139	71.592	LTYLEK(1)HLPSLPNLGDR	3	-0.54478	2	1	1.29e-05	91.589	LTYLEK(1)HLPSLPNLGDR	3	0.69615	2	1	1.66e-07	106.75	LTYLEK(1)HLPSLPNLGDR	3	0.38095	3
I1KH70	240	Lipoxygenase	100802459	1	1	0.012	42.317	PILGGSSK(1)HPYPR	3	-1.3392	1
I1KHC9	686	Uncharacterized protein	GLYMA_07G040100	3	1	0.0204	54.772	LGGEGDLVK(1)NK	2	0.35954	1	1	0.0242	49.28	LGGEGDLVK(1)NK	2	-0.31729	1	1	0.0158	48.568	LGGEGDLVK(1)NK	2	0.3499	1
I1KHC9	254	Uncharacterized protein	GLYMA_07G040100	2	1	0.0183	77.732	IAAYK(1)ICWK	2	0.6152	1	1	0.0137	67.897	IAAYK(1)ICWK	2	0.2166	1
I1KHJ4	485	Aminotran_1_2 domain-containing protein	100776235	3	1	4.68e-06	103.01	AAEAANATPDNFYCK(1)R	2	-0.83	1	1	1.17e-13	149.22	AAEAANATPDNFYCK(1)R	2	0.036077	1	1	7.33e-09	121.32	AAEAANATPDNFYCK(1)R	2	-0.20906	1
I1KHJ6	132	Uncharacterized protein	100820430	3	1	0.00493	61.815	DVSVQDSK(1)HR	3	2.4925	1	1	0.00501	62.466	DVSVQDSK(1)HR	3	1.4125	1	1	0.00496	63.624	DVSVQDSK(1)HR	3	0.62088	1
I1KHS3	15	Cytochrome b5 heme-binding domain-containing protein	GLYMA_07G052400	3	1	1.74e-06	124.38	TFTFEEVAK(1)HNHR	4	0.33616	3	1	3.71e-05	93.766	TFTFEEVAK(1)HNHR	3	-0.28734	4	1	0.00269	66.004	TFTFEEVAK(1)HNHR	3	-1.5066	2
I1KHX0	247	Uncharacterized protein	100810796	2								1	2.26e-06	114.7	GWK(1)SSGLPWIAPR	2	-0.21864	1	1	5.56e-05	105.03	GWK(1)SSGLPWIAPR	2	0.47811	2
I1KHX0	194	Uncharacterized protein	100810796	3	0.999999	0.00175	78.342	GDDKPGFLK(1)K	3	-0.17086	3	0.999874	0.0107	52.391	GDDKPGFLK(1)K	3	-0.13476	2	0.999956	0.00931	53.211	GDDKPGFLK(1)K	3	0.026014	3
I1KHX0	176	Uncharacterized protein	100810796	3	1	0.00284	81.565	QVGSPDVGGLK(1)K	2	0.80097	1	1	4.03e-05	107.17	QVGSPDVGGLK(1)K	2	1.2105	3	1	0.00156	87.719	QVGSPDVGGLK(1)K	2	1.0907	2
I1KHZ3	108	Uncharacterized protein	GLYMA_07G059800	1	1	0.0302	57.59	ISETIK(1)AK	2	-0.88055	1
I1KIE4	200	Uncharacterized protein	100804943	3	1	0.0302	77.058	VDEILK(1)K	2	0.66106	1	1	0.0406	75.109	VDEILK(1)K	2	0.56012	1	1	0.0369	75.109	VDEILK(1)K	2	0.18341	1
I1KIF0	284	Malic enzyme	100806545	2	1	0.0033	118.74	WAFETLK(1)R	2	1.2107	1								1	0.0122	95.815	WAFETLK(1)R	2	-0.43203	1
I1KIF0	99	Malic enzyme	100806545	2	1	0.00513	103.83	VVSLAK(1)WR	2	-0.36671	2								1	0.00766	110.12	VVSLAK(1)WR	2	-0.67403	2
I1KIF4	231	Uncharacterized protein	GLYMA_07G075100	3	1	0.000163	103.66	NPK(1)SAVLEPFLEK	2	1.6675	1	1	9.13e-08	123.76	NPK(1)SAVLEPFLEK	2	0.85657	1	1	1.84e-07	125.73	NPK(1)SAVLEPFLEK	2	0.35484	2
I1KIF4	241	Uncharacterized protein	GLYMA_07G075100	3	1	0.0195	60.161	SAVLEPFLEK(1)K	2	4.3616	1	1	0.0401	51.359	SAVLEPFLEK(1)K	2	0.31823	1	1	0.0199	62.088	SAVLEPFLEK(1)K	2	0.051386	1
I1KJ35	290	Uncharacterized protein	100814740	2								1	0.0224	56.087	SK(1)ADNLAAQR	2	3.2443	1	1	0.0214	46.352	SK(1)ADNLAAQR	2	3.4198	1
I1KJ35	454	Uncharacterized protein	100814740	2								1	0.0117	73.248	GYLTQLK(1)K	2	-0.53364	2	1	0.0116	61.962	GYLTQLK(1)K	2	-0.055986	1
I1KJ35	410	Uncharacterized protein	100814740	1															1	0.0288	66.299	SLMYIK(1)ER	2	0.099135	1
I1KJ84	362	DHO_dh domain-containing protein	100818990	2								1	0.000559	81.709	K(1)HNFTSIEDFR	3	1.609	2	1	0.00241	69.554	K(1)HNFTSIEDFR	3	1.872	2
I1KJE6	324	Uncharacterized protein	100792226	3	1	0.00515	78.342	EDPEVSTSK(1)R	2	0.10863	1	1	0.00113	92.611	EDPEVSTSK(1)R	2	-0.064955	1	1	0.0142	68.836	EDPEVSTSK(1)R	2	-0.24289	1
I1KJK0	38	HABP4_PAI-RBP1 domain-containing protein	100805110	1															1	0.0138	64.945	AAAAAATAPPK(1)K	2	0.44306	1
I1KK66	49	Uncharacterized protein	547579	3	1	0.00041	88.021	SELLLK(1)SNPVHK	3	0.40077	2	1	0.0041	62.088	SELLLK(1)SNPVHK	3	-0.015037	1	1	0.00415	61.235	SELLLK(1)SNPVHK	3	0.46115	1
I1KK66	102	Uncharacterized protein	547579	3	1	0.00297	96.342	FWSK(1)FIDDK	2	0.57358	3	1	0.00287	94.692	FWSK(1)FIDDK	2	0.20481	3	1	0.00944	81.017	FWSK(1)FIDDK	2	0.31281	2
I1KK66	122	Uncharacterized protein	547579	3	1	0.0291	51.567	SVFTADEK(1)ER	2	1.4164	1	1	0.00435	74.962	SVFTADEK(1)ER	2	0.066309	1	1	0.0167	65.842	SVFTADEK(1)ER	2	0.047127	2
I1KK66	43	Uncharacterized protein	547579	3	1	0.0176	70.399	NK(1)SELLLK	2	-0.1647	2	1	0.0368	60.064	NK(1)SELLLK	2	-0.1585	1	1	0.0276	77.14	NK(1)SELLLK	2	-0.033902	1
I1KKE2	355	Uncharacterized protein	100778912	3	1	0.0053	88.495	LTTYDIVK(1)R	2	-0.45916	2	1	0.00588	87.806	LTTYDIVK(1)R	2	0.029504	2	1	0.00956	83.358	LTTYDIVK(1)R	2	0.20784	2
I1KKQ2	92	Uncharacterized protein	GLYMA_07G162900	2	1	0.000299	94.465	IEK(1)HNSTVIR	3	-0.046563	1								1	0.000131	108.7	IEK(1)HNSTVIR	3	-1.3499	1
I1KL51	104	Uncharacterized protein	GLYMA_07G181900	3	1	0.0102	54.191	DK(1)TEHFQR	3	0.035415	1	1	0.008	66.568	DK(1)TEHFQR	3	-0.17747	1	1	0.00768	65.224	DK(1)TEHFQR	3	0.078396	1
I1KLL8	185	S5 DRBM domain-containing protein	GLYMA_07G198500	3	1	0.0253	52.247	GSVGVGVGK(1)AK	2	1.3552	1	1	0.0172	61.344	GSVGVGVGK(1)AK	2	1.4026	1	1	0.0253	55.718	GSVGVGVGK(1)AK	2	0.12537	1
I1KLL8	280	S5 DRBM domain-containing protein	GLYMA_07G198500	3	1	0.000412	95.775	ATVVAVQK(1)MK	2	0.33193	3	1	0.000296	106.88	ATVVAVQK(1)MK	2	0.60853	3	1	0.000368	104.05	ATVVAVQK(1)MK	2	0.73717	3
I1KLL8	136	S5 DRBM domain-containing protein	GLYMA_07G198500	1								1	0.0193	61.344	ETGFGSGAK(1)K	2	-0.0047588	1
I1KLU7	113	Cysteine synthase	GLYMA_07G206800	1															1	1.63e-05	112.42	LEIMEPCCSVK(1)DR	2	-1.4578	2
I1KM00	105	Uncharacterized protein	100775519	1	1	0.00308	63.29	MSLEEIESSK(1)HTK	3	1.139	1
I1KM07	61	Uncharacterized protein	100777651	3	1	0.017	61.11	ALAGGGPEAVK(1)R	2	0.28455	1	1	0.018	61.11	ALAGGGPEAVK(1)R	2	-0.46019	1	1	0.0178	61.235	ALAGGGPEAVK(1)R	2	-1.0828	1
I1KM16	166	Uncharacterized protein	100779260	1	1	8.21e-12	101.6	NHGSYDFIFVDADK(1)DNYLNYHK	4	0.2251	1
I1KM16	125	Uncharacterized protein	100779260	3	1	0.00137	89.301	ENYELGLPVIK(1)K	2	-0.48937	2	1	0.000371	92.856	ENYELGLPVIK(1)K	2	-0.72922	1	1	0.000371	93.766	ENYELGLPVIK(1)K	2	-1.0348	1
I1KM24	124	Uncharacterized protein	100780329	2								1	4.38e-05	95.57	SGQGNIFIK(1)NLDR	2	1.2544	1	1	0.00214	77.746	SGQGNIFIK(1)NLDR	2	0.78696	1
I1KM30	403	LRRNT_2 domain-containing protein	100781948	2								1	0.0376	47.097	ECYQFYK(1)TK	2	-0.0041013	1	1	0.0226	58.592	ECYQFYK(1)TK	2	1.4125	1
I1KMC2	224	Pyruvate kinase	100807615	2	1	0.00204	77.124	HAK(1)NIMLMSK	2	-0.97325	1	1	0.0121	51.567	HAK(1)NIMLMSK	2	-0.22595	1
I1KMF4	172	Uncharacterized protein	100815995	1								1	0.0373	63.419	GTPVAVK(1)R	2	0.076238	1
I1KMF4	233	Uncharacterized protein	100815995	2	1	0.00633	55.261	GGDLHQYLK(1)EK	3	-0.9849	1	1	0.00716	53.448	GGDLHQYLK(1)EK	3	-1.4133	1
I1KMV1	42	Bet_v_1 domain-containing protein	547915	3	1	3.53e-15	168.05	SVENVEGNGGPGTIK(1)K	2	-0.80249	1	1	1.5e-18	166.62	SVENVEGNGGPGTIK(1)K	2	-0.49721	1	1	1.93e-25	213.55	SVENVEGNGGPGTIK(1)K	2	-0.52081	1
I1KNA0	273	ATP-dependent (S)-NAD(P)H-hydrate dehydratase	100807779	3	1	8.87e-05	58.088	GNSDLISDGDTVK(1)SVSVYGSPR	3	0.78428	2	1	0.000619	66.31	GNSDLISDGDTVK(1)SVSVYGSPR	3	1.628	2	1	3.19e-10	112.64	GNSDLISDGDTVK(1)SVSVYGSPR	3	1.2759	2
I1KNE0	30	Uncharacterized protein	100793089	1								1	4.12e-05	105.65	TIK(1)FYTECLGMK	2	2.5759	1
I1KNF5	153	Aminomethyltransferase	100778188	2								1	0.00332	64.842	DK(1)DLAHIEEHMK	3	-0.52453	3	1	0.00555	55.66	DK(1)DLAHIEEHMK	3	-0.49382	3
I1KNF5	94	Aminomethyltransferase	100778188	3	1	0.000544	104.07	GK(1)DAVPFLEK	2	-0.54661	1	1	0.000226	110.08	GK(1)DAVPFLEK	2	-0.063027	1	1	0.00422	83.182	GK(1)DAVPFLEK	2	-0.51482	2
I1KNF5	370	Aminomethyltransferase	100778188	2								1	1.4e-07	116.98	NIAMGYVK(1)SGLHK	3	-0.27711	5	1	1.74e-07	126.32	NIAMGYVK(1)SGLHK	3	0.040061	5
I1KNF5	252	Aminomethyltransferase	100778188	2								1	0.0022	101.65	AILEK(1)SEGK	2	-3.9528	2	1	0.0033	113.62	AILEK(1)SEGK	2	-0.53435	2
I1KNF5	321	Aminomethyltransferase	100778188	2								1	0.00199	104.05	QLEEGPK(1)IR	2	-0.13272	2	1	0.00173	126.31	QLEEGPK(1)IR	2	-0.27299	3
I1KNF5	387	Aminomethyltransferase	100778188	1								1	0.035	51.998	GK(1)PNEGVLTK	2	-0.73362	1
I1KNF5	163	Aminomethyltransferase	100778188	1															1	1.59e-06	96.447	DKDLAHIEEHMK(1)AFK	4	0.079167	1
I1KNL8	234	Uncharacterized protein	100500596	1	1	0.034	68.081	FDAAK(1)LR	2	-0.077748	1
I1KNX5	74	Aldehyde dehydrogenase	100800699	1	1	0.00517	85.355	ANLLVK(1)DLR	2	0.083494	1
I1KNX5	518	Aldehyde dehydrogenase	100800699	3	1	0.00229	87.568	YPPYTPQK(1)EK	2	0.81115	2	1	0.0032	81.017	YPPYTPQK(1)EK	2	0.93008	3	1	0.000567	106.62	YPPYTPQK(1)EK	2	0.8681	3
I1KNX5	105	Aldehyde dehydrogenase	100800699	3	1	0.027	75.109	MLEEK(1)EK	2	0.27145	2	1	0.00955	81.296	MLEEK(1)EK	2	0.10952	2	1	0.0337	75.213	MLEEK(1)EK	2	-0.40556	2
I1KP82	486	S1 motif domain-containing protein	100809060	1															1	0.00918	103.87	IYDQEK(1)LK	2	0.059648	1
I1KP96	51	Glutathione peroxidase	100808523	3	1	0.0016	90.697	FK(1)SEFPIFDK	2	0.037267	1	1	0.000544	95.498	FK(1)SEFPIFDK	2	0.59863	1	1	0.00565	78.324	FK(1)SEFPIFDK	2	-0.69104	3
I1KPH4	48	Uncharacterized protein	100795235	3	1	0.00573	86.898	LQLVEAEK(1)K	2	1.4846	1	1	0.00289	98.048	LQLVEAEK(1)K	2	2.6452	1	1	0.00553	98.048	LQLVEAEK(1)K	2	2.9295	1
I1KPH6	41	6-phosphogluconate dehydrogenase, decarboxylating	100803740	3	1	3.55e-05	113.24	TASK(1)VDETVDR	2	-1.2694	2	1	8.43e-06	124.38	TASK(1)VDETVDR	2	-0.29973	2	1	4.34e-05	126.21	TASK(1)VDETVDR	2	0.83785	2
I1KPH6	328	6-phosphogluconate dehydrogenase, decarboxylating	100803740	3	1	0.0053	88.495	VSVSGVDK(1)K	2	0.38656	1	1	0.0222	66.056	VSVSGVDK(1)K	2	0.4448	1	1	0.0123	74.841	VSVSGVDK(1)K	2	0.10669	1
I1KPT1	77	Uncharacterized protein	GLYMA_08G030200	3	1	0.000705	100.57	ELDYVK(1)NLWK	2	-0.34952	2	1	0.000348	104.48	ELDYVK(1)NLWK	2	0.13707	2	1	0.000742	99.973	ELDYVK(1)NLWK	2	-0.55557	2
I1KQ16	181	Peptidase_S26 domain-containing protein	100815810	1															1	9.27e-12	120.4	SPPVLQEVGYSDDDVFIK(1)R	3	1.3111	1
I1KQ70	733	AA_TRNA_LIGASE_II domain-containing protein	GLYMA_08G042400	1								1	0.019	58.981	AEFLVNK(1)R	2	0.22505	1
I1KQC5	27	Uncharacterized protein	GLYMA_08G046600	1	1	0.0146	62.088	ELENK(1)ANDLSK	2	0.01254	1
I1KQE3	114	Uncharacterized protein	100816874	3	1	0.00684	100.02	YVDEQSK(1)K	2	0.75385	2	1	0.00748	100.02	YVDEQSK(1)K	2	0.14945	2	1	0.0164	49.715	YVDEQSK(1)K	2	0.66538	1
I1KQE3	118	Uncharacterized protein	100816874	3	1	0.0112	82.426	EIK(1)DILVR	2	1.2167	1	1	0.0323	63.673	EIK(1)DILVR	2	1.2135	1	1	0.0367	59.597	EIK(1)DILVR	2	1.1158	1
I1KQE3	35	Uncharacterized protein	100816874	3	1	0.0053	77.744	TAVAVTYCK(1)R	2	0.054045	2	1	0.00214	87.942	TAVAVTYCK(1)R	2	-0.37841	2	1	0.000871	97.813	TAVAVTYCK(1)R	2	-0.76082	2
I1KQG0	13	T-complex protein 1 subunit delta	GLYMA_08G050100	1	1	0.000133	110.08	SSK(1)TESYVDNK	2	0.64334	1
I1KQG0	21	T-complex protein 1 subunit delta	GLYMA_08G050100	1								1	0.0183	68.847	TESYVDNK(1)R	2	-0.28219	1
I1KQG0	314	T-complex protein 1 subunit delta	GLYMA_08G050100	3	1	2.19e-05	89.624	DAVTDLSLHYLAK(1)AK	3	-1.3298	1	1	1.26e-06	100.11	DAVTDLSLHYLAK(1)AK	3	0.042599	1	1	0.000548	71.98	DAVTDLSLHYLAK(1)AK	3	1.0171	1
I1KQH2	259	Tr-type G domain-containing protein	GLYMA_08G051200	1	1	0.0357	57.859	QSGYNVK(1)K	2	1.6962	1
I1KQU2	133	Aminotran_1_2 domain-containing protein	100807796	3	1	1.16e-29	184.56	SHALSTIEGYSGYGAEQGEK(1)PLR	3	-0.28528	2	1	1.42e-34	191.65	SHALSTIEGYSGYGAEQGEK(1)PLR	3	-0.41954	2	1	1.25e-46	229.75	SHALSTIEGYSGYGAEQGEK(1)PLR	3	-0.31972	2
I1KQV7	107	Uncharacterized protein	100811003	3	1	0.014	65.179	AELLVGTPAK(1)R	2	0.87213	1	1	0.0275	55.04	AELLVGTPAK(1)R	2	-0.43464	1	1	0.00747	72.34	AELLVGTPAK(1)R	2	-0.082639	1
I1KR96	33	Protein kinase domain-containing protein	100795755	1	1	0.009	70.942	STNETIALK(1)K	2	0.40642	1
I1KRI3	142	Uncharacterized protein	100817415	1	1	0.0105	72.243	ESGQDTLK(1)R	2	-0.20544	1
I1KS56	104	Uncharacterized protein	GLYMA_08G107800	1								1	0.0177	62.799	IK(1)NVADIILK	2	-0.86854	1
I1KS56	848	Uncharacterized protein	GLYMA_08G107800	1								1	0.0233	54.65	YVGVVDVTNK(1)K	2	0.6033	1
I1KS65	479	Adenosylhomocysteinase	100786939	2	1	7.63e-05	69.255	SQADYISVPVEGPYK(1)PAHYR	3	-0.79831	1								1	0.000231	64.761	SQADYISVPVEGPYK(1)PAHYR	3	-0.41287	1
I1KSB8	30	Uncharacterized protein	100787561	3	1	0.00584	99.442	ISVK(1)TNWR	2	-3.4314	2	1	0.00664	99.442	ISVK(1)TNWR	2	-0.5489	2	1	0.00726	111.74	ISVK(1)TNWR	2	-0.23894	2
I1KSB8	62	Uncharacterized protein	100787561	2	1	5.53e-07	113.4	GCTLMPNIGYGSDK(1)K	2	-1.0788	1								1	4.4e-06	103.79	GCTLMPNIGYGSDK(1)K	2	-0.42184	1
I1KSB8	73	Uncharacterized protein	100787561	1															1	0.00625	93.649	HYLPNGFK(1)K	2	-2.637	1
I1KSE0	139	14_3_3 domain-containing protein	GLYMA_08G115800	3	1	0.0177	58.754	YLAEFK(1)SGDER	2	1.5649	1	1	0.0153	63.091	YLAEFK(1)SGDER	2	2.3159	1	1	0.00527	73.881	YLAEFK(1)SGDER	2	1.6977	1
I1KSE0	83	14_3_3 domain-containing protein	GLYMA_08G115800	2								1	0.0105	78.264	GNDVSVK(1)R	2	1.8519	1	1	0.0109	63.534	GNDVSVK(1)R	2	1.985	2
I1KSE0	53	14_3_3 domain-containing protein	GLYMA_08G115800	3	1	0.00834	62.68	NLLSVGYK(1)NVVGAR	2	-1.2472	1	1	0.00714	52.527	NLLSVGYK(1)NVVGAR	2	0.4694	2	1	0.00361	61.409	NLLSVGYK(1)NVVGAR	2	1.0895	2
I1KSL6	403	Uncharacterized protein	100818130	3	1	9.93e-05	102.52	ALHDALSIVK(1)R	2	-0.27985	6	1	0.000532	82.417	ALHDALSIVK(1)R	3	-0.054932	3	1	7.59e-05	99.568	ALHDALSIVK(1)R	2	0.038598	4
I1KSL6	469	Uncharacterized protein	100818130	3	1	8.53e-05	119.22	DATELVAK(1)LR	2	0.4104	2	1	3.58e-05	137.46	DATELVAK(1)LR	2	-1.0078	2	1	3.43e-05	142.83	DATELVAK(1)LR	2	-0.26554	2
I1KSN5	316	Uncharacterized protein	GLYMA_08G124900	3	1	7.06e-06	129.82	ASEEFDPLLK(1)R	2	-0.055418	2	1	0.000165	102.4	ASEEFDPLLK(1)R	2	0.23723	2	1	0.000221	107.03	ASEEFDPLLK(1)R	2	-0.14914	3
I1KSN5	177	Uncharacterized protein	GLYMA_08G124900	3	1	1.07e-08	133.48	YGK(1)NIDSGGELTEK	2	-0.074479	1	1	2.64e-06	112.96	YGK(1)NIDSGGELTEK	2	0.030091	1	1	6.05e-06	112.24	YGK(1)NIDSGGELTEK	2	0.27321	1
I1KSN5	234	Uncharacterized protein	GLYMA_08G124900	3	1	6.09e-05	123.75	EGLQLYK(1)NGK	2	0.015939	1	1	9.22e-05	119.22	EGLQLYK(1)NGK	2	-0.24167	1	1	0.000464	110.53	EGLQLYK(1)NGK	2	-0.78037	1
I1KSQ3	136	Guanosine nucleotide diphosphate dissociation inhibitor	100784639	3	1	0.000242	111.5	SPLMGLFEK(1)R	2	0.21434	2	1	0.000523	99.439	SPLMGLFEK(1)R	2	-0.40086	2	1	0.000896	96.946	SPLMGLFEK(1)R	2	0.29046	2
I1KSQ3	253	Guanosine nucleotide diphosphate dissociation inhibitor	100784639	3	1	9.25e-11	137.91	LSAVYGGTYMLNK(1)PECK	3	0.0059407	2	1	4.36e-07	109.04	LSAVYGGTYMLNK(1)PECK	2	-0.067665	1	1	2.74e-07	111.78	LSAVYGGTYMLNK(1)PECK	2	-0.78505	1
I1KSQ3	206	Guanosine nucleotide diphosphate dissociation inhibitor	100784639	3	1	0.000336	102.87	YLAEPALDTVK(1)R	2	1.0154	2	1	0.00054	91.62	YLAEPALDTVK(1)R	2	0.87042	2	1	0.00252	82.85	YLAEPALDTVK(1)R	2	0.98282	1
I1KSQ3	277	Guanosine nucleotide diphosphate dissociation inhibitor	100784639	3	1	2.32e-06	124.07	VVGVTSEGETAK(1)CK	2	-0.084355	1	1	4.78e-09	134.68	VVGVTSEGETAK(1)CK	2	-0.13176	1	1	3.63e-05	95.981	VVGVTSEGETAK(1)CK	2	-0.51845	1
I1KT01	252	Uncharacterized protein	100810469	2	1	0.00351	65.219	KPDPSIYVTASK(1)K	3	2.1621	1	0.999988	0.0117	49.988	KPDPSIYVTASK(1)K	3	1.2205	1
I1KT01	168	Uncharacterized protein	100810469	1								1	2.73e-09	161.48	LIDTLQDWK(1)TER	2	0.55193	1
I1KT08	120	Uncharacterized protein	GLYMA_08G135000	1	1	0.00384	94.309	EREIEEGINK(1)R	3	-0.77174	3
I1KT08	91	Uncharacterized protein	GLYMA_08G135000	2	1	0.0195	58.476	NEFK(1)SSDFGR	2	-1.1243	1	1	0.0132	66.663	NEFK(1)SSDFGR	2	-1.204	1
I1KT08	143	Uncharacterized protein	GLYMA_08G135000	1	1	0.00741	56.569	SIVVRPPPSLK(1)K	3	-0.45952	1
I1KT91	16	Uncharacterized protein	100782686	1	1	0.0152	42.947	QDQEAK(1)HVAAEDNK	3	0.15305	1
I1KTB0	207	Uncharacterized protein	100787656	1															1	0.029	68.224	AQLEELK(1)K	2	-1.4275	1
I1KTB0	233	Uncharacterized protein	100787656	1															1	8.04e-07	94.281	EEFKDEPESVDVK(1)TLDIR	3	0.34329	1
I1KTB0	66	Uncharacterized protein	100787656	1															1	0.000769	101.38	FETAIGILK(1)K	2	-1.6023	2
I1KTB0	55	Uncharacterized protein	100787656	1															1	0.0306	57.532	NIFVEVK(1)NK	2	0.62956	1
I1KTM3	348	Uncharacterized protein	100819556	2	1	0.0232	57.174	NEGAK(1)SLFK	2	1.3082	1								1	0.0225	64.374	NEGAK(1)SLFK	2	1.8456	1
I1KTM3	381	Uncharacterized protein	100819556	3	1	0.00944	73.233	LQVLVFGK(1)K	2	-0.58441	2	1	0.0109	74.376	LQVLVFGK(1)K	2	0.14473	2	1	0.00937	83.948	LQVLVFGK(1)K	2	-0.31924	3
I1KTM3	330	Uncharacterized protein	100819556	3	1	1.48e-05	119.39	MMMTSGEAVK(1)YK	2	-1.6216	4	1	6.12e-07	128.85	MMMTSGEAVK(1)YK	2	-1.2613	3	1	2.07e-06	119.39	MMMTSGEAVK(1)YK	2	-1.0552	5
I1KTM3	140	Uncharacterized protein	100819556	3	1	0.00569	106.04	GIGDCFK(1)R	2	1.9708	2	1	0.00452	119.29	GIGDCFK(1)R	2	0.3375	2	1	0.00584	119.29	GIGDCFK(1)R	2	0.35357	3
I1KTM3	124	Uncharacterized protein	100819556	1	1	5.52e-09	137.8	LLIQNQDEMIK(1)TGR	2	2.1595	1
I1KTQ4	470	Citrate synthase	100781418	2								1	0.0334	54.584	LEQLVAK(1)SS	2	-0.11112	1	1	0.0302	57.888	LEQLVAK(1)SS	2	-0.16805	1
I1KTQ4	110	Citrate synthase	100781418	2								1	0.00482	75.652	GMSIPECQK(1)K	2	-0.16505	1	1	0.00738	74.533	GMSIPECQK(1)K	2	0.37229	2
I1KTQ4	198	Citrate synthase	100781418	3	1	0.0157	62.466	AYEGGITK(1)AR	2	0.44701	1	1	0.0032	81.017	AYEGGITK(1)AR	2	0.30592	2	1	0.0104	70.942	AYEGGITK(1)AR	2	0.399	1
I1KTQ4	388	Citrate synthase	100781418	2								1	0.00301	76.073	IK(1)EVVPPILTK	2	-0.48269	1	1	0.000374	95.417	IK(1)EVVPPILTK	2	-0.77734	1
I1KTX8	95	Phosphoglycerate kinase	100795933	3	1	8.94e-06	119.25	SVGDLSAADLK(1)GK	2	0.1244	3	1	1.43e-07	116.51	SVGDLSAADLK(1)GK	2	-0.31543	3	1	3.35e-07	116.51	SVGDLSAADLK(1)GK	2	-0.3964	3
I1KTZ4	50	Proteasome subunit alpha type	100799108	1	1	0.0209	57.434	AANGVVIATEK(1)K	2	-0.62982	1
I1KTZ5	217	Proteasome subunit alpha type	100799108	2								1	0.00118	86.944	NIEIGIIGADK(1)K	2	0.9665	1	1	0.0135	65.219	NIEIGIIGADK(1)K	2	1.5368	1
I1KU21	618	Tr-type G domain-containing protein	100804251	1															1	0.0182	59.248	SK(1)ILSEEFGWDK	2	0.27908	1
I1KU21	427	Tr-type G domain-containing protein	100804251	2	1	0.0308	51.765	DLYVK(1)SVQR	2	1.2859	1								1	0.0219	57.888	DLYVK(1)SVQR	2	0.60153	3
I1KU21	438	Tr-type G domain-containing protein	100804251	3	1	0.00563	106.36	TVIWMGK(1)R	2	-0.4928	3	1	0.00594	109.01	TVIWMGK(1)R	2	-0.18979	4	1	0.0127	94.114	TVIWMGK(1)R	2	3.0601	3
I1KU21	632	Tr-type G domain-containing protein	100804251	1	0.977806	0.0158	40.493	ILSEEFGWDK(0.022)DLAK(0.978)K	3	-0.12319	1
I1KU21	482	Tr-type G domain-containing protein	100804251	3	1	0.00524	72.289	AMK(1)FSVSPVVR	2	-0.20491	2	1	0.000205	96.229	AMK(1)FSVSPVVR	2	-1.0637	1	1	0.00311	83.045	AMK(1)FSVSPVVR	2	0.35849	2
I1KU21	232	Tr-type G domain-containing protein	100804251	3	1	1.81e-05	116.24	MYASK(1)FGVDEGK	2	0.79477	3	1	1.12e-05	113.24	MYASK(1)FGVDEGK	2	0.24139	3	1	3.78e-05	111.79	MYASK(1)FGVDEGK	2	0.115	4
I1KU21	408	Tr-type G domain-containing protein	100804251	3	1	0.0123	79.474	VSTGLK(1)VR	2	-0.17168	2	1	0.0164	79.474	VSTGLK(1)VR	2	0.22718	2	1	0.0128	91.318	VSTGLK(1)VR	2	0.03451	2
I1KU21	260	Tr-type G domain-containing protein	100804251	3	1	9.83e-05	115.57	WTSK(1)NSGSATCK	2	1.1058	1	1	4.8e-07	130.69	WTSK(1)NSGSATCK	2	-1.7271	1	1	0.000398	102.03	WTSK(1)NSGSATCK	2	0.15323	1
I1KU21	16	Tr-type G domain-containing protein	100804251	3	1	0.00278	97.813	IMDYK(1)HNIR	3	0.32509	2	1	0.00656	63.216	IMDYK(1)HNIR	3	-0.098687	2	1	0.0016	91.867	IMDYK(1)HNIR	3	-1.2146	8
I1KU21	722	Tr-type G domain-containing protein	100804251	3	1	7.62e-12	171.49	VFYASQITAK(1)PR	2	0.92488	2	1	2.9e-07	133.32	VFYASQITAK(1)PR	2	-0.23246	2	1	1.67e-06	130.69	VFYASQITAK(1)PR	2	0.060865	2
I1KU21	310	Tr-type G domain-containing protein	100804251	3	1	0.00787	73.499	SEEK(1)DLMGK	2	-0.28955	2	1	0.00645	83.862	SEEK(1)DLMGK	2	-0.046824	2	1	0.0292	58.699	SEEK(1)DLMGK	2	-0.62216	2
I1KU21	291	Tr-type G domain-containing protein	100804251	1															1	2.79e-11	167.73	QIINTCMNDQK(1)DK	2	-0.023131	1
I1KU21	421	Tr-type G domain-containing protein	100804251	3	1	0.000354	102.28	IMGPNYVPGEK(1)K	2	-0.24545	4	1	0.000269	88.101	IMGPNYVPGEK(1)K	2	0.018402	4	1	0.000911	76.073	IMGPNYVPGEK(1)K	2	-0.017505	3
I1KU39	413	Tr-type G domain-containing protein	100805852	1	1	0.00635	72.2	VVAVK(1)NDLAK	2	0.63903	2
I1KU39	441	Tr-type G domain-containing protein	100805852	1															1	0.0205	49.554	RVEK(1)HWR	3	0.21263	3
I1KU96	492	Uncharacterized protein	100777674	2								1	0.00557	111.17	VGADIVK(1)R	2	-0.18799	3	0.999215	0.00203	48.288	DSLDNDEEK(0.001)VGADIVK(0.999)R	3	2.1746	1
I1KU96	81	Uncharacterized protein	100777674	1															1	3.64e-06	113.53	LADLVGVTLGPK(1)GR	2	0.31782	2
I1KU96	504	Uncharacterized protein	100777674	2								1	4.22e-22	179.79	LIAK(1)NAGVNGSVVSEK	3	0.23029	1	1	4.28e-16	169.92	LIAK(1)NAGVNGSVVSEK	2	0.060566	2
I1KU96	500	Uncharacterized protein	100777674	2								1	0.000936	90.05	ALSYPLK(1)LIAK	2	-0.17215	4	1	0.00204	87.568	ALSYPLK(1)LIAK	2	0.14544	4
I1KU96	271	Uncharacterized protein	100777674	1								1	0.0317	82.671	LLLVDK(1)K	2	0.53096	1
I1KU96	471	Uncharacterized protein	100777674	3	1	2.44e-24	177.6	LASK(1)VDAIKDSLDNDEEK	3	0.039737	7	1	1.5e-11	120.56	LASK(1)VDAIK	2	-0.053124	6	1	1.49e-11	122.94	LASK(1)VDAIK	2	0.23065	4
I1KU96	390	Uncharacterized protein	100777674	2								1	5.54e-12	129.05	DTTTIVGDGSTQEAVNK(1)R	3	0.16764	2	1	9.02e-17	149.99	DTTTIVGDGSTQEAVNK(1)R	3	0.018533	3
I1KU96	61	Uncharacterized protein	100777674	1								1	0.0386	47.082	DGTAIK(1)K	2	0.80513	1
I1KUB5	253	Uncharacterized protein	100782873	2	1	1.48e-21	183.31	SLSLSAGSEPASPTSK(1)K	2	-0.31559	1								1	3.89e-17	174.87	SLSLSAGSEPASPTSK(1)K	2	0.83638	1
I1KUN3	86	Serine hydroxymethyltransferase	100799472	2								1	3.29e-05	94.717	DCDSSSSSAAAAK(1)R	2	-0.61247	1	1	8.52e-07	115.06	DCDSSSSSAAAAK(1)R	2	0.19619	1
I1KUX8	54	Ribosomal_L28e domain-containing protein	GLYMA_08G196500	2	1	0.00533	107.9	YSGLANK(1)K	2	1.7687	1	1	0.00819	95.909	YSGLANK(1)K	2	1.4819	2
I1KUX8	115	Ribosomal_L28e domain-containing protein	GLYMA_08G196500	3	1	0.0141	50.353	NYYRPDLK(1)K	3	0.0023446	1	1	0.0154	50.353	NYYRPDLK(1)K	3	-1.1249	2	1	0.0134	50.353	NYYRPDLK(1)K	3	-1.2884	3
I1KUX8	22	Ribosomal_L28e domain-containing protein	GLYMA_08G196500	2	1	2.89e-05	115	NNSFLVK(1)QFGR	2	-0.33339	1	1	0.000196	97.163	NNSFLVK(1)QFGR	2	-0.22338	1
I1KUX8	107	Ribosomal_L28e domain-containing protein	GLYMA_08G196500	2	1	0.000595	69.979	AVENQVAK(1)NYYRPDLK	3	0.41706	1	1	0.000118	79.837	AVENQVAK(1)NYYRPDLK	3	0.10909	1
I1KV00	245	Uncharacterized protein	100792248	2								1	5.04e-13	133.15	GTETQEAAETQAPTADPIIDQGPAK(1)R	3	0.20468	2	1	5.39e-29	165.47	GTETQEAAETQAPTADPIIDQGPAK(1)R	3	0.49891	1
I1KV11	182	Uncharacterized protein	547820	3	1	0.00161	78.488	MAVTEANLK(1)K	2	3.0249	2	1	0.00127	83.862	MAVTEANLK(1)K	2	1.5192	4	1	0.000395	114.4	MAVTEANLK(1)K	2	0.88111	2
I1KV11	151	Uncharacterized protein	547820	1															1	0.00359	70.197	GDAPALPETLK(1)NYNK	2	-0.055247	1
I1KVB5	99	Uncharacterized protein	100780886	2	1	0.00349	70.889	EAPAVVK(1)SYYDK	2	0.59398	1								1	0.0214	41.621	EAPAVVK(1)SYYDK	2	-0.039952	1
I1KVL0	138	40S ribosomal protein S12	100305687	2								1	1.69e-07	103.45	DFGEEHEAYNVVLQHVK(1)SQ	3	-0.31645	4	1	3.06e-06	92.098	DFGEEHEAYNVVLQHVK(1)SQ	3	-0.79074	3
I1KVL0	53	40S ribosomal protein S12	100305687	1								1	6.87e-18	151.06	VIEK(1)HAAQLCVLAEDCDQPDYVK	3	0.13469	3
I1KVL0	49	40S ribosomal protein S12	100305687	1								1	0.000544	83.182	GLHEGAK(1)VIEK	3	-0.057969	5
I1KVM9	151	DUF1995 domain-containing protein	GLYMA_08G219200	3	1	0.00437	73.666	ACIVFPDK(1)PEK	2	1.4762	1	1	0.00176	84.507	ACIVFPDK(1)PEK	2	0.25711	1	1	0.00502	74.962	ACIVFPDK(1)PEK	2	1.2725	1
I1KVM9	154	DUF1995 domain-containing protein	GLYMA_08G219200	3	0.957899	0.00924	52.576	ACIVFPDK(0.042)PEK(0.958)R	3	0.77315	2	0.939234	0.0112	50.897	ACIVFPDK(0.061)PEK(0.939)R	3	0.72176	3	0.951209	0.00107	74.987	ACIVFPDK(0.049)PEK(0.951)R	3	0.18517	2
I1KVR2	15	Uncharacterized protein	100813342	1	1	0.0255	56.404	AVVPESVLK(1)K	2	0.46722	1
I1KVR7	188	Coatomer subunit beta	100814417	3	1	5.28e-05	112.44	FLSTEQDPSSK(1)R	2	0.39925	2	1	0.00169	83.204	FLSTEQDPSSK(1)R	2	0.88575	1	1	0.00283	81.278	FLSTEQDPSSK(1)R	2	1.4697	2
I1KVR7	428	Coatomer subunit beta	100814417	3	1	1.91e-05	131.52	EIIETNPK(1)LR	2	0.13735	1	1	7.79e-05	123.75	EIIETNPK(1)LR	2	0.64502	1	1	0.000464	110.53	EIIETNPK(1)LR	2	1.1984	1
I1KVT7	347	Uncharacterized protein	102659420	3	1	2.53e-06	132.08	IEATYTTTSGETK(1)R	2	-0.65864	1	1	0.00612	52.008	IEATYTTTSGETK(1)R	3	-0.65695	1	1	6.6e-10	152.88	IEATYTTTSGETK(1)R	2	-1.0811	1
I1KVU0	589	Uncharacterized protein	GLYMA_08G224400	3	1	2e-05	72.585	LVSQK(1)FEDPAEGEAALVAK	2	-0.48411	2	1	6.48e-05	81.807	LVSQK(1)FEDPAEGEAALVAK	3	0.77779	1	1	0.000268	67.396	LVSQK(1)FEDPAEGEAALVAK	3	-0.9053	1
I1KVU0	141	Uncharacterized protein	GLYMA_08G224400	3	1	0.0263	55.721	DTLWEFQPK(1)K	2	1.0055	1	1	1.82e-11	121.44	GVSVPALDKDTLWEFQPK(1)K	3	-0.20084	2	1	1.59e-16	139.9	GVSVPALDKDTLWEFQPK(1)K	3	0.21948	3
I1KVU0	310	Uncharacterized protein	GLYMA_08G224400	2	1	0.0124	107.59	EESVMK(1)R	2	-0.46525	1	1	0.0309	83.364	EESVMK(1)R	2	0.065644	1
I1KVU0	575	Uncharacterized protein	GLYMA_08G224400	3	1	0.000764	99.815	ISYTLIK(1)HR	2	-0.12602	4	1	0.0124	94.309	ISYTLIK(1)HR	2	-0.18786	1	1	0.0175	77.533	ISYTLIK(1)HR	2	-0.46894	1
I1KVU0	446	Uncharacterized protein	GLYMA_08G224400	1								1	0.00229	64.407	K(1)HFPSVNWLISYSK	3	-0.77332	1
I1KWA1	122	CRAL-TRIO domain-containing protein	100806382	1	1	0.0262	81.119	ALDELK(1)R	2	0.13112	1
I1KWA1	171	CRAL-TRIO domain-containing protein	100806382	2	1	0.0185	79.986	EVEVTEEK(1)K	2	3.7522	1								1	0.00508	101.65	EVEVTEEK(1)K	2	3.7267	1
I1KWD8	44	Uncharacterized protein	100816177	1															1	0.0134	52.576	VTFVNTDFNHK(1)R	3	1.1181	1
I1KWM7	310	6-phosphogluconate dehydrogenase, decarboxylating	100796103	2	1	2.36e-24	187.47	VFK(1)SGGIGDIVTDQPVDK	3	0.83356	2	1	4.53e-23	175.56	VFK(1)SGGIGDIVTDQPVDK	3	0.90844	2
I1KWM7	40	6-phosphogluconate dehydrogenase, decarboxylating	100796103	1								1	2.85e-06	133.05	TTSK(1)VDETVER	2	0.28158	2
I1KWM7	307	6-phosphogluconate dehydrogenase, decarboxylating	100796103	2	1	0.02	67.897	VEAAK(1)VFK	2	-2.9594	1	1	0.0286	66.692	VEAAK(1)VFK	2	-3.0776	1
I1KWM7	325	6-phosphogluconate dehydrogenase, decarboxylating	100796103	2	1	1.01e-07	127.3	SGGIGDIVTDQPVDK(1)K	2	1.0091	1	1	3.61e-09	118.21	SGGIGDIVTDQPVDK(1)K	2	0.69352	1
I1KWT3	114	Aldo_ket_red domain-containing protein	100807798	2								1	0.0204	67.334	AACEGSLK(1)R	2	0.39529	2	1	0.0114	77.662	AACEGSLK(1)R	2	0.35203	2
I1KWT3	256	Aldo_ket_red domain-containing protein	100807798	3	1	0.0301	62.582	VNELAAK(1)K	2	-3.1556	1	1	0.0193	78.516	VNELAAK(1)K	2	-3.0685	1	1	0.0198	78.516	VNELAAK(1)K	2	-3.9341	1
I1KXQ3	13	Uncharacterized protein	100787662	3	1	0.00597	72.531	GPGLYSDIGK(1)R	2	-0.24732	1	1	0.00252	81.525	GPGLYSDIGK(1)R	2	0.44183	2	1	0.00302	84.479	GPGLYSDIGK(1)R	2	0.73338	2
I1KXU2	36	Uncharacterized protein	GLYMA_08G301300	3	1	0.00412	114.28	LVYQTTK(1)K	2	1.3197	3	1	0.00706	102.51	LVYQTTK(1)K	2	0.73112	3	1	0.00396	101.43	LVYQTTK(1)K	2	1.5363	2
I1KXW9	219	PsbP domain-containing protein	100802315	3	1	4.83e-42	230.06	TADGDEGGK(1)HQLIAATVK	2	0.24357	7	1	3.98e-47	247	TADGDEGGK(1)HQLIAATVK	3	-0.5328	3	1	7.99e-48	260.11	TADGDEGGK(1)HQLIAATVK	3	0.21568	3
I1KXW9	236	PsbP domain-containing protein	100802315	3	1	0.0014	89.301	LYICK(1)AQAGDK	2	0.21505	6	1	2.21e-05	102.4	LYICK(1)AQAGDK	2	0.1202	4	1	0.000293	100.93	LYICK(1)AQAGDK	2	0.013521	6
I1KXW9	89	PsbP domain-containing protein	100802315	3	1	2.31e-07	116.51	PK(1)TNTDFLPYNGDGFK	2	0.27695	1	1	6.92e-07	111.73	PK(1)TNTDFLPYNGDGFK	3	-0.42395	2	1	0.000469	72.932	PK(1)TNTDFLPYNGDGFK	2	-0.038433	1
I1KYX9	55	Uncharacterized protein	100801962	3	1	0.000521	106.4	LSAIDFAGK(1)K	2	0.92476	2	1	0.00335	82.417	LSAIDFAGK(1)K	2	0.7365	1	1	0.0313	61.958	LSAIDFAGK(1)K	2	1.1613	1
I1KYX9	56	Uncharacterized protein	100801962	3	1	0.00329	57.148	K(1)HEVVGLAGQTLLK	3	0.29168	2	1	0.00128	69.331	K(1)HEVVGLAGQTLLK	3	0.44519	2	1	0.00792	50.077	K(1)HEVVGLAGQTLLK	3	0.48619	1
I1KZ13	370	Uncharacterized protein	100811552	1	1	0.0027	57.973	AAGGGK(1)HMGSELAQR	3	0.10555	1
I1KZ93	83	Uncharacterized protein	100784830	1								1	0.0363	60.436	APGK(1)IFWR	2	-0.28322	1
I1KZJ9	381	Uncharacterized protein	100810476	3	1	3.67e-14	176.42	EEQMSGQSAK(1)R	2	0.73054	2	1	1.21e-08	171.92	EEQMSGQSAK(1)R	2	-0.20188	1	1	1.8e-06	113.22	EEQMSGQSAK(1)R	2	0.067187	1
I1KZJ9	478	Uncharacterized protein	100810476	1	1	0.0115	45.618	SGVPLVAHEK(1)FAEPK	3	-0.32142	1
I1KZJ9	95	Uncharacterized protein	100810476	2	1	2.53e-05	73.138	LEK(1)SSIEHSLLGGSDSR	3	-0.66771	2								1	0.00051	68.243	LEK(1)SSIEHSLLGGSDSR	3	1.8412	2
I1KZJ9	494	Uncharacterized protein	100810476	3	1	0.0142	80.438	LVITPVK(1)K	2	0.25146	2	1	0.0108	91.318	LVITPVK(1)K	2	0.068885	2	1	0.0194	79.474	LVITPVK(1)K	2	0.19251	2
I1KZJ9	634	Uncharacterized protein	100810476	2								1	0.00885	50.305	LISK(1)SLTAVGISHK	3	0.17086	1	1	0.00111	70.638	LISK(1)SLTAVGISHK	3	0.22442	1
I1KZJ9	196	Uncharacterized protein	100810476	1	1	0.012	66.267	FTDLMVK(1)DEK	2	0.19186	1
I1KZJ9	654	Uncharacterized protein	100810476	3	1	2.02e-05	122.7	IDTTGTSIGK(1)R	2	0.37598	2	1	1.09e-05	122.7	IDTTGTSIGK(1)R	2	0.201	2	1	1.31e-05	135.99	IDTTGTSIGK(1)R	2	0.28198	2
I1L068	169	Uncharacterized protein	100784816	1								1	0.0308	68.016	TAATIYK(1)K	2	1.3597	1
I1L0K2	118	HTH myb-type domain-containing protein	GLYMA_09G029300	1															1	0.00528	61.765	DMVHIPGPK(1)R	3	-0.22699	2
I1L0K3	118	Uncharacterized protein	GLYMA_09G029300	2	1	0.00891	50.353	DMVHIPGPK(1)R	3	-0.15769	1	1	0.00288	68.335	DMVHIPGPK(1)R	3	-1.0718	1
I1L0W9	618	Uncharacterized protein	GLYMA_09G042000	1	1	0.00232	74.464	TDFNAAK(1)HK	3	-0.14747	1
I1L0W9	144	Uncharacterized protein	GLYMA_09G042000	3	1	0.00719	81.525	LPGVTSQK(1)R	2	0.21725	1	1	0.0258	63.426	LPGVTSQK(1)R	2	0.30752	1	1	0.0115	77.192	LPGVTSQK(1)R	2	0.25864	1
I1L0Z6	403	ULP_PROTEASE domain-containing protein	100802161	3	1	0.00615	55.899	TGK(1)HIDVNTWK	3	-0.7338	2	1	0.000767	77.776	TGK(1)HIDVNTWK	3	-0.019158	1	1	0.000432	89.038	TGK(1)HIDVNTWK	3	0.15169	2
I1L173	104	AAA domain-containing protein	100800550	2	1	0.0228	57.532	FLEYLDK(1)GR	2	-0.095819	1								1	0.0346	54.094	FLEYLDK(1)GR	2	-0.26536	1
I1L1F3	216	Uncharacterized protein	GLYMA_09G061000	3	1	0.0149	68.335	APLGGLEK(1)K	2	1.0308	1	1	0.00609	87.258	APLGGLEK(1)K	2	1.0672	1	1	0.0169	70.399	APLGGLEK(1)K	2	1.0529	1
I1L1K7	298	Uncharacterized protein	100788218	3	1	0.0217	58.743	VDWLTDK(1)MR	2	1.4896	2	1	0.00895	76.282	VDWLTDK(1)MR	2	-0.024636	1	1	0.021	65.719	VDWLTDK(1)MR	2	-0.3363	1
I1L1K7	126	Uncharacterized protein	100788218	3	1	1.95e-07	136.96	ELAQQIEK(1)VMR	2	1.153	2	1	1.02e-05	121.68	ELAQQIEK(1)VMR	2	0.11595	2	1	0.000271	102.4	ELAQQIEK(1)VMR	2	0.01816	2
I1L1K7	237	Uncharacterized protein	100788218	3	1	0.0104	89.369	FMNK(1)PVR	2	-2.116	3	1	0.0144	99.139	FMNK(1)PVR	2	-2.0978	2	1	0.0142	106.42	FMNK(1)PVR	2	-2.0088	2
I1L1K7	389	Uncharacterized protein	100788218	2								1	0.0105	67.519	DDEK(1)MLFDIQK	2	-0.068822	1	1	0.00527	73.881	DDEK(1)MLFDIQK	2	-1.7583	1
I1L1L5	1153	Uncharacterized protein	100803232	1															1	0.000815	82.663	LSEQPK(1)TALPSVSK	2	-0.22394	1
I1L1R2	205	Uncharacterized protein	100798788	3	1	0.00142	72.891	ITK(1)HLVASFPR	3	0.84719	1	1	0.000882	74.987	ITK(1)HLVASFPR	3	0.74516	2	1	0.00484	61.423	ITK(1)HLVASFPR	3	-0.090064	2
I1L1X6	132	Uncharacterized protein	GLYMA_09G077600	2	1	0.000911	112.36	GITK(1)VAFDR	2	0.44348	2	1	0.0014	110.53	GITK(1)VAFDR	2	-0.10754	2
I1L1X6	123	Uncharacterized protein	GLYMA_09G077600	2	1	0.0359	48.527	MGEIIAK(1)SCLEK	2	-0.89575	1	1	0.00163	81.904	MGEIIAK(1)SCLEK	2	-0.88351	1
I1L314	470	Heat shock protein 90-1	100811234	2	1	0.00624	72.29	DIYYITGESK(1)K	2	0.846	1								1	0.0024	86.911	DIYYITGESK(1)K	2	0.88399	1
I1L364	90	Uncharacterized protein	GLYMA_09G137700	1	1	0.00104	67.646	AK(1)HGSDTGTYDTEGR	3	0.31634	1
I1L3K2	171	Clp_N domain-containing protein	GLYMA_09G153200	2	1	0.0137	63.091	ALDWAIEEK(1)LK	2	-1.0581	1	1	0.000144	102.4	ALDWAIEEK(1)LK	2	0.5179	1
I1L3L5	85	Uncharacterized protein	100807124	1	1	0.00652	83.998	GIAQDDNK(1)R	2	1.467	1
I1L3L5	17	Uncharacterized protein	100807124	3	1	0.00543	58.476	LPVVK(1)SDHFGK	3	1.5561	1	1	0.0015	72.152	LPVVK(1)SDHFGK	3	1.436	1	1	0.0196	42.083	LPVVK(1)SDHFGK	3	1.2214	1
I1L3P6	285	T-complex protein 1 subunit gamma	100813370	1	1	0.0188	59.198	FK(1)PDLVITEK	2	-0.75374	1
I1L3P6	305	T-complex protein 1 subunit gamma	100813370	2	1	2.56e-06	76.817	GLSDLATHYLSK(1)HGVSAIR	3	0.77348	1								1	0.000578	59.339	GLSDLATHYLSK(1)HGVSAIR	3	0.28649	1
I1L3P6	526	T-complex protein 1 subunit gamma	100813370	2	1	0.0148	65.842	IDDIVSGIK(1)K	2	1.0214	1								1	0.0258	60.255	IDDIVSGIK(1)K	2	0.95153	1
I1L467	223	H15 domain-containing protein	GLYMA_09G177500	3	1	0.000724	83.692	ATTTDVSASAGPK(1)R	2	-0.86224	1	1	2.41e-06	113.53	ATTTDVSASAGPK(1)R	2	-1.1011	1	1	9.45e-08	121.24	ATTTDVSASAGPK(1)R	2	-0.39062	1
I1L4C8	7	Uncharacterized protein	100780556	1								1	0.0127	51.346	MENHGNK(1)R	2	-0.5983	1
I1L4F4	353	Uncharacterized protein	100787510	2								1	2.35e-07	97.271	VPCVAVVENMCHFDADGK(1)R	3	-0.51425	1	1	1.05e-11	118.37	VPCVAVVENMCHFDADGK(1)R	3	-0.8113	1
I1L4F4	236	Uncharacterized protein	100787510	3	1	0.00916	74.267	LLVMNPEK(1)K	2	0.47976	1	1	0.0152	71.614	LLVMNPEK(1)K	2	1.0004	1	1	0.0371	71.451	LLVMNPEK(1)K	2	0.54838	1
I1L4G7	1131	SEC7 domain-containing protein	GLYMA_09G189000	1	1	0.0131	52.549	NIPGEK(1)K(1)K	2	0.30193	1
I1L4G7	1132	SEC7 domain-containing protein	GLYMA_09G189000	1	1	0.0131	52.549	NIPGEK(1)K(1)K	2	0.30193	1
I1L4K5	51	Redoxin domain-containing protein	GLYMA_09G192800	2	1	0.00764	55.064	TFPENK(1)HVK	3	0.16696	3	1	0.0183	46.001	TFPENK(1)HVK	3	0.21871	3
I1L4K5	54	Redoxin domain-containing protein	GLYMA_09G192800	2	1	0.000437	100.22	HVK(1)FLADGAAK	2	1.068	3	1	1.2e-05	118.76	HVK(1)FLADGAAK	2	2.2554	4
I1L4U3	392	Peptidase_M3 domain-containing protein	100780377	2	1	0.00445	88.495	AEELLEK(1)LR	2	0.026254	1	1	0.0179	67.334	AEELLEK(1)LR	2	0.087333	1
I1L506	222	NAD(P)-bd_dom domain-containing protein	100799653	3	1	0.00703	98.997	PAFIYGK(1)R	2	-3.4657	3	1	4.73e-06	125.25	YPNSGIVLRPAFIYGK(1)R	3	-0.8989	5	1	0.00108	111.01	YPNSGIVLRPAFIYGK(1)R	3	-0.61124	5
I1L540	398	Phosphoribulokinase	100807126	2	1	1.65e-09	97.69	IRDLYEQLIATK(1)AETPVAAK	3	1.6826	3								1	1.09e-05	75.773	IRDLYEQLIATK(1)AETPVAAK	3	0.5505	2
I1L540	304	Phosphoribulokinase	100807126	2	1	0.0104	69.721	K(1)LTCSYPGIK	2	0.69902	2								1	0.00464	83.081	K(1)LTCSYPGIK	2	0.27311	1
I1L540	174	Phosphoribulokinase	100807126	1															1	2.53e-17	132.28	DGIAVEKPIYNHVTGLLDPPELIK(1)PPK	4	-0.60643	1
I1L540	213	Phosphoribulokinase	100807126	2	1	0.00114	138.07	FAWK(1)IQR	2	-0.19561	6								1	0.00133	138.07	FAWK(1)IQR	2	0.03099	6
I1L540	406	Phosphoribulokinase	100807126	2	1	0.0165	66.962	AETPVAAK(1)A	2	-0.26954	1								1	0.00978	82.645	AETPVAAK(1)A	2	0.24791	2
I1L564	221	ATP-dependent Clp protease proteolytic subunit	100814084	1															1	0.0135	47.429	EVMHNK(1)NNITR	3	-0.43684	1
I1L571	15	60S ribosomal protein L13	100305489	1	1	0.00171	96.492	K(1)HWQNYVK	2	-2.1533	9
I1L571	173	60S ribosomal protein L13	100305489	1	1	0.0122	68.657	VTDDMK(1)AFK	2	-0.71563	1
I1L5L4	151	tRNA-binding domain-containing protein	100810696	2	1	0.000975	94.692	VIVLSNLK(1)PR	2	0.11733	1	1	0.00656	72.321	VIVLSNLK(1)PR	2	0.037534	1
I1L5L4	142	tRNA-binding domain-containing protein	100810696	2	1	0.00954	52.247	YIPLEHLQGK(1)K	3	0.80332	1	1	0.0129	52.247	YIPLEHLQGK(1)K	3	0.13314	1
I1L5V0	443	Uncharacterized protein	GLYMA_09G235400	1	1	2.93e-05	73.279	VYYPGLPSHPEHELAK(1)R	4	0.42494	1
I1L5V0	190	Uncharacterized protein	GLYMA_09G235400	1	1	0.0329	46.069	TADLIDFK(1)ENR	2	-1.1779	1
I1L602	61	Uncharacterized protein	GLYMA_09G240600	2								0.999999	0.00233	60.542	KSELFVADVNTQLK(1)NK	3	-0.17947	1	1	1.45e-10	135.15	KSELFVADVNTQLK(1)NK	3	-0.22304	1
I1L602	228	Uncharacterized protein	GLYMA_09G240600	1															1	1.13e-56	239.96	FSTNENTLTLGTQHQLDPLTTLK(1)AR	3	0.34743	4
I1L602	21	Uncharacterized protein	GLYMA_09G240600	1															1	2.91e-05	103.46	DLLFK(1)DYHSDQK	3	-0.7773	3
I1L602	13	Uncharacterized protein	GLYMA_09G240600	1															1	0.00302	84.479	GPGLYSDIGK(1)K	2	-0.018598	3
I1L602	63	Uncharacterized protein	GLYMA_09G240600	2								1	0.00406	91.095	NK(1)NITTDIK	2	0.055792	2	1	0.0044	103.88	NK(1)NITTDIK	2	-0.32927	2
I1L683	61	Acyl carrier protein	GLYMA_09G248500	3	1	0.000493	105.2	VISCVK(1)NFQK	2	-0.54473	2	1	0.000276	107.79	VISCVK(1)NFQK	2	0.37632	2	1	0.000159	128.27	VISCVK(1)NFQK	2	0.5676	2
I1L683	49	Acyl carrier protein	GLYMA_09G248500	3	1	1.99e-15	185.25	GCFLDK(1)SEVTDR	2	-0.083694	2	1	3.18e-08	147.24	GCFLDK(1)SEVTDR	2	-0.72446	2	1	2.83e-07	147.24	GCFLDK(1)SEVTDR	2	-0.83189	2
I1L685	127	Calreticulin	100776652	2	1	0.00235	99.788	LLSGFVNQK(1)K	2	0.67756	1	1	0.00977	62.271	LLSGFVNQK(1)K	2	1.2444	1
I1L685	44	Calreticulin	100776652	3	1	0.0203	83.206	WVK(1)SDWK	2	-0.88509	2	1	0.0205	89.752	WVK(1)SDWK	2	-0.10045	2	1	0.0186	96.492	WVK(1)SDWK	2	0.0074867	2
I1L685	48	Calreticulin	100776652	2	1	0.00673	78.488	SDWK(1)SSEGK	2	1.7239	2								1	0.0198	66.758	SDWK(1)SSEGK	2	0.46455	1
I1L690	242	Uncharacterized protein	100777711	3	1	0.0262	55.806	ALEEAEALK(1)K	2	-1.2195	1	1	0.0042	78.488	ALEEAEALK(1)K	2	-0.23871	1	1	0.00589	79.201	ALEEAEALK(1)K	2	-0.71551	1
I1L6M0	136	Uncharacterized protein	100817104	1	1	0.0215	57.434	NK(1)VALVHK(1)EAGEK	2	-0.34241	1
I1L6M0	142	Uncharacterized protein	100817104	1	1	0.0215	57.434	NK(1)VALVHK(1)EAGEK	2	-0.34241	1
I1L6W0	222	Uncharacterized protein	100794734	3	1	0.00106	96.604	YENDWNVVK(1)R	2	1.2678	1	1	0.000168	113.69	YENDWNVVK(1)R	2	1.2245	1	1	0.000539	109.39	YENDWNVVK(1)R	2	1.138	1
I1L6W0	304	Uncharacterized protein	100794734	2	1	0.000248	104.24	ALEYENFDK(1)FDR	2	-0.92404	1	1	0.000325	92.856	ALEYENFDK(1)FDR	2	0.0063902	1
I1L6W0	409	Uncharacterized protein	100794734	3	1	0.0109	70.028	ALQIAEK(1)AR	2	0.72275	2	1	0.0267	60.102	ALQIAEK(1)AR	2	1.0582	2	1	0.0278	59.908	ALQIAEK(1)AR	2	1.5041	2
I1L6W0	245	Uncharacterized protein	100794734	3	1	0.00171	91.469	FTNALEAVK(1)K	2	1.8632	2	1	0.0032	83.081	FTNALEAVK(1)K	2	0.95591	1	1	0.0286	58.172	FTNALEAVK(1)K	2	0.59224	1
I1L6W0	418	Uncharacterized protein	100794734	1	1	0.0154	59.796	DAILSGK(1)FDQVR	2	-0.24565	1
I1L6W0	53	Uncharacterized protein	100794734	3	1	0.00157	74.611	AETPCMDSLK(1)K	2	-0.70598	3	1	0.00369	74.611	AETPCMDSLK(1)K	2	-0.74103	3	1	0.00351	66.267	AETPCMDSLK(1)K	2	-0.42195	4
I1L754	203	Uncharacterized protein	100819595	1	1	0.0157	72.275	HK(1)ASLELR	2	-0.13295	1
I1L7G4	394	NADH dehydrogenase [ubiquinone] flavoprotein 1, mitochondrial	100810522	2								1	1.81e-19	158.45	LSYFYK(1)HESCGQCTPCR	3	-0.69231	2	1	9.36e-11	132.64	LSYFYK(1)HESCGQCTPCR	3	-1.2367	2
I1L7H7	147	Malate dehydrogenase	100811402	3	1	0.0218	66.073	GAAIIK(1)AR	2	0.066909	1	1	0.0294	66.073	GAAIIK(1)AR	2	0.083397	1	1	0.0291	66.073	GAAIIK(1)AR	2	0.1433	1
I1L7H7	118	Malate dehydrogenase	100811402	3	1	1.03e-29	158.67	NVIIWGNHSSTQYPDVNHATVGEK(1)PVR	4	0.097923	3	1	1.69e-12	121.72	NVIIWGNHSSTQYPDVNHATVGEK(1)PVR	4	0.042086	3	1	7.37e-23	154.77	NVIIWGNHSSTQYPDVNHATVGEK(1)PVR	4	0.46241	2
I1L7H7	19	Malate dehydrogenase	100811402	3	1	3.1e-05	113.61	DVMTK(1)NVSIYK	2	-0.21898	8	0.999977	5.65e-05	94.122	KDVMTK(1)NVSIYK	3	-0.39531	4	0.999976	0.000174	92.295	KDVMTK(1)NVSIYK	3	-0.45639	4
I1L7H7	33	Malate dehydrogenase	100811402	3	1	1.38e-37	224.55	SQASALEK(1)HAAANCK	3	-0.65146	2	1	1.06e-31	220.96	SQASALEK(1)HAAANCK	3	-0.69724	4	1	4.5e-41	246.75	SQASALEK(1)HAAANCK	2	-0.35873	4
I1L7H7	25	Malate dehydrogenase	100811402	2								1	3.63e-13	162.41	NVSIYK(1)SQASALEK	2	-0.63018	3	1	1.24e-11	162.41	NVSIYK(1)SQASALEK	2	-0.2019	3
I1L7R5	302	Protein disufide isomerase-like protein	Gm	1	1	0.0094	71.614	LEEEVVK(1)LK	2	0.57861	1
I1L7R5	355	Protein disufide isomerase-like protein	Gm	1															1	0.0335	64.711	ADELTLK(1)K	2	-0.93815	1
I1L7R5	289	Protein disufide isomerase-like protein	Gm	2	1	1.07e-07	145.91	EFVAASDEEK(1)K	2	-0.18028	1								1	0.00061	93.839	EFVAASDEEK(1)K	2	-0.13686	1
I1L7R5	330	Protein disufide isomerase-like protein	Gm	2	1	0.000374	102.28	GSDYAK(1)NEIQR	2	0.09222	3								1	3.45e-05	128.97	GSDYAK(1)NEIQR	2	-0.44898	2
I1L7R5	84	Protein disufide isomerase-like protein	Gm	2	1	0.000532	79.639	SVLIGK(1)VDCDEHK	3	0.11753	2								1	0.000228	88.075	SVLIGK(1)VDCDEHK	3	0.25314	2
I1L7W1	766	Uncharacterized protein	100793361	2	1	2.28e-05	118.9	GINLSGGQK(1)QR	2	-1.0351	1	1	5.1e-07	141.08	GINLSGGQK(1)QR	2	-0.28573	1
I1L7W1	1145	Uncharacterized protein	100793361	2	1	0.0313	56.013	EFCGENIK(1)R	2	1.3712	1	1	0.0147	93.701	EFCGENIK(1)R	2	0.59422	1
I1L838	370	Epimerase domain-containing protein	100816596	1								1	0.00113	66.826	LGWQSTTNLPEDLK(1)ER	3	0.75471	1
I1L838	178	Epimerase domain-containing protein	100816596	3	1	3.16e-18	155.49	PVIDWAK(1)SSGVK	2	-0.14584	4	1	1.62e-16	136.49	PVIDWAK(1)SSGVK	2	-3.437	5	1	5.27e-12	133.32	PVIDWAK(1)SSGVK	2	-2.9277	6
I1L838	120	Epimerase domain-containing protein	100816596	3	1	4.53e-19	139.7	ELLGAGHSVTILTVGDEGSDK(1)MK	3	0.55007	2	1	4.42e-12	130.89	ELLGAGHSVTILTVGDEGSDK(1)MK	3	0.080949	3	1	1.02e-13	125.92	ELLGAGHSVTILTVGDEGSDK(1)MK	3	-0.1145	3
I1L8A9	96	H15 domain-containing protein	100795994	1								1	0.0285	49.097	QLPPNFK(1)K	2	0.92788	2
I1L8A9	287	H15 domain-containing protein	100795994	2	1	0.0198	76.064	SVK(1)SPAK(1)K	2	-0.57332	1	1	0.0337	65.224	SVK(1)SPAK(1)K	2	-0.86371	1
I1L8A9	104	H15 domain-containing protein	100795994	2	1	0.0343	69.198	LLLYHLK(1)K	2	-0.54462	1	1	0.0321	63.565	LLLYHLK(1)K	2	-0.3978	1
I1L8A9	111	H15 domain-containing protein	100795994	2	1	0.0239	56.432	LVAAGK(1)LVK	2	-0.47219	1	1	0.00902	76.064	LVAAGK(1)LVK	2	-0.53371	1
I1L8A9	283	H15 domain-containing protein	100795994	2	1	0.0198	76.064	SVK(1)SPAK(1)K	2	-0.57332	1	1	0.0337	65.224	SVK(1)SPAK(1)K	2	-0.86371	1
I1L8A9	87	H15 domain-containing protein	100795994	1	1	0.0319	69.998	FIEEK(1)HK	2	-0.2926	1
I1L8A9	138	H15 domain-containing protein	100795994	3	1	2.52e-10	131.54	LPPTRPAASSSSSSSPAK(1)K	3	0.16959	7	1	7.85e-05	81.316	LPPTRPAASSSSSSSPAK(1)K	3	0.12898	6	1	0.000336	66.636	LPPTRPAASSSSSSSPAK(1)K	3	0.48346	1
I1L8G3	41	Succinate--CoA ligase [ADP-forming] subunit beta, mitochondrial	GLYMA_10G039000	2	1	1.25e-10	95.195	LNIHEYQGAELMSK(1)HGVNVPR	4	0.68535	2	1	0.000669	67.11	LNIHEYQGAELMSK(1)HGVNVPR	4	0.80835	1
I1L8G3	100	Succinate--CoA ligase [ADP-forming] subunit beta, mitochondrial	GLYMA_10G039000	2								1	8.88e-11	130.29	GGVHIVK(1)TDQVEDIAGK	3	1.1114	1	1	2.78e-10	125.5	GGVHIVK(1)TDQVEDIAGK	3	0.35152	1
I1L8G3	393	Succinate--CoA ligase [ADP-forming] subunit beta, mitochondrial	GLYMA_10G039000	3	1	0.000138	110.64	LEGTNVDQGK(1)R	2	-0.23908	1	1	6.9e-06	128.08	LEGTNVDQGK(1)R	2	0.39592	1	1	8.31e-05	116.03	LEGTNVDQGK(1)R	2	-0.078901	2
I1L8G3	217	Succinate--CoA ligase [ADP-forming] subunit beta, mitochondrial	GLYMA_10G039000	3	1	0.0038	80.706	SIEQVK(1)NLYK	2	1.2372	2	1	0.00293	82.417	SIEQVK(1)NLYK	2	1.795	1	1	0.0323	53.237	SIEQVK(1)NLYK	2	4.1645	1
I1L8G3	130	Succinate--CoA ligase [ADP-forming] subunit beta, mitochondrial	GLYMA_10G039000	1															1	0.0134	68.515	IVSK(1)VYLCEK	2	0.3782	1
I1L8H7	149	Photosystem II reaction center Psb28 protein	100780777	1								1	0.0078	73.435	PSIIEAK(1)YVMR	2	0.61132	1
I1L8R2	186	Ribos_L4_asso_C domain-containing protein	100786828	3	1	0.000486	94.688	QIGAFPDAEK(1)AK	2	0.48215	1	1	7.02e-05	98.337	QIGAFPDAEK(1)AK	2	1.3661	1	1	4.32e-06	117.03	QIGAFPDAEK(1)AK	2	0.56171	1
I1L8R2	259	Ribos_L4_asso_C domain-containing protein	100786828	3	1	0.00158	88.338	FVVWTK(1)SAFEK	2	1.1244	2	1	0.000651	91.961	FVVWTK(1)SAFEK	2	1.4973	3	1	0.000334	98.156	FVVWTK(1)SAFEK	2	1.1647	3
I1L8R2	278	Ribos_L4_asso_C domain-containing protein	100786828	1	0.947079	6.34e-05	84.508	LDSIYGSFDK(0.053)PSEK(0.947)K	3	-0.45986	1
I1L8R2	110	Ribos_L4_asso_C domain-containing protein	100786828	3	1	0.00204	103.55	MFAPTK(1)IWR	2	-0.52002	3	1	0.00063	128.36	MFAPTK(1)IWR	2	-0.56157	3	1	0.00625	91.867	MFAPTK(1)IWR	2	-0.67876	3
I1L8R2	124	Ribos_L4_asso_C domain-containing protein	100786828	3	1	0.00622	124.37	INVNQK(1)R	2	-0.021067	1	1	0.00979	134.44	INVNQK(1)R	2	-0.57073	1	1	0.00705	124.37	INVNQK(1)R	2	-0.2006	2
I1L8R2	311	Ribos_L4_asso_C domain-containing protein	100786828	3	1	1.54e-08	130.72	IINSDEVQSVVRPIK(1)K	3	0.6844	2	1	4.72e-10	128.06	IINSDEVQSVVRPIK(1)K	3	-0.20159	4	1	2.67e-07	110.97	IINSDEVQSVVRPIK(1)K	3	-0.083246	4
I1L903	336	Isocitrate dehydrogenase [NAD] subunit, mitochondrial	100781465	3	1	4.46e-11	160.52	AILNTIAEGK(1)YR	2	0.51996	2	1	4.39e-08	142.97	AILNTIAEGK(1)YR	2	-0.16705	2	1	4.51e-06	116.03	AILNTIAEGK(1)YR	2	0.17355	2
I1L903	203	Isocitrate dehydrogenase [NAD] subunit, mitochondrial	100781465	1	1	0.000127	105.95	ANIMQK(1)TDGLFLK	2	-0.14589	1
I1L903	320	Isocitrate dehydrogenase [NAD] subunit, mitochondrial	100781465	3	1	8.72e-05	95.57	HLDLHDK(1)AEQIQK	3	0.8779	1	1	0.000464	76.156	HLDLHDK(1)AEQIQK	3	1.4833	1	1	0.0044	60.937	HLDLHDK(1)AEQIQK	3	1.5305	1
I1L927	154	Uncharacterized protein	GLYMA_10G061000	3	1	1.05e-09	106.75	TSSCPK(1)NINSVCPAELQVK	3	0.31149	2	1	1.47e-11	122.29	TSSCPK(1)NINSVCPAELQVK	3	-0.053534	1	1	9.94e-12	120.08	TSSCPK(1)NINSVCPAELQVK	3	-0.69157	2
I1L9G9	59	Uncharacterized protein	100785402	3	1	0.000243	91.961	IAGFSTHLMK(1)R	3	0.11583	5	1	0.000551	81.92	IAGFSTHLMK(1)R	3	-0.35504	5	1	1.19e-05	124.42	IAGFSTHLMK(1)R	3	-0.6498	4
I1L9G9	44	Uncharacterized protein	100785402	3	1	0.000929	91.62	VLEEVAIIPSK(1)R	2	1.1872	1	1	0.000644	90.861	VLEEVAIIPSK(1)R	2	1.1249	1	1	0.000144	101.53	VLEEVAIIPSK(1)R	2	2.1578	2
I1L9P5	140	Uncharacterized protein	100800397	3	1	0.000486	90.689	AK(1)HVTETLSK	3	0.33446	1	1	2.52e-05	119.74	AK(1)HVTETLSK	3	0.41808	1	1	0.00506	63.32	AK(1)HVTETLSK	3	0.61743	1
I1LA34	734	Calcium-transporting ATPase	100785768	1								1	0.0214	41.621	SLPLDK(1)HTLVTR	3	1.2621	1
I1LA34	47	Calcium-transporting ATPase	100785768	3	1	0.00426	113.5	WAADLVK(1)R	2	-1.6247	2	1	0.00456	118.74	WAADLVK(1)R	2	0.8734	1	1	0.0153	88.358	WAADLVK(1)R	2	0.8566	1
I1LA40	246	S-formylglutathione hydrolase	100786814	1								1	0.0383	77.058	FEQACK(1)K	2	0.43487	1
I1LA40	19	S-formylglutathione hydrolase	100786814	3	1	0.0208	70.525	MFGGYNK(1)R	2	-0.16927	2	1	0.00998	92.47	MFGGYNK(1)R	2	-0.48176	1	1	0.0217	74.255	MFGGYNK(1)R	2	0.5209	2
I1LAJ0	116	Uncharacterized protein	100170734	2	1	0.00228	84.687	AAAATAAGK(1)FK	2	1.0315	1	1	0.00105	89.266	AAAATAAGK(1)FK	2	0.78434	1
I1LAL4	352	Uncharacterized protein	100788248	1															1	0.0177	63.908	VDLDMLGTCK(1)K	2	-0.64562	1
I1LAZ4	248	Uncharacterized protein	100776327	3	1	0.00238	54.004	DGGELIFGGIDPK(1)HFK	3	-0.50307	1	1	0.00124	66.022	DGGELIFGGIDPK(1)HFK	3	-0.55993	1	1	7.89e-05	81.656	DGGELIFGGIDPK(1)HFK	3	-0.54754	1
I1LAZ4	261	Uncharacterized protein	100776327	1															1	0.0289	53.034	GDHIYVPVTK(1)K	2	-0.66363	1
I1LAZ4	251	Uncharacterized protein	100776327	1	1	0.00776	50.102	HFK(1)GDHIYVPVTK	3	-0.49937	1
I1LB61	152	Helicase ATP-binding domain-containing protein	100806070	1								1	0.0371	69.825	EK(1)PTDYR	2	-1.1408	1
I1LBK9	129	PITH domain-containing protein	GLYMA_10G161600	1								1	0.0406	51.346	YVK(1)FQNVR	2	-1.0987	1
I1LBM9	8	H15 domain-containing protein	100785055	2	1	0.0023	86.882	STASQPK(1)AK	2	0.15703	1								1	0.00226	83.456	STASQPK(1)AK	2	0.057223	1
I1LBM9	62	H15 domain-containing protein	100785055	2	1	0.0343	58.981	ELPATYK(1)K	2	0.45287	1	1	0.0377	58.981	ELPATYK(1)K	2	-0.38473	1
I1LBM9	70	H15 domain-containing protein	100785055	2								1	0.0361	64.265	LVLVHLK(1)K	2	-0.57681	2	1	0.0349	63.565	LVLVHLK(1)K	2	0.49962	2
I1LC20	229	Chlorophyll a-b binding protein, chloroplastic	100820327	3	1	1.5e-05	123.95	DPDQAALLK(1)VK	2	0.87877	1	1	0.000167	100.02	DPDQAALLK(1)VK	2	0.84693	1	1	0.000264	102.87	DPDQAALLK(1)VK	2	1.129	1
I1LCI1	352	Uncharacterized protein	100818544	3	1	0.0046	76.326	VDLEVFGSCK(1)K	2	0.55875	2	1	0.0012	89.301	VDLEVFGSCK(1)K	2	2.2063	1	1	0.00178	89.301	VDLEVFGSCK(1)K	2	2.2065	2
I1LCI1	65	Uncharacterized protein	100818544	1								1	0.0388	58.426	VTMGPK(1)GR	2	0.41402	1
I1LCI1	273	Uncharacterized protein	100818544	2	1	0.0108	87.639	VLELALK(1)R	2	-0.14051	2	1	0.00292	138.54	VLELALK(1)R	2	-0.22235	2
I1LCI1	370	Uncharacterized protein	100818544	2	1	1.37e-05	115.12	DDTVILDGAGDK(1)K	2	-0.68314	2	1	2.01e-05	107.65	DDTVILDGAGDK(1)K	2	-0.45966	2
I1LCI1	423	Uncharacterized protein	100818544	2	1	1.91e-08	135.81	IGGASEAEVGEK(1)K	2	-1.274	1	1	5.08e-05	95.264	IGGASEAEVGEK(1)K	2	-0.72069	1
I1LCI4	65	Superoxide dismutase	GLYMA_10G193500	2	1	0.0253	66.692	TYVENLK(1)K	2	-0.0031906	1	1	0.0421	60.019	TYVENLK(1)K	2	-0.33442	1
I1LCI4	58	Superoxide dismutase	GLYMA_10G193500	3	1	0.000545	89.805	HHK(1)TYVENLK	3	0.38881	6	1	0.0056	60.641	HHK(1)TYVENLK	3	0.80704	5	1	0.00657	58.511	HHK(1)TYVENLK	3	0.37188	2
I1LCI4	55	Superoxide dismutase	GLYMA_10G193500	1	0.999907	0.00108	41.933	FELKPPPYPLNGLEPVMSQQTLEFHWGK(1)HHK	6	-2.498	1
I1LCM5	388	Uncharacterized protein	100782567	3	1	4.47e-05	112.42	IAK(1)TEAELLAEK	2	-0.56012	1	1	3.22e-05	107.93	IAK(1)TEAELLAEK	2	-0.86109	2	1	0.000158	98.592	IAK(1)TEAELLAEK	2	-0.69578	1
I1LCM5	397	Uncharacterized protein	100782567	3	1	6.91e-06	139.86	TEAELLAEK(1)R	2	-0.15127	3	1	1.72e-05	149.96	TEAELLAEK(1)R	2	0.20832	3	1	1.35e-05	152.04	TEAELLAEK(1)R	3	0.36806	4
I1LCM5	322	Uncharacterized protein	100782567	1	1	0.0309	81.525	GGALIQK(1)WGR	2	1.0225	1
I1LCU6	326	Uncharacterized protein	GLYMA_10G205500	3	1	9.7e-05	93.478	LAHEILEAK(1)HENR	4	0.48065	5	1	2.55e-11	148.52	LAHEILEAK(1)HENR	4	-0.0080178	6	1	1.05e-09	148.52	LAHEILEAK(1)HENRR	4	-1.6155	9
I1LCU6	166	Uncharacterized protein	GLYMA_10G205500	3	1	0.00499	71.501	TLQFK(1)HIR	3	0.19309	2	1	0.00631	71.501	TLQFK(1)HIR	3	-0.51362	2	1	0.00911	60.436	TLQFK(1)HIR	3	-0.29441	1
I1LCU6	934	Uncharacterized protein	GLYMA_10G205500	1								1	0.00978	47.68	ADIPIAK(1)HYDEVLVSK	3	-0.71455	1
I1LCU6	419	Uncharacterized protein	GLYMA_10G205500	2								1	3.29e-07	96.379	LPGTSSANSSASSAALGQK(1)K	3	2.029	1	1	0.00014	68.168	LPGTSSANSSASSAALGQK(1)K	3	-0.043631	1
I1LCU6	457	Uncharacterized protein	GLYMA_10G205500	3	1	0.0353	50.194	IVLGNVK(1)DK	2	0.93961	1	1	0.0229	59.645	IVLGNVK(1)DK	2	0.60937	1	1	0.0257	50.353	IVLGNVK(1)DK	2	0.6467	1
I1LD10	263	N-acetyltransferase domain-containing protein	100305894	3	1	4.88e-16	122.79	VPEGANWPHPK(1)TSPDVK(1)FNFMMK	3	-1.4919	4	1	6.8e-05	78.098	VPEGANWPHPK(1)TSPDVK(1)FNFMMK	3	1.7664	4	1	9.25e-08	89.297	VPEGANWPHPK(1)TSPDVK(1)FNFMMK	3	-2.0829	3
I1LD10	257	N-acetyltransferase domain-containing protein	100305894	3	1	4.88e-16	122.79	VPEGANWPHPK(1)TSPDVK(1)FNFMMK	3	-1.4919	2	1	6.8e-05	78.098	VPEGANWPHPK(1)TSPDVK(1)FNFMMK	3	1.7664	1	1	9.25e-08	89.297	VPEGANWPHPK(1)TSPDVK(1)FNFMMK	3	-2.0829	1
I1LD66	61	Dihydrolipoamide acetyltransferase component of pyruvate dehydrogenase complex	100786455	1	1	0.0325	46.378	IVSWTK(1)SEGDK	2	-0.85222	1
I1LD66	370	Dihydrolipoamide acetyltransferase component of pyruvate dehydrogenase complex	100786455	2								1	0.0406	70.69	ELVDK(1)AR	2	-0.19707	1	1	0.0191	95.352	ELVDK(1)AR	2	0.069222	1
I1LDC2	55	RanBD1 domain-containing protein	100798469	3	0.999658	0.00732	58.338	FDKDGNQWK(1)ER	3	0.037437	1	0.994875	0.0321	40.093	FDK(0.005)DGNQWK(0.995)ER	3	-0.46928	1	0.999999	0.000963	82.069	FDKDGNQWK(1)ER	3	-0.45359	1
I1LDC2	63	RanBD1 domain-containing protein	100798469	2								1	0.00697	82.287	GAGTVK(1)FLK	2	-0.074295	1	1	0.0129	72.607	GAGTVK(1)FLK	2	-0.28294	2
I1LDG7	318	Uncharacterized protein	100812134	1	1	0.0327	51.135	GIYGPLGGSMK(1)K	2	-0.63874	1
I1LDS8	199	Cytochrome b5 heme-binding domain-containing protein	100791779	1	1	0.000257	67.299	DIDAAAAAAK(1)HTEDGK	2	1.0441	1
I1LDV5	399	Uncharacterized protein	100798111	2	1	1.23e-06	106.6	ITPAHDPNDFEVGK(1)R	3	0.222	1								1	0.000266	73.279	ITPAHDPNDFEVGK(1)R	3	-0.53727	1
I1LDV5	215	Uncharacterized protein	100798111	1								1	0.00573	58.172	FVSEVWEWK(1)HK	3	-1.6328	1
I1LDY8	363	Uncharacterized protein	GLYMA_10G242600	3	1	0.00112	72.681	DPAGMSHPVEK(1)R	3	-0.55585	1	1	0.000578	76.728	DPAGMSHPVEK(1)R	3	-0.037359	1	1	0.000281	89.231	DPAGMSHPVEK(1)R	3	-0.34016	2
I1LDY8	397	Uncharacterized protein	GLYMA_10G242600	3	1	0.00413	79.201	VAAYDK(1)TQGK	2	0.31114	1	1	0.00191	87.789	VAAYDK(1)TQGK	2	-0.29798	1	1	0.000674	102.52	VAAYDK(1)TQGK	2	-0.76172	1
I1LDZ4	180	DUF3700 domain-containing protein	100500104	1	1	0.0293	48.568	SCGK(1)SYAPFPK	2	0.71404	1
I1LE14	74	1,2-dihydroxy-3-keto-5-methylthiopentene dioxygenase	100500632	2	1	0.0123	68.525	VENYEQK(1)LK	2	1.3169	1	1	0.018	67.207	VENYEQK(1)LK	2	2.1583	1
I1LE62	384	Uncharacterized protein	100785229	2								1	7.96e-05	126.31	LFNAAYNAK(1)R	2	0.63798	1	1	0.000914	96.342	LFNAAYNAK(1)R	2	1.296	1
I1LEC3	214	Uncharacterized protein	100798293	1															1	1.51e-11	159	TLGALALTSK(1)VQYR	2	0.25358	1
I1LED1	100	Uncharacterized protein	100800755	2								1	0.0159	101.64	LESYYK(1)R	2	-0.39882	1	1	0.016	107.59	LESYYK(1)R	2	-0.25794	1
I1LEI7	147	APH domain-containing protein	100818359	3	1	0.0173	63.32	LEVAELK(1)SK	2	-1.0544	2	1	0.0104	73.499	LEVAELK(1)SK	2	-0.24037	1	1	0.00903	82.417	LEVAELK(1)SK	2	0.79865	1
I1LEK0	490	Glycosyltransferase	100778995	3	1	0.00603	85.807	IFSAGDFK(1)R	2	-0.018211	1	1	0.00975	77.533	IFSAGDFK(1)R	2	0.010008	1	1	0.0112	78.098	IFSAGDFK(1)R	2	0.19652	1
I1LEK0	376	Glycosyltransferase	100778995	3	1	0.000189	95.417	NSEKPFLWVVK(1)R	3	-1.9965	5	1	4.32e-07	118.87	NSEKPFLWVVK(1)R	3	-0.55999	6	1	3.51e-07	133.05	NSEKPFLWVVK(1)R	3	0.25981	6
I1LEQ9	73	Fructose-bisphosphate aldolase	100802732	3	1	1.33e-05	95.57	GILAIDESNATCGK(1)R	2	-0.56954	1	1	5e-09	121.99	GILAIDESNATCGK(1)R	2	-0.090138	1	1	1.28e-08	121.99	GILAIDESNATCGK(1)R	2	-0.43342	2
I1LEV5	318	Uncharacterized protein	100812875	1															1	3.79e-08	167.18	YDDTNPEAEK(1)K	2	-0.56399	1
I1LEV5	262	Uncharacterized protein	100812875	1															1	0.0159	83.948	DLLDK(1)HLK	2	-1.0055	1
I1LEZ0	4	Uncharacterized protein	100776333	1	1	0.0278	51.346	AAK(1)EENR	2	-1.1245	1
I1LEZ1	502	Nodulin-like domain-containing protein	100776865	2	1	0.00118	94.309	K(1)QLAASGLTR	2	0.16679	4	1	0.00499	74.841	K(1)QLAASGLTR	2	0.67831	1
I1LFD2	151	PsbP domain-containing protein	100818731	1															1	0.000633	65.231	ELGPMEEVVYDLVK(1)HR	3	-0.36488	1
I1LFD2	115	PsbP domain-containing protein	100818731	3	1	0.00792	54.066	AHDSAFK(1)DR	3	-0.45023	2	1	0.00705	61.161	AHDSAFK(1)DR	3	0.61374	1	1	0.0118	50.372	AHDSAFK(1)DR	3	-0.76539	1
I1LFE1	49	Uncharacterized protein	100305671	2	1	0.0135	50.194	YLPLDLRPK(1)K	3	0.38362	1	1	0.00154	73.887	YLPLDLRPK(1)K	3	-0.053383	2
I1LFE1	60	Uncharacterized protein	100305671	2	1	0.00412	67.207	LTK(1)HQASLK	3	0.31179	1	1	0.00733	60.342	LTK(1)HQASLK	3	0.63382	1
I1LFG4	731	TRANSKETOLASE_1 domain-containing protein	100781676	1															1	1.02e-07	118.52	EFGITK(1)EAVIAAAK	2	1.6358	2
I1LFG4	475	TRANSKETOLASE_1 domain-containing protein	100781676	1															1	7.54e-29	239.19	SYGDFQK(1)NTPEER	3	0.18162	3
I1LFG4	383	TRANSKETOLASE_1 domain-containing protein	100781676	1															1	0.00209	64.52	HTPEGAK(1)LEAEWNAK	3	-0.0084199	1
I1LFG4	371	TRANSKETOLASE_1 domain-containing protein	100781676	1															1	4.69e-10	117.18	NLGWPYEPFHVPEDVK(1)K	3	-0.25141	14
I1LFG4	722	TRANSKETOLASE_1 domain-containing protein	100781676	1															1	0.00155	87.026	FGASAPAGK(1)IYK	2	-0.75794	2
I1LFG4	128	TRANSKETOLASE_1 domain-containing protein	100781676	2	1	0.00199	86.189	YNPK(1)NPAWFNR	2	2.2849	1								1	0.00983	69.65	YNPK(1)NPAWFNR	2	2.7621	1
I1LFG4	725	TRANSKETOLASE_1 domain-containing protein	100781676	1															1	0.0252	68.536	IYK(1)EFGITK	2	-0.88811	1
I1LFG4	601	TRANSKETOLASE_1 domain-containing protein	100781676	1															1	5.31e-25	201.3	QK(1)LTQLPGTSIEGVEK	2	-0.17249	1
I1LFG4	334	TRANSKETOLASE_1 domain-containing protein	100781676	3	1	2.78e-20	122.79	VTTTIGFGSPNK(1)ANSYSVHGSALGAK	3	-0.4145	2	1	1.66e-25	161.68	VTTTIGFGSPNK(1)ANSYSVHGSALGAK	3	-0.93648	3	1	1.55e-37	178.69	VTTTIGFGSPNK(1)ANSYSVHGSALGAK	3	-0.5629	2
I1LFG6	50	Uncharacterized protein	GLYMA_10G293800	3	1	0.00933	40.211	ELNLSPNHYDLYGK(1)YK	3	-0.39159	1	1	8.28e-05	82.59	ELNLSPNHYDLYGK(1)YK	3	0.034836	1	1	2.37e-05	99.344	ELNLSPNHYDLYGK(1)YK	3	0.10842	1
I1LFG6	385	Uncharacterized protein	GLYMA_10G293800	3	1	0.0103	108.24	FMNIK(1)CR	2	-0.75655	2	1	0.0123	110.34	FMNIK(1)CR	2	-0.929	2	1	0.0147	105.2	FMNIK(1)CR	2	-0.65691	1
I1LFG6	254	Uncharacterized protein	GLYMA_10G293800	3	1	6.05e-19	178.84	ITIGQGPDEK(1)GMVR	2	-0.82456	1	1	2.49e-13	167.32	ITIGQGPDEK(1)GMVR	2	-0.25377	1	1	8.5e-12	167.32	ITIGQGPDEK(1)GMVR	2	-0.50249	1
I1LFG6	533	Uncharacterized protein	GLYMA_10G293800	1								1	0.0164	62.088	IEAIAK(1)SYGAR	2	-1.8155	1
I1LFN9	87	SWIB domain-containing protein	100306198	2								1	0.0331	54.784	TINCDEK(1)LK	2	-2.9875	1	1	0.0369	40.496	TINCDEK(1)LK	2	-2.7715	1
I1LFN9	79	SWIB domain-containing protein	100306198	1	1	4.68e-10	158.42	DNNLQDPTDK(1)R	2	-0.35845	1
I1LFS5	901	Uncharacterized protein	100775993	2	1	9.73e-06	120.49	SEDTFDVTPASK(1)R	2	-0.59333	1	1	6.4e-11	151.99	SEDTFDVTPASK(1)R	2	1.438	1
I1LG09	45	Uncharacterized protein	GLYMA_11G011400	3	1	0.0141	89.698	DVTMNSK(1)K	2	1.2539	1	1	0.0184	59.597	DVTMNSK(1)K	2	2.4817	1	1	0.016	50.805	DVTMNSK(1)K	2	2.8958	1
I1LGD7	31	S10_plectin domain-containing protein	GLYMA_11G021700	2	0.896891	0.000264	59.163	K(0.103)DFNLAK(0.897)HPEIDVPNLQVIK	4	0.88954	1								0.886881	0.000358	58.712	K(0.113)DFNLAK(0.887)HPEIDVPNLQVIK	4	0.121	2
I1LGD7	24	S10_plectin domain-containing protein	GLYMA_11G021700	2	1	0.000743	92.606	YLFQEGVCFAK(1)K	2	0.20915	2	1	0.0274	42.464	YLFQEGVCFAK(1)K	2	2.0885	1
I1LGG5	15	ADF-H domain-containing protein	100785437	1															1	3.89e-26	214.46	ANAASGMAVHDDCK(1)LR	2	-0.69956	1
I1LGM1	141	Uncharacterized protein	100775621	1	1	7.02e-08	138.24	FAVNK(1)TQLMEDR	2	1.5899	1
I1LGM2	417	Uncharacterized protein	100816776	1								1	0.00226	67.136	YPEAVK(1)HYTESIR	3	-0.98888	1
I1LGM2	6	Uncharacterized protein	100816776	1								1	0.0197	50.703	ADEAK(1)AK	2	-0.45221	1
I1LGU3	138	Uncharacterized protein	100305649	3	1	0.00733	97.431	LEVPENK(1)R	2	1.2776	2	1	0.0057	110.41	LEVPENK(1)R	2	0.95837	2	1	0.0117	97.431	LEVPENK(1)R	2	0.88257	2
I1LGU3	115	Uncharacterized protein	100305649	3	1	0.00275	98.048	AIEASEK(1)QR	2	0.16237	1	1	0.00401	91.265	AIEASEK(1)QR	2	-0.29251	1	1	0.00707	89.08	AIEASEK(1)QR	2	0.46028	1
I1LH06	448	Uncharacterized protein	100791104	1															1	0.00918	68.42	SQIK(1)NLLDPSSN	2	0.43996	1
I1LHP3	233	Uncharacterized protein	GLYMA_11G065500	1								1	0.0372	59.35	EYCDDTK(1)R	2	0.66323	1
I1LHR2	168	RRM domain-containing protein	100814484	1	1	0.000445	107.79	EFESYGPIK(1)R	2	-0.62079	1
I1LHV0	74	Uncharacterized protein	100306258	3	1	0.0266	53.567	TSGLIK(1)VDR	2	1.0832	1	1	0.0244	61.958	TSGLIK(1)VDR	2	1.0162	1	1	0.0368	40.533	TSGLIK(1)VDR	2	0.22974	1
I1LI02	96	H15 domain-containing protein	100797229	2								1	5.55e-05	102.05	ILGLQLK(1)NQAAR	2	0.30252	1	1	1.45e-06	131.83	ILGLQLK(1)NQAAR	2	0.03125	1
I1LIF9	104	SWIB domain-containing protein	100795307	1															1	0.0292	58.699	EIFCDEK(1)LK	2	-0.65266	1
I1LIF9	96	SWIB domain-containing protein	100795307	2	1	0.0349	45.653	LQNLQNPANK(1)K	2	-0.072671	1	1	0.0156	63.415	LQNLQNPANK(1)K	2	-0.184	1
I1LIN0	128	Uncharacterized protein	100815181	3	1	0.000612	97.734	LVDAAVAQLK(1)K	2	1.1142	2	1	0.000788	91.701	LVDAAVAQLK(1)K	2	1.3189	2	1	0.000219	107.11	LVDAAVAQLK(1)K	2	1.2286	1
I1LIN0	509	Uncharacterized protein	100815181	1															1	0.0122	92.838	VQELK(1)SQR	2	1.0589	1
I1LIN0	300	Uncharacterized protein	100815181	3	1	0.025	82.305	VQAVVK(1)K	2	-0.018778	1	1	0.0239	89.369	VQAVVK(1)K	2	0.31547	1	1	0.0361	76.035	VQAVVK(1)K	2	0.42378	1
I1LIR5	43	Carboxypeptidase	100781503	2								1	0.0107	49.448	VHGLPGQPPVK(1)FK	3	0.26658	1	1	0.00946	49.448	VHGLPGQPPVK(1)FK	3	0.021871	1
I1LIT1	142	Uncharacterized protein	100785606	3	1	0.0105	106.04	GK(1)FDESR	2	-0.53055	2	1	0.0231	87.181	GK(1)FDESR	2	-0.66211	2	1	0.0177	98.458	GK(1)FDESR	2	-0.38497	2
I1LIV8	42	Ribosomal_L7Ae domain-containing protein	100792324	2	1	2.49e-05	113.61	QFGIGGALPPK(1)R	2	0.83102	3	1	9.36e-07	125.97	QFGIGGALPPK(1)R	2	0.21618	4
I1LIV8	201	Ribosomal_L7Ae domain-containing protein	100792324	2	1	8.93e-15	163.64	TASVLCLTTVK(1)NEDK	2	0.50007	1	1	1.61e-21	187.37	TASVLCLTTVK(1)NEDK	2	-0.24073	1
I1LIV8	28	Ribosomal_L7Ae domain-containing protein	100792324	3	1	0.000223	130.41	VTNPLFEK(1)R	2	-0.46675	3	1	0.000909	121.6	VTNPLFEK(1)R	2	0.49314	3	1	0.00534	99.568	VTNPLFEK(1)R	2	0.16988	2
I1LIV8	53	Ribosomal_L7Ae domain-containing protein	100792324	2	1	0.000676	116.37	WPK(1)NVQIQR	2	0.065593	3	1	0.000485	134.26	WPK(1)NVQIQR	2	-0.30718	3
I1LIV8	222	Ribosomal_L7Ae domain-containing protein	100792324	2	1	2.69e-14	178.67	ANFNDK(1)YDEYR	2	0.13492	1	1	6.3e-07	137.01	ANFNDK(1)YDEYR	2	0.05884	1
I1LIV8	101	Ribosomal_L7Ae domain-containing protein	100792324	1	1	0.0022	84.198	YRPEDK(1)AEK	3	-0.88524	1
I1LIV8	178	Ribosomal_L7Ae domain-containing protein	100792324	2	1	0.0227	53.237	MEIPYCIVK(1)GK	2	0.35282	1	1	0.0261	53.237	MEIPYCIVK(1)GK	2	0.24612	1
I1LIV8	15	Ribosomal_L7Ae domain-containing protein	100792324	2	1	0.0168	75.109	APALAAK(1)K	2	0.14338	2	1	0.0216	75.213	APALAAK(1)K	2	0.46958	2
I1LIW3	128	Uncharacterized protein	GLYMA_11G104100	1								1	0.0228	62.463	SYDVQLIK(1)K	2	0.52715	1
I1LJ50	82	Uncharacterized protein	GLYMA_11G110000	3	1	0.00343	75.012	SK(1)SNAETIFPAK	2	1.5568	1	1	0.00398	72.681	SK(1)SNAETIFPAK	2	1.2146	1	1	0.0341	50.641	SK(1)SNAETIFPAK	2	0.60285	1
I1LJ68	369	Fructose-bisphosphate aldolase	100818915	1	1	2.06e-07	135.99	AK(1)SNSLAQLGK	2	0.33172	5
I1LJ68	348	Fructose-bisphosphate aldolase	100818915	3	1	1.24e-19	173.03	ALQNTALK(1)TWGGRPENVK	3	0.039341	13	1	3.81e-17	156.08	ALQNTALK(1)TWGGRPENVK	3	-0.39553	11	1	1.82e-16	181.76	ALQNTALK(1)TWGGRPENVK	3	-1.8249	13
I1LJ68	281	Fructose-bisphosphate aldolase	100818915	1								1	0.000297	89.911	DK(1)ASPQTVADYTLK	2	0.16911	1
I1LJ68	293	Fructose-bisphosphate aldolase	100818915	3	1	5.79e-08	119.45	ASPQTVADYTLK(1)LLHR	3	0.28608	3	1	2.86e-07	109.79	ASPQTVADYTLK(1)LLHR	3	0.38188	2	1	2.98e-07	109.79	ASPQTVADYTLK(1)LLHR	3	0.23649	4
I1LJ68	61	Fructose-bisphosphate aldolase	100818915	3	1	0.00132	91.961	TAK(1)TVASPGR	2	0.9477	1	1	0.00394	77.124	TAK(1)TVASPGR	2	0.83619	1	1	0.00084	96.229	TAK(1)TVASPGR	2	1.0589	1
I1LJ68	389	Fructose-bisphosphate aldolase	100818915	3	1	2.3e-11	168.02	YTGEGESEEAK(1)K	3	-0.038153	5	1	1.54e-09	169.89	YTGEGESEEAK(1)K	3	0.12587	8	1	5.44e-13	184.87	YTGEGESEEAK(1)K	2	0.35618	5
I1LJ68	82	Fructose-bisphosphate aldolase	100818915	3	1	2.96e-30	213.67	GILAMDESNATCGK(1)R	3	-0.38542	10	1	1.11e-18	159.18	GILAMDESNATCGK(1)R	2	-0.81377	10	1	1.35e-25	209.79	GILAMDESNATCGK(1)R	2	-0.44793	11
I1LJB4	54	Uncharacterized protein	GLYMA_11G115400	3	1	0.0287	52.49	LLSEAPK(1)FK	2	0.63933	1	1	0.0238	62.463	LLSEAPK(1)FK	2	0.8246	2	1	0.0263	61.161	LLSEAPK(1)FK	2	0.24599	2
I1LJD2	107	AA_TRNA_LIGASE_II domain-containing protein	100792325	1								1	0.0224	58.699	IGCAQAAK(1)NK	2	-0.84477	1
I1LJE3	394	Coatomer subunit gamma	100791801	1															1	0.0336	54.982	SLCLK(1)FPLK	2	0.17503	1
I1LJE3	419	Coatomer subunit gamma	100791801	2								1	0.0165	67.334	EEGGFDYK(1)K	2	-0.72886	1	1	0.0334	57.532	EEGGFDYK(1)K	2	-1.9458	1
I1LJE5	32	Uncharacterized protein	100795309	1								1	0.035	75.738	K(1)FSNQYK	2	0.65254	1
I1LJJ4	407	Uncharacterized protein	GLYMA_11G122700	1	1	0.0012	75.819	FLGHDGEK(1)LLR	3	-0.35372	1
I1LJJ4	124	Uncharacterized protein	GLYMA_11G122700	3	1	1.48e-08	121.82	ACAFQDTTEPSHALLK(1)R	3	-1.028	3	1	1.95e-10	121.82	ACAFQDTTEPSHALLK(1)R	3	-0.32282	3	1	3.25e-10	123.02	ACAFQDTTEPSHALLK(1)R	3	-0.0013438	3
I1LJJ4	239	Uncharacterized protein	GLYMA_11G122700	1															1	0.0374	48.899	SIPFPAWTVK(1)SSYK	2	-1.1862	1
I1LJM1	97	Rab-GAP TBC domain-containing protein	100819281	1															1	0.0233	57.532	PISIANANK(1)LK	2	0.76865	1
I1LJS6	202	Lipoxygenase	100786646	3	1	0.036	90.37	FDNPTK(1)R	2	0.40968	1	1	0.0185	93.992	FDNPTK(1)R	2	-0.12277	1	1	0.0178	101.6	FDNPTK(1)R	2	-1.2141	1
I1LJY2	334	NAD(P)-bd_dom domain-containing protein	100801140	3	1	0.000353	89.827	VHSDPSAPLK(1)R	3	0.12745	2	1	0.000335	87.568	VHSDPSAPLK(1)R	3	-0.013188	1	1	0.000814	82.008	VHSDPSAPLK(1)R	3	-0.11593	2
I1LJY2	264	NAD(P)-bd_dom domain-containing protein	100801140	2	1	0.000248	104.24	VIETDVK(1)YTFIK	2	1.0472	2								1	0.000726	91.62	VIETDVK(1)YTFIK	2	0.74589	2
I1LJY2	155	NAD(P)-bd_dom domain-containing protein	100801140	2	1	0.00366	95.523	IISNEQAK(1)R	2	0.17922	1								1	8.69e-07	172.94	IISNEQAK(1)R	2	-0.25224	3
I1LK43	177	NAD(P)-bd_dom domain-containing protein	100816443	3	1	0.000297	143.73	SCYDEGK(1)R	2	0.081186	4	1	0.00177	146.81	SCYDEGK(1)R	2	-0.86552	2	1	0.00607	118.5	SCYDEGK(1)R	2	-1.0038	2
I1LK48	147	RRM domain-containing protein	100817317	2	1	0.0257	61.56	ADAVAAVK(1)R	2	-0.28633	2	1	0.0404	43.502	RADAVAAVK(1)R	2	-0.2673	1
I1LK48	116	RRM domain-containing protein	100817317	3	1	0.000101	111.63	ELFAEVGDLK(1)R	2	-2.7212	1	1	1.09e-05	122.7	ELFAEVGDLK(1)R	2	-1.732	2	1	4.16e-05	127.87	ELFAEVGDLK(1)R	2	-2.8826	2
I1LK73	83	Ribosomal_L23eN domain-containing protein	100779362	1	1	1.42e-05	125.97	YPLTTESAMK(1)K	2	-0.059891	3
I1LK73	129	Ribosomal_L23eN domain-containing protein	100779362	1	1	0.00488	63.662	VNTLIRPDGTK(1)K	3	0.30247	1
I1LK73	117	Ribosomal_L23eN domain-containing protein	100779362	1	1	0.0321	60.91	MYDIQAK(1)K	2	2.0468	3
I1LK73	65	Ribosomal_L23eN domain-containing protein	100779362	1	1	0.00474	62.466	NK(1)LDHYQILK	3	0.024955	4
I1LL25	122	Uncharacterized protein	100806471	1	1	0.00609	46.558	EVASK(1)TNDSAGDGTTTASVLAR	3	-0.0082282	1
I1LL25	474	Uncharacterized protein	100806471	2	1	0.00375	91.549	DK(1)LDDADER	2	-0.31251	1	1	0.0404	51.998	DK(1)LDDADER	2	-0.29672	1
I1LL25	159	Uncharacterized protein	100806471	1	1	5.1e-07	98.633	LGLLSVTSGANPVSLK(1)R	3	-0.020053	1
I1LL25	175	Uncharacterized protein	100806471	1	1	0.000142	109.44	TVQGLVEELEK(1)K	2	0.2555	5
I1LLH3	249	MGS domain-containing protein	100780790	2	1	0.0135	67.334	GNQDDIK(1)FR	2	-1.7837	1	1	0.00789	79.489	GNQDDIK(1)FR	2	-1.4072	1
I1LLR5	69	Uncharacterized protein	100805754	3	1	0.00178	89.886	LVPWGNAK(1)LR	2	-0.10541	2	1	0.00339	79.986	LVPWGNAK(1)LR	2	0.13294	2	1	0.0319	70.908	LVPWGNAK(1)LR	2	-0.58318	1
I1LLS4	341	PKS_AT domain-containing protein	100806812	1								1	0.0222	74.255	VIAGIIK(1)R	2	0.4236	1
I1LM00	214	Uncharacterized protein	GLYMA_11G201200	1								1	0.0394	71.715	FMWK(1)PLK	2	-0.18603	1
I1LM03	153	Uncharacterized protein	100778483	1	1	0.0261	81.215	FSNITK(1)R	2	1.0274	1
I1LM03	147	Uncharacterized protein	100778483	1	1	0.0254	52.788	FLDK(1)FSNITK	2	-3.8142	1
I1LM73	290	UTP--glucose-1-phosphate uridylyltransferase	100794066	1	1	5.88e-16	116.74	VQLLEIAQVPDEHVSEFK(1)SIEK	3	-0.31878	1
I1LM82	136	Glutamate decarboxylase	GLYMA_11G213000	3	1	0.0237	54.005	LNDLLIEK(1)NK	2	0.30539	1	1	0.0284	53.6	LNDLLIEK(1)NK	2	0.91467	1	1	0.00573	78.043	LNDLLIEK(1)NK	2	0.75543	2
I1LM82	391	Glutamate decarboxylase	GLYMA_11G213000	3	1	0.0256	71.379	EITAIWK(1)K	2	0.044579	2	1	0.00983	81.296	EITAIWK(1)K	2	-0.0254	2	1	0.0122	60.478	EITAIWK(1)K	2	0.24959	2
I1LMB4	106	Gln-synt_C domain-containing protein	548082	1								1	5.49e-12	128.95	GNNILVICDAYTPAGEPIPTNK(1)R	3	0.41722	3
I1LMN5	374	FBPase domain-containing protein	100788090	2								1	3.51e-05	137.89	FEETLYGK(1)SR	3	0.030228	4	1	0.000188	126.19	FEETLYGK(1)SR	3	0.53265	5
I1LMN5	361	FBPase domain-containing protein	100788090	2								1	1.05e-12	162.93	TQVAYGSK(1)NEIIR	3	0.35402	6	1	5.57e-11	157.5	TQVAYGSK(1)NEIIR	3	0.22006	6
I1LMN5	300	FBPase domain-containing protein	100788090	1	1	0.0144	53.924	EK(1)GIFTNVTSPSAK	2	1.0357	1
I1LMN5	298	FBPase domain-containing protein	100788090	2								1	4.63e-08	114.99	YTGGMVPDVNQIIVK(1)EK	2	0.24857	3	1	7.75e-10	119.76	YTGGMVPDVNQIIVK(1)EK	2	-0.013619	6
I1LMN5	312	FBPase domain-containing protein	100788090	2								1	3.68e-11	146.77	GIFTNVTSPSAK(1)AK	2	-0.2398	4	1	1.43e-11	160.07	GIFTNVTSPSAK(1)AK	2	-0.37842	4
I1LMX6	275	Uroporphyrinogen decarboxylase	100817154	1								1	0.0421	60.019	QIIDTVK(1)K	2	-0.1347	1
I1LMX6	367	Uroporphyrinogen decarboxylase	100817154	1	1	4.63e-09	83.202	HILNLGHGIK(1)VGTPEENVAHFFEVAK	4	-0.70661	1
I1LN92	27	Uncharacterized protein	100800781	2	1	0.0328	69.198	VHFK(1)NTR	2	-3.6925	3	1	0.0235	86.794	VHFK(1)NTR	2	-2.7768	1
I1LN92	170	Uncharacterized protein	100800781	3	1	3.37e-10	162.68	EAETQLATSK(1)K	2	0.46118	2	1	7.89e-08	156.14	EAETQLATSK(1)K	2	0.10171	2	1	5.63e-08	161.93	EAETQLATSK(1)K	2	0.43293	2
I1LNC8	132	SHSP domain-containing protein	GLYMA_11G246600	3	1	9.2e-05	133.13	ECESEYK(1)MR	2	-1.5942	4	1	6.08e-05	155.84	ECESEYK(1)MR	2	-1.9125	4	1	0.00248	111.61	ECESEYK(1)MR	2	-1.743	4
I1LNP4	20	PKS_ER domain-containing protein	100790762	3	1	6.3e-16	115.54	YDAYGGGPAGLK(1)HVEVAVPSPK	3	-0.46695	2	1	1.79e-08	114.63	YDAYGGGPAGLK(1)HVEVAVPSPK	3	0.014865	3	1	9.36e-09	94.389	YDAYGGGPAGLK(1)HVEVAVPSPK	3	-0.014664	2
I1LNP4	307	PKS_ER domain-containing protein	100790762	2	1	0.000519	93.348	FPLSK(1)AEDAWAK	2	3.3172	1	1	1.96e-05	111.12	FPLSK(1)AEDAWAK	2	2.1055	1
I1LNX9	151	tRNA-binding domain-containing protein	GLYMA_12G009400	1															1	0.00148	92.538	VIVLSNLK(1)PR	2	-0.23085	1
I1LNY2	270	Ribosomal protein	100819124	3	1	0.00455	57.106	ADK(1)TGIVHLPFGK	3	0.10558	3	1	0.00255	66.004	ADK(1)TGIVHLPFGK	3	-0.30232	2	1	0.000666	73.877	ADK(1)TGIVHLPFGK	3	0.10338	3
I1LNY2	102	Ribosomal protein	100819124	2	1	0.0328	74.415	AALPLK(1)R	2	-0.60796	2	1	0.0306	83.614	AALPLK(1)R	2	-0.25579	1
I1LNY2	313	Ribosomal protein	100819124	2								1	8.59e-06	92.474	GVYWK(1)SAHICSAMGPSIR	3	0.3125	2	1	0.000977	56.081	GVYWK(1)SAHICSAMGPSIR	3	0.81302	1
I1LNY2	186	Ribosomal protein	100819124	3	1	0.000497	85.909	VAVLTQGEK(1)FDEAK	2	-0.18519	1	1	2.49e-11	150.22	VAVLTQGEK(1)FDEAK	2	-0.62173	1	1	2.86e-05	100.11	VAVLTQGEK(1)FDEAK	2	0.50929	1
I1LNY2	263	Ribosomal protein	100819124	2	1	0.0258	76.478	QGK(1)VEYR	2	1.5343	1	1	0.028	82.452	QGK(1)VEYR	2	-0.28747	1
I1LP44	3	Uncharacterized protein	100500200	2	1	4.61e-05	117.09	SK(1)TSEIITCK	2	-0.1375	1	1	0.015	49.28	SK(1)TSEIITCK	2	-0.73054	1
I1LP46	163	Uncharacterized protein	100500200	1															1	0.000282	93.839	IIGIDTNENK(1)R	2	0.25255	1
I1LPC3	701	Uncharacterized protein	100791830	1	1	0.0177	73.26	FLVQNAK(1)R	2	-0.2989	1
I1LPI1	162	Uncharacterized protein	100800454	3	1	0.00944	73.233	ELIEGLPK(1)K	2	-0.048408	2	1	0.00808	81.972	ELIEGLPK(1)K	2	-0.34602	2	1	0.0125	74.173	ELIEGLPK(1)K	2	-0.13452	2
I1LPI1	140	Uncharacterized protein	100800454	3	1	0.0148	73.26	IAVIK(1)AVR	2	-0.050203	2	1	0.00671	98.997	IAVIK(1)AVR	2	0.4236	1	1	0.0154	85.212	IAVIK(1)AVR	2	0.11059	2
I1LPI1	177	Uncharacterized protein	100800454	2	0.999999	0.000701	79.875	EGISKDEAEDAK(1)K	3	-0.2824	2								0.99984	0.0138	46.797	EGISKDEAEDAK(1)K	3	0.25428	1
I1LPI3	20	Uncharacterized protein	100305691	1	1	0.0159	42.19	GVTIHQPK(1)R	3	0.1967	1
I1LPJ0	165	ATP-dependent Clp protease proteolytic subunit	100791303	1								1	0.0153	47.154	DIAIHTK(1)HIVR	3	0.32046	1
I1LPL0	433	FAD-binding PCMH-type domain-containing protein	100814521	3	1	0.000489	66.893	LPVK(1)TMIYPEPGFELHR	3	1.0212	1	1	5.72e-05	79.92	LPVK(1)TMIYPEPGFELHR	3	0.70076	1	1	0.00062	66.893	LPVK(1)TMIYPEPGFELHR	3	0.28748	1
I1LPL2	28	Ribosomal_L7Ae domain-containing protein	100775472	3	1	0.00336	97.472	VSNPLFEK(1)R	2	0.40226	1	1	0.00578	88.056	VSNPLFEK(1)R	2	0.54478	1	1	0.00488	103.26	VSNPLFEK(1)R	2	0.50215	2
I1LPL2	53	Ribosomal_L7Ae domain-containing protein	100775472	1															1	0.0035	111.82	WPK(1)NVQIQR	2	-0.23577	3
I1LPL2	178	Ribosomal_L7Ae domain-containing protein	100775472	1															1	0.0111	68.536	MEIPYCIVK(1)GK	2	0.89784	1
I1LPL2	222	Ribosomal_L7Ae domain-containing protein	100775472	1															1	5.85e-06	146.16	ANFNDK(1)YDEYR	2	0.006109	1
I1LPL2	15	Ribosomal_L7Ae domain-containing protein	100775472	1															1	0.0213	75.109	APALAAK(1)K	2	-0.2884	2
I1LPL2	189	Ribosomal_L7Ae domain-containing protein	100775472	1															1	0.0339	64.42	LGTVVHK(1)K	2	3.3446	1
I1LPL2	42	Ribosomal_L7Ae domain-containing protein	100775472	1															1	2.42e-06	127.87	QFGIGGALPPK(1)R	2	0.26082	4
I1LPN5	192	PLCXc domain-containing protein	100789013	1															1	0.0356	60.478	VICVWK(1)PR	2	-1.28	1
I1LPR9	74	PEROXIDASE_4 domain-containing protein	100170727	2	1	2.84e-06	96.673	NEEEYSHGANNGLK(1)K	3	-0.84571	1	1	1.3e-07	115.91	NEEEYSHGANNGLK(1)K	3	-0.50662	1
I1LPR9	84	PEROXIDASE_4 domain-containing protein	100170727	3	1	0.00338	78.903	AIDFCEEVK(1)EK	2	0.78713	2	1	0.00214	81.92	AIDFCEEVK(1)EK	2	-0.51144	2	1	0.00451	77.124	AIDFCEEVK(1)EK	2	-0.73138	3
I1LPZ3	67	V-type proton ATPase subunit a	WBb225L1.8	2								1	0.0316	67.494	TYAAQIK(1)R	2	-0.09771	1	1	0.0199	78.377	TYAAQIK(1)R	2	-0.718	1
I1LQ66	193	NAD(P)-bd_dom domain-containing protein	100779056	1	1	0.000172	62.281	IDYQATK(1)NLIDAATVAK	2	-1.9773	1
I1LQA3	206	Trigger_N domain-containing protein	GLYMA_12G048900	3	1	2.72e-08	145.31	ISTTQTQEQLK(1)K	2	-0.22984	2	1	4.67e-12	188.26	ISTTQTQEQLK(1)K	2	-0.20723	3	1	2.37e-09	165.35	ISTTQTQEQLK(1)K	2	-0.32203	2
I1LQA9	45	Uncharacterized protein	100781742	3	1	9.93e-16	190.26	QATAQVLASQK(1)R	2	-0.77289	2	1	2.93e-22	223.22	QATAQVLASQK(1)R	2	-0.036958	1	1	1.35e-25	225.63	QATAQVLASQK(1)R	2	0.49765	2
I1LQL6	384	NAD(P)-bd_dom domain-containing protein	100790239	1								1	0.00459	100.57	KLEEEVK(1)K	2	-0.80348	1
I1LQL6	261	NAD(P)-bd_dom domain-containing protein	100790239	1								1	4.68e-05	104.24	VIETDVK(1)YTFIK	2	1.6415	2
I1LQL6	446	NAD(P)-bd_dom domain-containing protein	100790239	1								0.999998	8.07e-18	155.88	LSSQITTSIQKPDEDEK(1)PK	3	0.084596	1
I1LQL6	331	NAD(P)-bd_dom domain-containing protein	100790239	2								1	0.00201	84.507	VYSDPGAPLK(1)R	2	-0.31027	2	1	0.00504	77.062	VYSDPGAPLK(1)R	2	-3.475	2
I1LQL6	152	NAD(P)-bd_dom domain-containing protein	100790239	1								1	0.000146	152.34	IISNEQAK(1)R	2	0.14383	4
I1LQR4	429	Uncharacterized protein	GLYMA_12G064000	1															1	0.0129	93.649	NTTIPTK(1)K	2	0.0020601	4
I1LQR4	74	Uncharacterized protein	GLYMA_12G064000	2								1	6.18e-09	115.56	NQVAMNPINTVFDAK(1)R	3	-0.63091	1	1	1.85e-13	136.39	NQVAMNPINTVFDAK(1)R	3	-1.2129	2
I1LQR4	334	Uncharacterized protein	GLYMA_12G064000	2								1	2.08e-08	114.55	MDK(1)STVHDVVLVGGSTR	3	0.032432	1	1	3.8e-07	95.5	MDK(1)STVHDVVLVGGSTR	3	0.15683	1
I1LQR4	513	Uncharacterized protein	GLYMA_12G064000	2								1	0.00244	99.013	ITITNDK(1)GR	2	0.35034	2	1	0.00403	107.21	ITITNDK(1)GR	2	1.2158	2
I1LQR4	252	Uncharacterized protein	GLYMA_12G064000	2								1	1.84e-12	164.9	MVNHFVQEFK(1)R	3	-0.36966	11	1	9.23e-09	166.14	MVNHFVQEFK(1)R	3	0.093033	16
I1LQR4	191	Uncharacterized protein	GLYMA_12G064000	2								1	1.33e-10	126.43	IINEPTAAAIAYGLDK(1)K	3	0.10092	7	1	2.22e-09	116.13	IINEPTAAAIAYGLDK(1)K	2	0.32263	7
I1LQR4	59	Uncharacterized protein	GLYMA_12G064000	2								1	2.62e-17	139.95	LIGDAAK(1)NQVAMNPINTVFDAK	3	1.1122	1	1	1.55e-13	129.85	LIGDAAK(1)NQVAMNPINTVFDAK	3	1.3757	1
I1LQR4	530	Uncharacterized protein	GLYMA_12G064000	2								1	0.000793	121.73	MVQEAEK(1)YK	2	-0.66472	2	1	0.00375	109.66	MVQEAEK(1)YK	2	-0.38559	3
I1LQU5	83	Ribosomal_L23eN domain-containing protein	100500043	2								1	0.000117	106.67	YPLTTESAMK(1)K	2	0.11692	3	1	0.000338	99.752	YPLTTESAMK(1)K	2	0.078827	3
I1LQU5	117	Ribosomal_L23eN domain-containing protein	100500043	2								1	0.0175	81.296	MYDIQAK(1)K	2	1.3621	2	1	0.0173	82.452	MYDIQAK(1)K	2	2.8498	2
I1LQU5	65	Ribosomal_L23eN domain-containing protein	100500043	2								1	0.00602	59.367	NK(1)LDHYQILK	3	-0.20012	3	1	0.00134	79.659	NK(1)LDHYQILK	3	-0.21785	4
I1LQU5	17	Ribosomal_L23eN domain-containing protein	100500043	1															1	0.0319	53.756	AQALK(1)TAK	2	-2.8271	1
I1LR10	81	Mitogen-activated protein kinase	100801339	2								1	0.0211	40.278	IANAFDNHMDAK(1)R	3	-0.37389	1	1	0.0119	46.318	IANAFDNHMDAK(1)R	3	-0.41213	1
I1LR60	474	Uncharacterized protein	GLYMA_12G078100	3	1	0.00616	81.017	DK(1)LEDADER	2	-0.1552	2	1	0.00827	78.342	DK(1)LEDADER	2	0.20074	1	1	0.0102	78.342	DK(1)LEDADER	2	-0.0043175	1
I1LR60	122	Uncharacterized protein	GLYMA_12G078100	2								1	0.00133	55.302	EVASK(1)TNDSAGDGTTTASVLAR	3	-0.40232	1	1	0.00455	48.852	EVASK(1)TNDSAGDGTTTASVLAR	3	-0.84785	1
I1LR60	175	Uncharacterized protein	GLYMA_12G078100	2								1	1.23e-06	122.46	TVQGLVEELEK(1)K	2	0.53652	3	1	0.000169	98.942	TVQGLVEELEK(1)K	2	0.25774	5
I1LR60	159	Uncharacterized protein	GLYMA_12G078100	2								1	2.57e-10	117.13	LGLLSVTSGANPVSLK(1)R	2	-0.14707	2	1	6.83e-26	209.66	LGLLSVTSGANPVSLK(1)R	2	0.20685	2
I1LR73	105	VOC domain-containing protein	GLYMA_12G079700	3	1	0.00438	91.867	VLGMSLLK(1)R	2	-0.20335	2	1	0.00247	102.07	VLGMSLLK(1)R	2	-0.77701	2	1	0.00682	91.867	VLGMSLLK(1)R	2	-0.37392	2
I1LRH8	36	Uncharacterized protein	GLYMA_12G090500	1	1	0.0239	60.398	AAENAYFK(1)K	2	2.0005	1
I1LRH8	83	Uncharacterized protein	GLYMA_12G090500	3	1	0.0252	77.282	VSTDK(1)YR	2	0.0024704	1	1	0.014	101.64	VSTDK(1)YR	2	0.50123	1	1	0.0105	114.78	VSTDK(1)YR	2	-0.38024	1
I1LRM2	30	Uncharacterized protein	547558	3	1	0.0243	60.102	NASQDDLK(1)K	2	0.15	1	1	0.0258	63.426	NASQDDLK(1)K	2	-0.25932	1	1	0.0114	77.533	NASQDDLK(1)K	2	-0.39284	1
I1LRM2	138	Uncharacterized protein	547558	3	1	0.00312	72.898	VSLEDLYLGTSK(1)K	2	-0.72039	1	1	0.00836	68.044	VSLEDLYLGTSK(1)K	2	0.27753	1	1	0.00273	74.789	VSLEDLYLGTSK(1)K	2	-0.78928	2
I1LS55	364	Uncharacterized protein	100818408	2	1	0.00808	78.264	LQLILFGK(1)K	2	-0.23037	2								1	0.00866	86.136	LQLILFGK(1)K	2	-0.22486	2
I1LS55	315	Uncharacterized protein	100818408	1															1	1.3e-07	98.316	YK(1)SSLHAFQTIVANEGAK	3	0.1949	2
I1LS94	448	Acyl-coenzyme A oxidase	100780811	1								1	0.0133	61.409	EACGGQGVK(1)SENR	2	-1.8646	1
I1LSA1	148	Uncharacterized protein	102662849	3	1	3.05e-07	104.88	DNLGLDNHHSLNGSNK(1)R	3	-0.38443	2	1	3.89e-05	83.891	DNLGLDNHHSLNGSNK(1)R	3	0.18996	2	1	4.76e-08	112.82	DNLGLDNHHSLNGSNK(1)R	3	-0.40193	3
I1LSM6	174	Trafficking protein particle complex subunit	GLYMA_12G135200	2								0.999979	0.0133	47.548	LLK(1)HVPEEYPYKDDE	3	-0.052404	1	0.999963	0.00625	44.734	LLK(1)HVPEEYPYKDDE	3	0.47958	1
I1LSZ2	27	Ubiquitin carboxyl-terminal hydrolase	100805602	3	1	6.28e-05	91.657	IYK(1)HECCVSFDSPR	3	0.13513	2	1	7.9e-09	125.67	IYK(1)HECCVSFDSPR	3	0.1535	2	1	6.23e-06	102.39	IYK(1)HECCVSFDSPR	3	0.12182	2
I1LSZ7	54	Proteasome subunit alpha type	100803124	3	1	0.0062	74.306	DSICVVTQK(1)K	2	-0.44462	1	1	0.0196	63.212	DSICVVTQK(1)K	2	-1.0504	1	1	0.0325	60.305	DSICVVTQK(1)K	2	-0.38982	1
I1LSZ7	181	Proteasome subunit alpha type	100803124	3	1	3.59e-10	161.99	DQEAINFLEK(1)K	2	0.23841	2	1	4.06e-07	146.36	DQEAINFLEK(1)K	2	0.58288	2	1	1.66e-05	134.99	DQEAINFLEK(1)K	2	0.46779	2
I1LSZ7	45	Proteasome subunit alpha type	100803124	2								1	0.00298	76.326	GK(1)DSICVVTQK	2	-0.32838	1	1	0.000323	98.902	GK(1)DSICVVTQK	2	1.0147	1
I1LT50	47	Uncharacterized protein	GLYMA_12G154400	3	1	0.00208	90.05	ICCACPDTK(1)R	2	-1.0301	1	1	0.00223	87.568	ICCACPDTK(1)R	2	0.050512	1	1	0.00574	79.659	ICCACPDTK(1)R	2	-0.099223	1
I1LT59	134	Uncharacterized protein	100782796	1	1	0.0113	81.95	SVQAMK(1)ER	2	0.44861	1
I1LTA4	276	EF1Bgamma class glutathione S-transferase	EF1Bgamma2	2	1	0.00917	91.069	MILDEWK(1)R	2	-1.6253	2	1	0.0277	70.256	MILDEWK(1)R	2	-0.79437	1
I1LTA4	9	EF1Bgamma class glutathione S-transferase	EF1Bgamma2	3	1	1.99e-11	172.11	ALILHATK(1)TNK	2	-0.4534	1	1	8.49e-09	160.67	ALILHATK(1)TNK	2	-0.33236	1	1	1.27e-08	162.68	ALILHATK(1)TNK	2	-0.40536	1
I1LTA4	393	EF1Bgamma class glutathione S-transferase	EF1Bgamma2	2	1	0.00234	84.352	VDISDETQK(1)ER	2	0.28795	1								1	0.00242	85.973	VDISDETQK(1)ER	2	-0.80471	1
I1LTA4	283	EF1Bgamma class glutathione S-transferase	EF1Bgamma2	3	1	2.2e-05	130.98	LYSNTK(1)TNFR	2	-1.0517	4	1	2.34e-06	161.17	LYSNTK(1)TNFR	2	-0.85076	2	1	3.43e-05	142.83	LYSNTK(1)TNFR	2	-0.60993	2
I1LTL9	509	Uncharacterized protein	100783508	1															1	0.0319	53.557	FEK(1)FGMSPSK	2	-1.2815	1
I1LTL9	672	Uncharacterized protein	100783508	1															1	0.00626	76.24	SPVAK(1)NVDLR	2	0.6746	1
I1LTL9	506	Uncharacterized protein	100783508	1															1	4.35e-06	92.39	ELQETVQYPVEHPEK(1)FEK	3	0.2882	2
I1LTZ2	65	Hist_deacetyl domain-containing protein	100820007	1								1	0.024	72.879	NLVSILK(1)R	2	-0.35503	1
I1LU31	143	Uncharacterized protein	100784395	3	1	0.0022	82.261	NYIMDILK(1)R	2	0.36112	3	1	0.00189	107.79	NYIMDILK(1)R	2	-0.15629	4	1	0.00385	111.61	NYIMDILK(1)R	2	-0.088122	6
I1LU31	376	Uncharacterized protein	100784395	1								1	0.0174	45.28	LSSHDSVFHVK(1)K	4	-0.18037	2
I1LU31	58	Uncharacterized protein	100784395	3	1	0.0115	97.093	YK(1)STVFR	2	1.0671	2	1	0.00833	136.11	YK(1)STVFR	2	0.32075	2	1	0.00746	121.99	YK(1)STVFR	2	-0.13576	3
I1LU31	100	Uncharacterized protein	100784395	1								1	0.000195	81.632	SFSHLFDMDLVDK(1)K	3	3.5829	1
I1LU39	10	DLH domain-containing protein	100790249	1								1	0.0144	47.053	ASTESSPFK(1)K	2	-1.7728	1
I1LUH6	359	Uncharacterized protein	100785990	1								1	0.00315	95.502	LQLVLFGK(1)K	2	-0.35772	2
I1LUH6	310	Uncharacterized protein	100785990	3	1	0.00787	73.499	YK(1)SSLEAFK	2	1.4743	2	1	0.0194	66.056	YK(1)SSLEAFK	2	2.2075	2	1	0.0206	66.056	YK(1)SSLEAFK	2	2.2993	2
I1LUR0	199	Uncharacterized protein	100811126	1	1	0.0351	67.032	LELAK(1)AR	2	-0.17993	1
I1LUS3	14	Histone H2A	100816280	3	1	0.00135	89.189	TLGSSAAK(1)K	2	0.74686	4	1	0.00132	86.772	TLGSSAAK(1)K	2	0.38131	5	1	0.00047	96.745	TLGSSAAK(1)K	2	0.50207	5
I1LUS3	6	Histone H2A	100816280	3	1	0.00135	89.189	GK(1)TLGSSAAK(1)K	2	0.064906	4	1	0.00119	91.549	GK(1)TLGSSAAK(1)K	2	-0.087124	5	1	0.00047	96.745	GK(1)TLGSSAAK(1)K	2	0.074113	4
I1LV54	134	Uncharacterized protein	100803116	2	1	0.0357	57.859	VLEGLVK(1)K	2	0.80711	1	1	0.0286	69.598	VLEGLVK(1)K	2	0.78722	1
I1LV59	61	UBIQUITIN_CONJUGAT_2 domain-containing protein	100306707	2	1	0.0238	56.548	ICLDILK(1)DK	2	-0.20584	1	1	0.0325	55.314	ICLDILK(1)DK	2	-1.0308	1
I1LV59	99	UBIQUITIN_CONJUGAT_2 domain-containing protein	100306707	1								1	0.0109	44.13	HWK(1)SNEAEAVETAK	3	0.58391	1
I1LV59	51	UBIQUITIN_CONJUGAT_2 domain-containing protein	100306707	1	1	0.0115	51.998	IYHPNIDK(1)LGR	3	-0.7597	1
I1LVC9	137	Uncharacterized protein	GLYMA_12G236700	1								1	0.00251	79.492	LK(1)QEEYFGGSK	2	0.057419	1
I1LVC9	296	Uncharacterized protein	GLYMA_12G236700	1															1	0.000167	97.69	NK(1)TLIFSFDSTK	2	0.50668	1
I1LVG3	189	ENT domain-containing protein	100791651	3	1	1.71e-20	124.17	SFGGPSPPFHPQTVTAPHQPSSSAAK(1)R	4	-0.19063	1	1	1.28e-08	109.25	SFGGPSPPFHPQTVTAPHQPSSSAAK(1)R	4	0.75256	4	1	4.72e-12	94.96	SFGGPSPPFHPQTVTAPHQPSSSAAK(1)R	4	0.91428	5
I1LVP7	411	Plasma membrane ATPase	GLYMA_13G097900	1															1	0.00036	83.204	EVHFLPFNPVDK(1)R	3	-0.62571	2
I1LVP7	582	Plasma membrane ATPase	GLYMA_13G097900	1															1	1.12e-07	100.02	K(1)HICGMTGDGVNDAPALK	3	-0.1882	4
[truncated: 1,150 more rows]

## Sheet: Table S2
Protein accession	Position	Amino acid	Protein description	Gene name	Localization probability	PEP	Score	Modified sequence	Charge	Mass error [ppm]	MS/MS Count
A0A0B5E2H5	215	K	DHAR class glutathione S-transferase	DHAR2	1	0.000722442	72.891	LYHLEIALGHYK(1)K	3	-0.14506	3
A0A0B5E2H5	256	K	DHAR class glutathione S-transferase	DHAR2	1	1.09154e-09	110.09	TSAQPQDVIEGWRPK(1)VEG	3	-0.24551	4
A0A0B5E2H5	111	K	DHAR class glutathione S-transferase	DHAR2	1	0.00883633	72.2	VPVIK(1)FDEK	2	0.46896	2
A0A0B5E2H5	80	K	DHAR class glutathione S-transferase	DHAR2	1	0.00210462	61.444	VLLTLEEK(1)HLPYDPK	3	-1.7593	3
A0A0R0C5S4	88	K	KH type-2 domain-containing protein	GLYMA_U009100	1	0.0123166	68.557	FLIEGK(1)SQK	2	0.72634	2
A0A0R0C5S4	64	K	KH type-2 domain-containing protein	GLYMA_U009100	1	0.000253801	72.662	ISSGVEGIGQIK(1)IQK	2	-0.93438	1
A0A0R0C5S4	101	K	KH type-2 domain-containing protein	GLYMA_U009100	1	1.03417e-14	188.96	IEELQTNMQK(1)K	2	-0.39441	4
A0A0R0C5S4	44	K	KH type-2 domain-containing protein	GLYMA_U009100	1	0.00871716	72.325	DCIK(1)NYIQK	2	1.466	1
A0A0R0E6R3	22	K	Uncharacterized protein	GLYMA_20G026100	1	0.00392485	54.898	EHVVGWYSTGPK(1)LR	3	1.2003	1
A0A0R0EA65	801	K	Transket_pyr domain-containing protein	100816277	0.999989	0.00669972	55.196	KPLIVMSPK(1)NLLR	3	0.18578	1
A0A0R0ED38	145	K	Uncharacterized protein	100815583	1	0.0231024	57.267	AFQK(1)SYFNK	2	1.1062	1
A0A0R0ED79	206	K	Uncharacterized protein	100804010	1	0.0153137	59.864	SATADILTGLSK(1)K	2	-0.014872	1
A0A0R0ED79	183	K	Uncharacterized protein	100804010	1	0.0118446	43.305	LNEAHTLLQSK(1)R	3	-0.1454	1
A0A0R0EE15	297	K	Uncharacterized protein	100814518	1	0.0105227	66.538	IAFK(1)PTSTIGK	2	-0.97789	2
A0A0R0EEL8	234	K	Uncharacterized protein	100792356	1	0.0284834	73.26	PLIEK(1)AK	2	0.14287	2
A0A0R0EIB7	2	K	Dimer_Tnp_hAT domain-containing protein	GLYMA_20G078500	1	0.0011176	81.771	MK(1)GLQIEIEK	2	-2.2259	1
A0A0R0EJM5	200	K	Protoporphyrinogen oxidase	547941	1	0.000126777	95.417	HSFPELWNLEK(1)R	3	-1.5012	2
A0A0R0EM38	158	K	Adenylosuccinate synthetase, chloroplastic	100792329	1	1.08645e-05	116.19	EAELAK(1)SFIGTTK	2	0.49432	1
A0A0R0EM38	165	K	Adenylosuccinate synthetase, chloroplastic	100792329	1	0.0045581	111.95	SFIGTTK(1)R	2	0.16266	2
A0A0R0EM67	145	K	Thioredoxin domain-containing protein	100811965	1	0.00424002	113.62	VPQTLVK(1)R	2	0.23593	2
A0A0R0EP44	146	K	Uncharacterized protein	100807883	1	5.20693e-05	140.45	ALQK(1)SYYNR	2	-0.20272	2
A0A0R0EPH6	165	K	Uncharacterized protein	100819824	1	1.01404e-06	127.56	HIIGENDEFIGK(1)K	3	-1.8772	4
A0A0R0EPH6	305	K	Uncharacterized protein	100819824	1	4.2086e-07	118.21	GPEFATIVNSVTSK(1)K	3	0.033943	2
A0A0R0EPL0	245	K	Uncharacterized protein	GLYMA_19G182000	1	0.00248668	80.905	NEK(1)LQCFLDAVK	2	-0.69141	1
A0A0R0ERI6	23	K	40S ribosomal protein S24	GLYMA_20G228100	1	5.98252e-16	116.45	THFGGGK(1)STGFGLIYDSVENAK	3	-0.67295	1
A0A0R0ETA3	150	K	AMP-binding domain-containing protein	GLYMA_19G059400	1	0.00688652	82.645	ISSGGFLK(1)K	2	-0.5509	2
A0A0R0ETJ7	186	K	Pyruvate dehydrogenase E1 component subunit alpha	100802573	1	0.00168525	91.549	ATSDPQIWK(1)K	2	0.70379	1
A0A0R0EYQ8	31	K	Uncharacterized protein	GLYMA_18G104300	1	0.0336086	54.157	PIATNK(1)TR	2	1.1888	1
A0A0R0EYS6	7	K	Uncharacterized protein	GLYMA_19G164200	1	0.0121385	55.37	MTPLMLK(1)R	2	-0.17064	2
A0A0R0F137	89	K	Ribosomal_L18e/L15P domain-containing protein	GLYMA_19G232100	1	0.000335978	102.87	TDSNFNAVILK(1)R	2	-0.046939	1
A0A0R0F1H5	182	K	NAD(P)-bd_dom domain-containing protein	100776864	1	6.43626e-05	111.63	AGGLQDK(1)DGGLR	2	-0.18835	2
A0A0R0F1H5	24	K	NAD(P)-bd_dom domain-containing protein	100776864	1	0.0163168	76.064	TGQIVYK(1)K	2	0.75269	1
A0A0R0F235	66	K	Peptidase_M24 domain-containing protein	100781302	1	0.00647662	70.942	EQTGNVYK(1)NVK	2	0.29704	1
A0A0R0F235	43	K	Peptidase_M24 domain-containing protein	100781302	0.839702	0.00296699	68.536	LVISECK(0.16)PK(0.84)AK	3	0.12969	1
A0A0R0F235	41	K	Peptidase_M24 domain-containing protein	100781302	1	0.0181388	62.463	LVISECK(1)PK	2	1.3914	1
A0A0R0F3U6	115	K	Biotin carboxyl carrier protein of acetyl-CoA carboxylase	548072	1	0.028481	59.35	DIVELK(1)LK	2	-0.35268	1
A0A0R0F6M9	272	K	Glucose-1-phosphate adenylyltransferase	100792088	1	0.00658113	79.148	ILSFSEK(1)PK	2	-0.274	1
A0A0R0F6M9	476	K	Glucose-1-phosphate adenylyltransferase	100792088	1	0.00182789	73.082	DCIIDK(1)NAR	2	0.023756	3
A0A0R0F6Z3	112	K	Uncharacterized protein	100806792	1	0.0355337	50.13	QDFK(1)TSILR	2	0.27655	1
A0A0R0F761	306	K	ATPase_AAA_core domain-containing protein	100797222	1	9.29805e-05	117.79	MEK(1)FYWAPTR	2	-0.3895	18
A0A0R0F761	412	K	ATPase_AAA_core domain-containing protein	100797222	1	4.89208e-16	167.61	LLLYGNMLVQEQENVK(1)R	3	-0.51398	4
A0A0R0F761	363	K	ATPase_AAA_core domain-containing protein	100797222	1	0.00183977	81.632	K(1)WISGVGVDSVGK	2	0.68112	1
A0A0R0F761	77	K	ATPase_AAA_core domain-containing protein	100797222	1	3.52494e-11	133.86	WK(1)GLAYDISDDQQDITR	3	3.3777	3
A0A0R0F761	375	K	ATPase_AAA_core domain-containing protein	100797222	1	0.000345501	95.428	WISGVGVDSVGK(1)K	2	0.14377	5
A0A0R0F761	73	K	ATPase_AAA_core domain-containing protein	100797222	1	7.88276e-16	190.46	EIEETQQTDK(1)DR	2	0.031698	3
A0A0R0F761	151	K	ATPase_AAA_core domain-containing protein	100797222	1	9.8217e-07	104.95	LVVHISK(1)NFMTLPNIK	3	0.18186	2
A0A0R0F761	175	K	ATPase_AAA_core domain-containing protein	100797222	1	1.40768e-09	145.86	GQGK(1)SFQCELVFAK	3	-0.27346	5
A0A0R0F761	222	K	ATPase_AAA_core domain-containing protein	100797222	1	0.00687642	69.598	EAADMIK(1)K	2	0.43589	17
A0A0R0F7N0	415	K	Alpha-1,4 glucan phosphorylase	100807501	1	0.00876512	53.6	HMEIIQEIDK(1)R	3	1.3651	1
A0A0R0F859	52	K	Epimerase domain-containing protein	GLYMA_18G057900	1	0.00632572	55.261	HLEEMEGAK(1)SR	3	0.014019	3
A0A0R0F859	155	K	Epimerase domain-containing protein	GLYMA_18G057900	1	0.0145524	63.624	QK(1)GLYYPIAK	2	0.92454	2
A0A0R0F859	316	K	Epimerase domain-containing protein	GLYMA_18G057900	1	0.02379	56.548	DAVESLK(1)SK	2	-0.34809	1
A0A0R0F859	153	K	Epimerase domain-containing protein	GLYMA_18G057900	1	5.66407e-25	204.13	AEECWTDLEYCK(1)QK	2	-0.73563	3
A0A0R0F8K4	222	K	Uncharacterized protein	GLYMA_18G113100	1	0.0023837	66.215	TVLK(1)FPHPLSPPR	3	-0.65964	1
A0A0R0F8Z5	215	K	Xylose isomerase	100804624	1	0.00675876	73.499	VYAYAAAQVK(1)K	2	-0.75546	1
A0A0R0F8Z5	264	K	Xylose isomerase	100804624	1	0.0144946	66.056	FFEAAVAYK(1)K	2	0.3219	1
A0A0R0F9I6	93	K	Glutamyl-tRNA(Gln) amidotransferase subunit A, chloroplastic/mitochondrial	GATA	1	0.000138567	113.44	APFDATAVK(1)R	2	1.0217	1
A0A0R0FC05	18	K	Kinesin motor domain-containing protein (Fragment)	GLYMA_18G146600	1	0.0128314	73.499	ISPLINEK(1)R	2	-0.39968	1
A0A0R0FC64	91	K	Uncharacterized protein	100527586	1	1.30887e-06	101.9	ELIDCK(1)HPTAWIEFEK	3	0.46067	4
A0A0R0FCD2	332	K	Tr-type G domain-containing protein	GLYMA_17G124500	1	0.000612254	118.21	GIQK(1)TDIQR	2	-0.044667	1
A0A0R0FCW9	161	K	Uncharacterized protein	GLYMA_18G234300	1	8.33781e-06	133.81	VYIVTTK(1)QSR	2	0.61737	1
A0A0R0FCW9	191	K	Uncharacterized protein	GLYMA_18G234300	1	0.000255003	90.707	LYGLGTGPK(1)VEVLK	2	-0.26831	2
A0A0R0FCW9	220	K	Uncharacterized protein	GLYMA_18G234300	1	0.00225477	101.9	LATLK(1)NVIK	2	0.22465	3
A0A0R0FEX5	65	K	Uncharacterized protein	547450	0.950993	0.016702	46.88	IHGDGHDK(0.049)GEK(0.951)K	3	0.7057	2
A0A0R0FFP1	18	K	Uncharacterized protein	100798113	1	5.24156e-08	134.49	LVFVTNNSTK(1)SR	3	-0.99437	6
A0A0R0FHG0	82	K	AAI domain-containing protein	100306479	1	0.0184562	62.633	QYVNSPNAK(1)K	2	1.867	1
A0A0R0FJU9	300	K	Uncharacterized protein	100809090	1	0.0158231	91.626	YDVAQK(1)R	2	-0.23078	1
A0A0R0FKQ6	51	K	Uncharacterized protein	100778234	1	0.0064905	95.358	VSK(1)STIAR	2	-0.46799	1
A0A0R0FKW9	207	K	KH domain-containing protein	GLYMA_16G036100	1	0.0056265	106.36	TSGGFFK(1)R	2	2.0431	1
A0A0R0FKW9	552	K	KH domain-containing protein	GLYMA_16G036100	1	0.00155222	80.905	IDTLDGVDEFK(1)R	2	-3.6722	1
A0A0R0FL35	148	K	Uncharacterized protein	GLYMA_16G039300	1	0.0335641	73.616	DPELVK(1)R	2	0.13817	1
A0A0R0FLJ8	250	K	Uncharacterized protein	GLYMA_16G050100	1	0.00733883	52.132	HAIPTPK(1)NECTK	3	-3.4171	1
A0A0R0FLJ8	300	K	Uncharacterized protein	GLYMA_16G050100	1	0.0159661	64.82	GATVGDAVK(1)K	2	0.055625	2
A0A0R0FN16	89	K	tRNA-synt_1 domain-containing protein	GLYMA_17G186900	1	0.000642399	83.204	HVPIIADK(1)HVDR	3	-0.081594	3
A0A0R0FNR6	369	K	CTP synthase	100805857	1	0.0227472	65.156	TTTK(1)TAYR	2	0.19489	1
A0A0R0FP82	88	K	SHMT domain-containing protein	GLYMA_16G108100	1	0.000515445	123.35	YSEGLPGK(1)R	2	0.41073	4
A0A0R0FPM9	395	K	Uncharacterized protein (Fragment)	GLYMA_16G116900	1	0.036866	70.912	LPLTPK(1)K	2	0.067813	1
A0A0R0FPY7	224	K	Uncharacterized protein	100805889	1	0.00293717	100.25	TLGNEQYK(1)K	2	-0.13712	1
A0A0R0FPZ2	48	K	Proteasome subunit alpha type	100790481	1	0.00320568	79.614	GTDNVVLGVEK(1)K	2	-1.0447	1
A0A0R0FV32	54	K	Succinate dehydrogenase [ubiquinone] iron-sulfur subunit, mitochondrial (Fragment)	GLYMA_16G066200	1	0.000190054	106.58	IK(1)NEIDPSLTFR	2	-1.1015	2
A0A0R0FVI5	240	K	Ribosomal_L18_c domain-containing protein	GLYMA_16G028800	1	0.0122055	63.185	GIEADGIEALYK(1)K	2	1.2756	3
A0A0R0FVI5	27	K	Ribosomal_L18_c domain-containing protein	GLYMA_16G028800	1	0.0281487	73.665	EGK(1)TDYR	2	0.14945	1
A0A0R0FVI5	227	K	Ribosomal_L18_c domain-containing protein	GLYMA_16G028800	1	0.00040567	88.803	YQSHFSEYIK(1)R	3	-0.25862	2
A0A0R0FVI5	41	K	Ribosomal_L18_c domain-containing protein	GLYMA_16G028800	1	0.0130363	77.732	LINQDK(1)NK	2	-0.22656	3
A0A0R0FVI5	48	K	Ribosomal_L18_c domain-containing protein	GLYMA_16G028800	1	0.00991657	111.82	YNTPK(1)YR	2	0.21605	2
A0A0R0FVI5	184	K	Ribosomal_L18_c domain-containing protein	GLYMA_16G028800	1	0.0327944	54.982	FAGFDK(1)EK	2	0.77176	1
A0A0R0FY50	77	K	Uncharacterized protein	GLYMA_16G151600	1	0.0136891	63.091	STITGVISK(1)GR	2	-0.14382	1
A0A0R0FY50	68	K	Uncharacterized protein	GLYMA_16G151600	1	0.00391274	76.073	YK(1)STITGVISK	2	0.3865	2
A0A0R0G3L8	348	K	Phospho-2-dehydro-3-deoxyheptonate aldolase	100789764	0.845946	0.00011767	95.417	LIDILNPK(0.846)NK(0.154)PGR	3	0.20247	1
A0A0R0G3L8	153	K	Phospho-2-dehydro-3-deoxyheptonate aldolase	100789764	1	0.00309447	95.358	MAGQFAK(1)PR	2	-0.1029	1
A0A0R0G554	350	K	Lipoxygenase	GLYMA_15G026500	1	1.34497e-29	205.18	VMQVDK(1)SAWMTDEEFAR	2	-0.15304	2
A0A0R0G554	149	K	Lipoxygenase	GLYMA_15G026500	1	1.0866e-43	202.33	SLILEDIPNHGTIHFICNSWVYNSK(1)HYK	4	-0.53048	2
A0A0R0G554	675	K	Lipoxygenase	GLYMA_15G026500	0.999611	5.65077e-11	118.48	ELVEVGHGDLK(1)DKPWWQK	3	1.0238	4
A0A0R0G554	181	K	Lipoxygenase	GLYMA_15G026500	1	0.000280029	100.88	YREEELK(1)NVR	3	-0.083881	8
A0A0R0G554	809	K	Lipoxygenase	GLYMA_15G026500	1	0.00878925	91.867	NLEEIEK(1)K	2	0.45638	3
A0A0R0G554	540	K	Lipoxygenase	GLYMA_15G026500	1	2.82468e-09	131.72	HLSVVHPIYK(1)LLFPHYR	4	0.27341	1
A0A0R0G554	263	K	Lipoxygenase	GLYMA_15G026500	1	3.90887e-07	91.589	DEAFGHLK(1)SSDFLAYGIK	3	0.031698	1
A0A0R0G554	441	K	Lipoxygenase	GLYMA_15G026500	1	3.6266e-21	208.08	INANTTK(1)TYATR	2	-0.31622	3
A0A0R0G554	417	K	Lipoxygenase	GLYMA_15G026500	1	4.32893e-54	244.1	EHLEPNLGGLTVEQAIQNK(1)K	3	-0.26739	8
A0A0R0G554	814	K	Lipoxygenase	GLYMA_15G026500	1	0.000323287	103.91	LIEK(1)NNDETLR	2	0.0055081	2
A0A0R0G554	802	K	Lipoxygenase	GLYMA_15G026500	1	9.58961e-05	117.25	FGK(1)NLEEIEK	2	0.41328	2
A0A0R0G554	750	K	Lipoxygenase	GLYMA_15G026500	1	0.00340018	93.096	EFLK(1)TITGK	2	0.084814	2
A0A0R0G554	214	K	Lipoxygenase	GLYMA_15G026500	0.949605	4.26139e-11	108.37	IYDYDVYNDLGDPDK(0.05)GEK(0.95)YAR	3	1.0041	2
A0A0R0G8E1	871	K	Uncharacterized protein	100797872	1	0.0259483	59.908	DWFNSLCK(1)R	2	0.80638	1
A0A0R0G8R3	307	K	Uncharacterized protein	100795917	1	0.00412368	74.962	VSPGSPALK(1)AK	2	-0.1494	1
A0A0R0GBB6	167	K	Uncharacterized protein	100795032	1	0.0100531	116.54	VCDMIK(1)R	2	-0.46356	2
A0A0R0GCI7	1392	K	EPL1 domain-containing protein	100781778	1	0.00145626	80.69	GLESLNK(1)GLK(1)HR	3	0.45539	3
A0A0R0GCI7	1395	K	EPL1 domain-containing protein	100781778	1	0.00145626	80.69	GLESLNK(1)GLK(1)HR	3	0.45539	3
A0A0R0GCI7	1499	K	EPL1 domain-containing protein	100781778	1	0.0172408	40.502	HHLLAGPK(1)R	3	0.11818	1
A0A0R0GE46	45	K	Uncharacterized protein	GLYMA_14G174100	1	0.0261849	51.979	NK(1)FETAIGILK	2	-1.5095	1
A0A0R0GE46	43	K	Uncharacterized protein	GLYMA_14G174100	1	0.00871716	72.325	NIFVEVK(1)NK	2	0.15535	1
A0A0R0GE46	54	K	Uncharacterized protein	GLYMA_14G174100	1	0.00407846	82.417	FETAIGILK(1)K	2	-1.3263	2
A0A0R0GE46	195	K	Uncharacterized protein	GLYMA_14G174100	1	0.0286305	66.27	AQLEELK(1)K	2	-1.0686	1
A0A0R0GEJ0	180	K	PEROXIDASE_4 domain-containing protein	100795192	1	0.00044273	100.04	DK(1)FVAVGFGPR	2	0.4675	2
A0A0R0GEJ0	178	K	PEROXIDASE_4 domain-containing protein	100795192	1	0.00502687	85.963	ASVQEMK(1)DK	2	-0.14431	2
A0A0R0GEJ0	19	K	PEROXIDASE_4 domain-containing protein	100795192	1	0.00784486	90.709	SEFQSK(1)VK	2	0.23166	2
A0A0R0GEJ0	54	K	PEROXIDASE_4 domain-containing protein	100795192	1	0.00248668	80.905	ATK(1)SGGPNGSIR	2	-0.15689	2
A0A0R0GFW6	127	K	Phosphoglycerate kinase	GLYMA_15G261900	1	3.42653e-06	95.264	AAIPTIK(1)HLIQNGAK	3	-0.30639	5
A0A0R0GFW6	93	K	Phosphoglycerate kinase	GLYMA_15G261900	1	5.05186e-05	110.92	SVGELSAADLK(1)GK	2	-0.090471	3
A0A0R0GFW6	206	K	Phosphoglycerate kinase	GLYMA_15G261900	0.998516	5.58909e-09	133.47	FYK(0.001)EEEK(0.999)NDPEHAK	3	-0.051745	3
A0A0R0GFW6	418	K	Phosphoglycerate kinase	GLYMA_15G261900	1	0.000130474	110.84	FAVGTEAIAK(1)K	2	0.16063	4
A0A0R0GFW6	151	K	Phosphoglycerate kinase	GLYMA_15G261900	1	4.14849e-05	107.35	GVTPK(1)YSLAPLVPR	3	0.017568	4
A0A0R0GFW6	279	K	Phosphoglycerate kinase	GLYMA_15G261900	1	6.00763e-05	85.006	RPFAAIVGGSK(1)VSSK	3	0.24773	4
A0A0R0GFW6	202	K	Phosphoglycerate kinase	GLYMA_15G261900	1	0.0118529	94.114	FYK(1)EEEK	2	0.36448	2
A0A0R0GFW6	268	K	Phosphoglycerate kinase	GLYMA_15G261900	1	1.10221e-13	163.99	ELDYLVGAVSSPK(1)R	2	1.4341	1
A0A0R0GGF0	315	K	Citrate synthase	100499624	1	0.00485658	72.705	IK(1)EVVPPILTK	2	-0.58331	1
A0A0R0GGF0	397	K	Citrate synthase	100499624	1	0.00476225	87.123	LEQLVAK(1)SS	2	-0.59008	1
A0A0R0GGF0	37	K	Citrate synthase	100499624	1	0.00545016	68.525	GMSIPECQK(1)K	2	0.207	3
A0A0R0GGF0	125	K	Citrate synthase	100499624	1	0.00310723	83.862	AYEGGIAK(1)AR	2	0.42022	2
A0A0R0GHQ9	270	K	Uncharacterized protein	100796802	1	0.00210111	68.277	NIEDK(1)THQHIDAR	4	-0.10862	1
A0A0R0GIY4	281	K	Uncharacterized protein	100816840	1	7.47563e-05	89.468	TK(1)NNPVLIGEPGVGK	2	0.3197	1
A0A0R0GIY4	294	K	Uncharacterized protein	100816840	1	0.00102367	51.827	NNPVLIGEPGVGK(1)TAISEGLAQR	3	2.2507	1
A0A0R0GIY4	134	K	Uncharacterized protein	100816840	1	0.00257156	83.137	IFSK(1)VGVDNTR	2	2.474	1
A0A0R0GIY4	148	K	Uncharacterized protein	100816840	1	7.21003e-06	118.28	LLEATDK(1)HIQR	3	0.049602	1
A0A0R0GNA8	146	K	Uncharacterized protein	100793792	1	3.4575e-06	145.46	YSDNLEEK(1)AK	2	-0.32113	1
A0A0R0GPD7	97	K	Peptidylprolyl isomerase	GLYMA_13G148400	1	0.0182903	41.399	VAIHYVAK(1)WK	3	-0.35472	1
A0A0R0GPL8	734	K	Uncharacterized protein	100820223	1	0.000123597	115.78	DMDSAVPAK(1)R	2	-0.32461	3
A0A0R0GQH7	247	K	Protein kinase domain-containing protein	GLYMA_13G187600	1	0.0357796	60.895	GK(1)LQGGLR	2	0.57723	1
A0A0R0GRJ6	376	K	Uncharacterized protein	GLYMA_13G027600	1	0.00976571	43.03	YHAEQYGLQDAK(1)K	3	-0.90668	1
A0A0R0GUI6	42	K	Uncharacterized protein (Fragment)	GLYMA_13G267900	1	7.45503e-07	85.087	FPSDLLTQLK(1)TDCLVLHNHR	4	-1.4465	1
A0A0R0GUI6	157	K	Uncharacterized protein (Fragment)	GLYMA_13G267900	1	9.38234e-11	137.69	DNLIYNYK(1)PTFGGTAGK	2	0.79634	1
A0A0R0GV71	95	K	TRASH domain-containing protein	GLYMA_13G151600	1	2.82073e-07	133.15	SIVGATLEVIQK(1)K	2	0.3181	2
A0A0R0GV71	71	K	TRASH domain-containing protein	GLYMA_13G151600	1	0.0078361	79.148	DIAQEAVK(1)K	2	-0.96018	1
A0A0R0GWP9	111	K	Uncharacterized protein	100499798	1	2.65389e-14	151.38	SK(1)GGGIYANGQGK(1)PK	2	-0.87422	1
A0A0R0GWP9	100	K	Uncharacterized protein	100499798	1	2.65389e-14	151.38	SK(1)GGGIYANGQGK(1)PK	2	-0.87422	1
A0A0R0GYN5	487	K	Tyrosinase_Cu-bd domain-containing protein	GLYMA_13G183200	1	0.0375347	89.55	VSTLVK(1)R	2	0.0020421	1
A0A0R0GZ38	66	K	Uncharacterized protein	100811636	1	2.46026e-07	118.31	LPSACVGDMVMATVK(1)K	2	0.20795	1
A0A0R0GZ38	43	K	Uncharacterized protein	100811636	1	0.0366012	43.501	NLYIISVK(1)GIK	2	0.45712	1
A0A0R0GZ38	13	K	Uncharacterized protein	100811636	1	0.00552412	83.783	GGSAGNK(1)FR	2	-0.27462	2
A0A0R0GZ48	81	K	Uncharacterized protein	100799245	1	0.00237601	87.184	FSITK(1)ADSGR	2	0.10109	2
A0A0R0GZ48	197	K	Uncharacterized protein	100799245	1	0.00806825	90.15	FHVNYK(1)DK	3	-0.22046	4
A0A0R0GZ48	191	K	Uncharacterized protein	100799245	1	0.00434225	74.486	AK(1)FHVNYK	3	0.1877	5
A0A0R0GZ48	73	K	Uncharacterized protein	100799245	1	0.00191797	68.171	ANVFLDSSGK(1)HNK	3	0.33257	4
A0A0R0H152	221	K	Uncharacterized protein	100818067	1	0.00329711	70.056	VWNSVEK(1)HK	3	-0.56051	4
A0A0R0H152	284	K	Uncharacterized protein	100818067	1	0.00860095	88.819	EAFLEK(1)FK	2	-0.71233	3
A0A0R0H2J3	281	K	Uncharacterized protein	100794292	1	0.0261915	58.172	K(1)AIQNQGK(1)LSK	2	1.0638	1
A0A0R0H2J3	288	K	Uncharacterized protein	100794292	1	0.0261915	58.172	K(1)AIQNQGK(1)LSK	2	1.0638	1
A0A0R0H2Q4	52	K	Epimerase domain-containing protein	GLYMA_12G084100	1	0.00178495	63.31	IK(1)HLLEPSDSPWAGR	3	-0.37689	1
A0A0R0H2S0	243	K	Uncharacterized protein	100795889	1	1.16348e-05	117.93	LVVTSPSTTVVK(1)K	2	-3.0712	1
A0A0R0H3J8	205	K	Uncharacterized protein	100812554	0.99995	0.00381009	43.233	AKEEQLALINQLNSANSTIK(1)R	3	0.64099	1
A0A0R0H3J8	229	K	Uncharacterized protein	100812554	1	0.0023014	82.069	LQIGQLK(1)TELSK	2	0.35451	1
A0A0R0H3J8	489	K	Uncharacterized protein	100812554	1	6.27035e-19	159.14	SLEDGK(1)HEAQMLASELTTAK	3	0.23935	1
A0A0R0H535	131	K	Uncharacterized protein	100789879	1	1.0122e-08	142.38	DSLADAK(1)SDIVVK	2	-0.5923	2
A0A0R0H535	88	K	Uncharacterized protein	100789879	1	1.33897e-08	131.61	INLAGHDEYIVK(1)GGR	3	0.12988	2
A0A0R0H5D7	154	K	PFK domain-containing protein	100796769	1	0.0157405	87.476	VVNDIHK(1)R	2	-0.12848	1
A0A0R0H6V3	18	K	Histone H2B	100789702	1	0.00553973	75.911	PAAEK(1)APAEK(1)K	2	-2.2207	1
A0A0R0H6V3	13	K	Histone H2B	100789702	1	0.00553973	75.911	PAAEK(1)APAEK(1)K	2	-2.2207	1
A0A0R0H8N9	93	K	KOW domain-containing protein	GLYMA_12G215900	1	0.0122215	68.657	VGEITK(1)IFK	2	0.55731	2
A0A0R0H8N9	96	K	KOW domain-containing protein	GLYMA_12G215900	1	0.00145113	127.17	IFK(1)HNSTVIVK	2	0.64453	4
A0A0R0H948	793	K	WD_REPEATS_REGION domain-containing protein	GLYMA_12G010300	1	0.0112646	86.67	EIEDNSK(1)R	2	1.058	1
A0A0R0H951	125	K	Uncharacterized protein	100777440	1	0.0148596	55.105	VVTSPSTTVVK(1)K	2	0.55064	1
A0A0R0H9B2	344	K	NADPH-protochlorophyllide oxidoreductase	100785637	1	0.000269396	107.06	GYVSEDEAGK(1)R	2	-0.94848	2
A0A0R0H9R5	24	K	Uncharacterized protein	GLYMA_12G232200	1	0.00823273	69.03	IDYK(1)NMGLISR	2	1.6435	2
A0A0R0HBQ9	195	K	LMWPc domain-containing protein	GLYMA_12G086800	1	0.000105339	67.11	K(1)HDESEVPDPYYGGPQGFEK	3	0.33637	1
A0A0R0HC18	128	K	Tubulin alpha chain	100785622	1	0.00982231	89.698	LSVDYGK(1)K	2	1.232	2
A0A0R0HC18	366	K	Tubulin alpha chain	100785622	1	0.00585975	105.14	FDLMYAK(1)R	2	-1.1373	2
A0A0R0HCH3	175	K	Uncharacterized protein	100818590	1	0.00324264	119.07	TAAELEK(1)R	2	0.17187	2
A0A0R0HCK0	36	K	Uncharacterized protein	GLYMA_11G052400	1	0.0116104	81.296	TTILYK(1)LK	2	-0.23872	4
A0A0R0HCT4	43	K	RRM domain-containing protein	GLYMA_12G064900	1	0.0103341	72.365	ADAVSAVK(1)R	2	1.2867	1
A0A0R0HDX9	215	K	Iso_dh domain-containing protein	100807689	1	0.00308101	66.92	IAHFAFK(1)VAQK	3	1.2722	1
A0A0R0HEZ3	70	K	Uncharacterized protein	GLYMA_11G095200	1	0.0219886	58.433	AYSQNVK(1)FK	2	0.57496	1
A0A0R0HFK6	164	K	Thioredoxin domain-containing protein	GLYMA_12G151400	1	1.8227e-10	113.86	DTVIGAVPK(1)STLTASIEK	2	-0.0024585	1
A0A0R0HFK6	150	K	Thioredoxin domain-containing protein	GLYMA_12G151400	1	0.0358276	47.774	SIPTVMIFK(1)NGEK	2	-2.2688	1
A0A0R0HJN6	63	K	USP domain-containing protein	100776553	1	0.00108501	112.36	KDNAVELFK(1)R	3	-0.11751	3
A0A0R0HM79	385	K	Uncharacterized protein	100784557	1	0.00318852	85.813	VEYVQESDK(1)R	2	0.75633	1
A0A0R0HMU8	114	K	DUF4149 domain-containing protein	100305973	1	0.0129186	103.29	LAAMNK(1)K	2	-0.51549	1
A0A0R0HPZ5	25	K	Histone H2B	100820177	1	0.000116254	107.93	STVGDK(1)APAEK(1)K	2	-0.19025	3
A0A0R0HPZ5	127	K	Histone H2B	100820177	1	2.44452e-11	149.47	LVLPGELAK(1)HAVSEGTK	2	-0.43853	9
A0A0R0HPZ5	57	K	Histone H2B	100820177	1	0.00153521	88.596	SVETYK(1)IYIFK	2	-0.085737	4
A0A0R0HPZ5	65	K	Histone H2B	100820177	1	0.000285372	77.068	VLK(1)QVHPDIGISSK	3	-1.6813	1
A0A0R0HPZ5	62	K	Histone H2B	100820177	1	0.013834	75.738	IYIFK(1)VLK	2	0.13378	6
A0A0R0HPZ5	20	K	Histone H2B	100820177	1	0.000116254	107.93	STVGDK(1)APAEK(1)K	2	-0.19025	5
A0A0R0HPZ5	14	K	Histone H2B	100820177	1	0.0129943	66.059	K(1)STVGDK(1)APAEK	2	0.14234	1
A0A0R0HQQ2	216	K	Thioredoxin domain-containing protein	GLYMA_10G078400	1	0.0138036	96.492	SVDETK(1)R	2	-2.5323	2
A0A0R0HQQ2	249	K	Thioredoxin domain-containing protein	GLYMA_10G078400	0.998749	0.0236852	42.031	SMK(0.001)PDPK(0.999)LSK	3	0.24711	1
A0A0R0HS87	204	K	Uncharacterized protein	100813755	1	7.57023e-06	126.32	IDQIK(1)TSDLVPR	2	0.79816	1
A0A0R0HS87	142	K	Uncharacterized protein	100813755	1	0.0146635	73.665	IQCLWK(1)LR	2	-0.00022302	1
A0A0R0HUM4	156	K	Glyco_transf_5 domain-containing protein	100170703	1	0.0198012	43.214	FFHCYK(1)R	3	-0.064725	3
A0A0R0HVR5	460	K	PWWP domain-containing protein	GLYMA_10G192100	1	0.000170783	97.273	HNLKDDLYPEK(1)K	3	-0.61499	5
A0A0R0HXF6	46	K	Uncharacterized protein	GLYMA_10G224200	1	0.0129147	83.206	FANIACK(1)K	2	0.63322	2
A0A0R0HXF6	23	K	Uncharacterized protein	GLYMA_10G224200	1	0.00185519	86.911	VLNTNVDGK(1)QK	2	-2.0485	1
A0A0R0HXF6	54	K	Uncharacterized protein	GLYMA_10G224200	0.999888	0.0219104	43.77	KADVDMNK(1)R	3	-0.54005	1
A0A0R0HY56	52	K	Uncharacterized protein	100787184	1	0.000645077	76.073	FVDLANEAVNK(1)HR	3	0.69235	3
A0A0R0HY56	705	K	Uncharacterized protein	100787184	0.999418	0.0177406	47.302	K(0.001)YPEK(0.999)HPVR	3	0.14509	1
A0A0R0HZP7	197	K	FAD-binding FR-type domain-containing protein	100796877	1	0.000821422	92.19	SLIESGFDAGK(1)R	2	-0.70015	2
A0A0R0I0V8	610	K	PWWP domain-containing protein	100784689	1	0.0144488	79.986	DIMHETK(1)K	2	1.1758	1
A0A0R0I177	158	K	Pyr_redox_2 domain-containing protein	GLYMA_10G067500	1	0.0243183	63.565	LYAAIK(1)AK	2	0.065522	2
A0A0R0I177	279	K	Pyr_redox_2 domain-containing protein	GLYMA_10G067500	1	0.0156597	62.466	GGIK(1)TDAFFK	2	-0.15306	1
A0A0R0I194	143	K	Peptidyl-prolyl cis-trans isomerase	GLYMA_10G139500	1	0.0170348	42.475	GYGYK(1)GSYFHR	3	-0.39848	1
A0A0R0I3F1	207	K	Uncharacterized protein (Fragment)	GLYMA_09G038000	1	0.000261637	97.273	EGFEVSVAK(1)TSFK	2	0.51472	1
A0A0R0I6W2	121	K	tRNA-synt_2 domain-containing protein	GLYMA_09G110400	1	0.0275278	74.415	YPLPK(1)MR	2	-0.64572	1
A0A0R0I7Q2	594	K	CBM20 domain-containing protein	GLYMA_10G298000	1	7.1167e-19	142.45	LSGWKPEECGAIENELITWSK(1)R	3	-0.85207	1
A0A0R0IDW9	202	K	Uncharacterized protein	GLYMA_09G070700	1	0.00122028	77.533	ALHSAGVLK(1)R	3	-0.089657	2
A0A0R0IE75	398	K	Uncharacterized protein	100780360	1	0.00755219	55.353	VEIAHEK(1)ER	3	1.2306	1
A0A0R0IFV9	345	K	Uncharacterized protein	100813194	1	0.0369191	61.962	GYLTQLK(1)K	2	0.10224	1
A0A0R0IG71	243	K	Uncharacterized protein	100800553	1	0.00792632	78.816	AFYEEEVK(1)R	2	3.4268	1
A0A0R0IGA7	169	K	Uncharacterized protein	GLYMA_09G185300	1	0.0321257	69.825	FLEK(1)IDR	2	-1.3804	1
A0A0R0IHC0	507	K	Uncharacterized protein	100796823	1	0.00533441	84.615	VAQLQEK(1)AR	2	1.1561	5
A0A0R0IK92	317	K	Lactoylglutathione lyase	GLYMA_08G035400	1	0.0323206	55.461	LAGGK(1)ITR	2	0.61844	2
A0A0R0IK92	110	K	Lactoylglutathione lyase	GLYMA_08G035400	1	0.0169257	58.116	TIK(1)FYTECLGMK	2	2.6163	1
A0A0R0IKR4	416	K	AA_TRNA_LIGASE_II domain-containing protein	100780893	1	0.0090506	91.318	YSNSALK(1)K	2	0.12571	1
A0A0R0IKS9	117	K	TSPc domain-containing protein	GLYMA_08G122500	1	0.030382	76.847	AVLVGK(1)R	2	0.24168	1
A0A0R0ILS3	132	K	Uncharacterized protein	GLYMA_08G031800	1	0.0110686	101.28	MAFK(1)TTR	2	-0.64751	1
A0A0R0IMB6	105	K	Fe2OG dioxygenase domain-containing protein	GLYMA_08G149800	1	0.0347983	58.596	NMGNQVK(1)R	2	0.38579	1
A0A0R0INF7	172	K	Uncharacterized protein	GLYMA_08G175000	1	0.0135527	98.418	LISWAK(1)R	2	-0.24977	1
A0A0R0INP8	237	K	Peroxidase	GLYMA_08G179600	1	1.75634e-05	124.12	QICPQTQPTK(1)R	2	-0.19924	1
A0A0R0IPA5	447	K	Uncharacterized protein	GLYMA_08G015900	1	0.00950229	90.37	GMDLYFK(1)R	2	-0.045264	2
A0A0R0IPA5	397	K	Uncharacterized protein	GLYMA_08G015900	1	0.00241194	121.09	IADVSK(1)LR	2	0.83854	1
A0A0R0IPA5	430	K	Uncharacterized protein	GLYMA_08G015900	1	2.04807e-05	113.99	MYK(1)TLLGSQGFR	2	1.7739	4
A0A0R0IQF0	29	K	Uncharacterized protein	100794166	1	0.0177738	60.255	SQPCTYDK(1)SK	2	-0.34953	1
A0A0R0IR93	459	K	Uncharacterized protein	100815475	1	0.00477542	76.282	DYDVYFK(1)NLK	2	0.7527	1
A0A0R0IRN6	275	K	Malate dehydrogenase	GLYMA_08G063800	1	0.037018	65.252	IGLEK(1)AK	2	0.26687	1
A0A0R0IRN6	121	K	Malate dehydrogenase	GLYMA_08G063800	1	0.0117383	85.676	AGTYDPK(1)R	2	-0.053248	1
A0A0R0IT02	301	K	Aldedh domain-containing protein	100793318	1	0.00498933	74.611	LMAGSAETVK(1)K	2	-1.2438	1
A0A0R0IV52	142	K	Aldo_ket_red domain-containing protein	100801237	1	0.037018	65.252	EAYEK(1)LK	2	0.25317	1
A0A0R0IVM8	270	K	Uncharacterized protein	547694	1	4.00688e-14	143.57	DENFGHLK(1)SSDFLTYGLK	3	-0.004618	3
A0A0R0IVS3	87	K	Alba domain-containing protein	100305539	1	0.014552	69.721	NNELAIEK(1)K	2	-0.38233	1
A0A0R0IVS3	39	K	Alba domain-containing protein	100305539	1	0.0276077	64.711	IQVSNTK(1)K	2	1.8039	1
A0A0R0IWL2	13	K	Proliferating cell nuclear antigen	548079	1	0.00739978	80.755	LVQGSLLK(1)K	2	0.10555	1
A0A0R0IYE6	363	K	Lipoxygenase	GLYMA_07G006900	1	2.11576e-09	147.56	VSK(1)SGWMTDDEFAR	2	-0.23282	1
A0A0R0IYE6	804	K	Lipoxygenase	GLYMA_07G006900	1	0.0281465	79.116	ALEAFK(1)K	2	-0.049367	1
A0A0R0IYE6	827	K	Lipoxygenase	GLYMA_07G006900	1	0.00883633	72.2	NNDPSLK(1)SR	2	0.29406	1
A0A0R0IYE6	394	K	Lipoxygenase	GLYMA_07G006900	1	2.50595e-16	114.74	LQEFPPK(1)STLDPATYGDQTSTITK	3	0.99608	3
A0A0R0IYN3	80	K	Alba domain-containing protein (Fragment)	GLYMA_07G031600	1	0.00900573	74.841	NNELAVEK(1)K	2	0.29776	1
A0A0R0IYV9	159	K	Uncharacterized protein	100802675	1	6.7242e-10	152.88	TPFVK(1)SDSGSFLK	2	-0.45816	1
A0A0R0IYV9	417	K	Uncharacterized protein	100802675	1	3.82386e-06	92.593	EEYESGPVLNK(1)TIYK	2	0.60372	1
A0A0R0J222	55	K	ClpS domain-containing protein	100785379	1	9.16519e-05	103.43	VLLHNDNFNK(1)R	3	-0.72392	1
A0A0R0J309	277	K	Pribosyltran_N domain-containing protein	100789585	1	0.00878313	68.972	LSDAPLAIVDK(1)R	2	0.55064	2
A0A0R0J3D8	173	K	40S ribosomal protein SA	548014	1	0.00200279	77.279	YVDIGIPANNK(1)GK	2	1.2493	2
A0A0R0J3D8	96	K	40S ribosomal protein SA	548014	1	0.00311542	51.495	AVLK(1)FAQYTGAHAIAGR	3	-0.79754	2
A0A0R0J4Q6	162	K	Uncharacterized protein	100799082	1	1.23385e-05	83.758	ELLK(1)NECPHIVVGTPGR	3	0.66027	1
A0A0R0J4Q6	188	K	Uncharacterized protein	100799082	0.999921	0.00703475	60.691	DKDLGLK(1)NVR	3	-0.40198	1
A0A0R0J5M7	93	K	Glutaredoxin	100500103	1	0.000515367	85.837	VLK(1)HYDVPISAR	3	1.492	1
A0A0R0J8W7	334	K	Uncharacterized protein	100797685	1	0.0233471	79.469	ILEQK(1)QR	2	-0.431	1
A0A0R0J9U8	99	K	Patatin (Fragment)	GLYMA_07G115200	1	0.0234262	54.343	LK(1)TETYLNAK	2	1.6106	1
A0A0R0JD83	480	K	Ligase_CoA domain-containing protein	100801407	1	0.00691997	77.662	VELLQK(1)FAR	2	1.3957	1
A0A0R0JEV3	542	K	Uncharacterized protein	100811706	1	0.0129559	55.975	SVVFGALPK(1)TATGK	2	1.2553	1
A0A0R0JEV3	282	K	Uncharacterized protein	100811706	1	0.0169072	61.161	AVYGAIAK(1)YK	2	-0.013937	3
A0A0R0JFD0	1306	K	Uncharacterized protein	100777481	1	0.0299527	77.282	LQFSGK(1)K	2	0.63086	1
A0A0R0JFK5	191	K	Glucose-1-phosphate adenylyltransferase	100810451	1	0.0204225	69.275	VLSFSEK(1)PK	2	0.71149	1
A0A0R0JI09	126	K	Uncharacterized protein	100804203	1	0.000167011	130.98	LGSK(1)QIFVK	2	0.78994	2
A0A0R0JJ40	56	K	Uncharacterized protein	100783904	1	0.0119389	110.81	YNENWK(1)K	2	-0.561	4
A0A0R0JND0	284	K	Myb-like domain-containing protein	100779771	1	5.44373e-24	166.49	ISEIGSTIVMGK(1)NEGLHTSGHAYR	4	0.10425	5
A0A0R0JPA5	35	K	Uncharacterized protein	100805630	1	5.98163e-07	172.1	KPISLEEK(1)R	3	0.61436	6
A0A0R0JPC0	105	K	Uncharacterized protein	100776954	1	0.00765801	51.03	VAIALVSDPVYVAAK(1)K	2	-2.4454	1
A0A0R0JQU1	239	K	Uncharacterized protein	GLYMA_05G043200	1	1.72311e-10	134.14	LEQIFSEHGK(1)VEDAR	3	-0.053666	4
A0A0R0JQV7	454	K	Uncharacterized protein	100784244	1	0.00121355	68.283	DLGMPFFNHEVVK(1)K	3	-0.3055	1
A0A0R0JQZ9	184	K	Uncharacterized protein	GLYMA_05G046900	1	0.00548488	87.806	EDAIEYAK(1)K	2	0.34243	2
A0A0R0JRI4	141	K	Uncharacterized protein	GLYMA_06G219900	1	0.00745555	71.176	NTVPGVFTLK(1)R	2	0.51579	2
A0A0R0JTF7	229	K	Aspartate aminotransferase	GLYMA_06G275700	1	0.0168461	63.816	EISSQIK(1)AK	2	3.2149	1
A0A0R0JTV5	427	K	Elongation factor 1-alpha	GLYMA_05G114900	1	1.6648e-08	135.14	QTVAVGVIK(1)SVEK	2	0.3145	3
A0A0R0JTV5	161	K	Elongation factor 1-alpha	GLYMA_05G114900	1	0.00155537	90.913	MDATTPK(1)YSK	2	-1.3955	1
A0A0R0JTV5	179	K	Elongation factor 1-alpha	GLYMA_05G114900	1	0.0176581	73.248	EVSSYLK(1)K	2	0.11129	5
A0A0R0JTV5	51	K	Elongation factor 1-alpha	GLYMA_05G114900	1	0.013221	82.563	EAAEMNK(1)R	2	0.92132	1
A0A0R0JTV5	438	K	Elongation factor 1-alpha	GLYMA_05G114900	1	0.00429521	89.171	DPTGAK(1)VTK	2	0.81843	2
A0A0R0JV82	99	K	EF-hand domain-containing protein	GLYMA_06G298200	1	5.42294e-10	155.97	DFMEEIGQTK(1)R	2	-0.58939	4
A0A0R0JY53	105	K	Amidase domain-containing protein	100784932	1	0.00769282	55.335	ERPCTDDACCVK(1)R	3	-1.6033	1
A0A0R0JYG9	74	K	Rubredoxin-like domain-containing protein	100812204	1	0.00208024	103.26	DCGYIYK(1)DR	2	-0.26296	2
A0A0R0JYG9	95	K	Rubredoxin-like domain-containing protein	100812204	1	9.96242e-21	179.56	LPDNYFCPVCGAPK(1)R	2	-0.85352	2
A0A0R0JYG9	107	K	Rubredoxin-like domain-containing protein	100812204	1	9.31859e-11	135.72	AYAPAVTK(1)NDNDTAVR	3	-0.51228	1
A0A0R0JZ96	114	K	Uncharacterized protein	GLYMA_05G211500	1	0.00018132	67.646	DIDIEK(1)HTLTTSSGK	3	2.4582	1
A0A0R0K0U9	897	K	Uncharacterized protein	GLYMA_05G022200	1	0.00484837	90.15	TDAVQAVK(1)K	2	1.0836	2
A0A0R0K2W2	33	K	Protein kinase domain-containing protein	GLYMA_05G123500	1	0.00318638	85.821	VTNETIALK(1)K	2	1.0174	1
A0A0R0K4E3	8	K	Uncharacterized protein	100806831	1	0.0175688	46.819	LERGNLK(1)QR	2	0.5597	1
A0A0R0K581	37	K	Uncharacterized protein	100789724	1	0.0269789	65.246	AAIQCLK(1)R	2	1.7977	1
A0A0R0K737	25	K	6-phosphogluconate dehydrogenase, decarboxylating	GLYMA_05G214000	1	1.79703e-07	138.24	TASK(1)VDQTVDR	2	1.1638	3
A0A0R0K737	312	K	6-phosphogluconate dehydrogenase, decarboxylating	GLYMA_05G214000	1	0.0276429	57.149	VNVSGVDK(1)K	2	0.9762	1
A0A0R0K869	122	K	40S ribosomal protein S7	GLYMA_05G238000	1	0.0299535	57.859	VYLDPK(1)ER	2	0.070676	1
A0A0R0K8Q5	101	K	Uncharacterized protein	100800976	1	1.26299e-07	111.58	LETCTIADK(1)K	2	1.2541	2
A0A0R0K953	107	K	Uncharacterized protein	GLYMA_04G167100	1	0.023342	43.68	TMK(1)LIQTNSSR	2	1.5486	1
A0A0R0KAG4	101	K	Uncharacterized protein	GLYMA_04G090300	1	0.0330049	74.184	ASGLSK(1)R	2	1.5834	1
A0A0R0KB83	207	K	NmrA domain-containing protein	100797608	1	0.00313811	116.37	FCTEK(1)FLR	2	-0.1382	3
A0A0R0KB83	192	K	NmrA domain-containing protein	100797608	1	1.54736e-07	81.884	YVFYSIHNCDK(1)HPEVPLMEIK	4	-0.8294	3
A0A0R0KC59	93	K	HMG box domain-containing protein	GLYMA_04G016800	1	0.0228499	57.532	APYVAK(1)SEK	2	0.15251	2
A0A0R0KCP6	251	K	Uncharacterized protein	100789173	1	0.0321396	69.812	PK(1)ITIER	2	-0.66656	1
A0A0R0KFW2	148	K	Uncharacterized protein	100781522	1	0.00148891	91.215	GQISDQVK(1)SR	2	-2.9974	1
A0A0R0KFW2	268	K	Uncharacterized protein	100781522	1	0.00985637	68.536	YK(1)SAGDQLAR	2	1.4695	2
A0A0R0KGP2	216	K	NAD(P)-bd_dom domain-containing protein	100804322	1	0.0132033	64.752	NLVSALPSSVK(1)R	2	-1.494	1
A0A0R0KK01	7	K	Histone H2A	100807862	1	3.05873e-06	108.63	GGK(1)GLVAGK(1)TTAANK	2	0.47514	5
A0A0R0KK01	13	K	Histone H2A	100807862	1	3.05873e-06	117.09	GLVAGK(1)TTAANK	2	0.11115	9
A0A0R0KK42	111	K	Uncharacterized protein (Fragment)	GLYMA_04G162500	1	0.00440815	63.624	VVVPAK(1)THLR	3	0.094409	4
A0A0R0KKR3	163	K	Aldo_ket_red domain-containing protein	100792657	1	0.00308278	83.045	AIGVSNFSSK(1)K	2	-1.7871	1
A0A0R0KKR3	191	K	Aldo_ket_red domain-containing protein	100792657	1	9.0395e-10	101.92	VVPAVNQVELHPGWQQPK(1)LR	3	-0.099699	1
A0A0R0KKR3	72	K	Aldo_ket_red domain-containing protein	100792657	1	0.000560017	122.28	LFDDGVVK(1)R	2	-0.158	1
A0A0R0KL47	53	K	Peroxiredoxin (Fragment)	GLYMA_03G190400	1	0.000364213	84.892	HVPGFVEK(1)SGELR	3	0.48978	5
A0A0R0KLT7	113	K	Aamy domain-containing protein	100816963	1	0.00586531	82.287	GYEK(1)FGFQR	2	0.10171	1
A0A0R0KMU0	103	K	Uncharacterized protein	GLYMA_03G063200	1	0.00460365	77.062	DK(1)FEDNEVVK	2	-0.55869	1
A0A0R0KMU0	100	K	Uncharacterized protein	GLYMA_03G063200	1	0.00037463	77.42	PYAPPAPSK(1)K	2	-3.7843	3
A0A0R0KNZ6	1332	K	Uncharacterized protein	100775631	1	4.79551e-06	117.08	SDDVTVDSSVSAK(1)R	2	-0.2843	2
A0A0R0KNZ6	1372	K	Uncharacterized protein	100775631	1	6.47734e-10	152.55	SQFSGK(1)K(1)VPQR	2	-0.13597	3
A0A0R0KNZ6	1371	K	Uncharacterized protein	100775631	1	6.47734e-10	152.55	SQFSGK(1)K(1)VPQR	2	-0.13597	3
A0A0R0KPC8	60	K	Uncharacterized protein	GLYMA_03G246300	1	0.00237566	84.169	LAADK(1)AVESVK	2	-0.3245	2
A0A0R0KPC8	212	K	Uncharacterized protein	GLYMA_03G246300	1	0.000596226	118.67	EEGVEAK(1)LR	2	-0.62433	2
A0A0R0KPC8	279	K	Uncharacterized protein	GLYMA_03G246300	1	0.031534	56.258	SGVEVK(1)AK	2	0.49723	1
A0A0R0KPJ9	128	K	Uncharacterized protein	GLYMA_03G259400	1	0.0336281	54.023	TIQNDINDLK(1)K	2	0.48005	1
A0A0R0KQV8	114	K	PGM_PMM_III domain-containing protein	GLYMA_03G042000	1	8.07522e-10	110.12	SMPTSAALDVVAK(1)HLNLK	3	1.3076	1
A0A0R0KQV8	68	K	PGM_PMM_III domain-containing protein	GLYMA_03G042000	1	0.0194135	52.268	NMVLGK(1)R	2	-0.59721	1
A0A0R0KSS1	94	K	PKS_ER domain-containing protein	100811802	1	0.000628245	84.479	VLESGHPDYK(1)K	3	0.42203	1
A0A0R0KSS1	195	K	PKS_ER domain-containing protein	100811802	1	0.0236388	79.116	VDLLK(1)NK	2	1.2738	1
A0A0R0KVH3	134	K	Uncharacterized protein	GLYMA_03G165200	1	0.0160572	67.334	GLEVTEDK(1)R	2	1.0706	1
A0A0R0KX70	62	K	CP12 domain-containing protein	100812118	1	0.00083544	97.734	ISEK(1)VEESIK	2	-1.0923	2
A0A0R0KX82	17	K	Uncharacterized protein	GLYMA_02G141100	1	0.00460365	77.062	YK(1)TDQAQEAK	2	0.096318	1
A0A0R0KXH1	47	K	GST N-terminal domain-containing protein	GLYMA_02G024700	1	0.000410062	88.021	SELLLK(1)SNPVHK	3	0.40077	2
A0A0R0KXH1	54	K	GST N-terminal domain-containing protein	GLYMA_02G024700	1	0.0126798	45.829	K(1)IPVFFHGDK	3	-0.028416	1
A0A0R0KYK6	74	K	Thioredoxin domain-containing protein	100794561	1	1.83391e-14	166.62	SHTVIYATGATAK(1)R	3	-0.0025522	5
A0A0R0KYK6	61	K	Thioredoxin domain-containing protein	100794561	1	5.60975e-08	125.5	VK(1)SHTVIYATGATAK	3	-0.34376	2
A0A0R0L0W8	382	K	UTP--glucose-1-phosphate uridylyltransferase	GLYMA_02G241100	1	8.62851e-15	159.81	ANPENPSIELGPEFK(1)K	2	-0.30824	2
A0A0R0L3E1	436	K	Uncharacterized protein	100808564	1	8.45183e-05	109.6	VAAIAQNENLGK(1)R	2	0.08373	1
A0A0R0L4C1	130	K	14_3_3 domain-containing protein	100798989	1	0.0261103	49.358	VFYLK(1)MK	2	0.5686	3
A0A0R0L4C1	125	K	14_3_3 domain-containing protein	100798989	1	6.6697e-06	95.236	LVPSAASGDSK(1)VFYLK	3	-1.3575	3
A0A0R0L4C1	143	K	14_3_3 domain-containing protein	100798989	1	0.0200158	56.205	YLAEFK(1)TGADR	2	-2.8613	1
A0A0R0L8P5	122	K	Proteasome subunit beta	100808133	1	7.2266e-05	123.79	VVTALTLLK(1)K	2	-0.0015655	3
A0A0R0L980	136	K	C2H2-type domain-containing protein	102668301	1	0.00128004	93.096	ALGDLTGIK(1)K	2	0.33596	1
A0A0R0L9V7	189	K	DALR_1 domain-containing protein	100796303	1	0.00613626	81.099	LQSGEIK(1)YR	2	0.37697	1
A0A0R0LFR9	151	K	NTF2 domain-containing protein (Fragment)	GLYMA_01G231300	1	0.0171566	74.301	LEVINGK(1)R	2	0.22237	1
A0A0R0LHX3	327	K	Elongation factor Ts, mitochondrial	100797166	1	0.0226252	61.56	GQVTLTMK(1)K	2	0.62183	1
A0A0R0LHX3	628	K	Elongation factor Ts, mitochondrial	100797166	1	0.000187156	94.122	EETGAGMMDCK(1)K	2	-1.5479	4
A0A0R0LHX3	981	K	Elongation factor Ts, mitochondrial	100797166	1	3.0641e-07	141.08	EDLLSK(1)PENIR	2	-0.21202	1
A0A0R0LHX3	655	K	Elongation factor Ts, mitochondrial	100797166	1	0.0296567	62.969	GLSSADK(1)K	2	0.44817	1
A0A0R0LHX3	806	K	Elongation factor Ts, mitochondrial	100797166	1	0.027153	59.198	FNLGEGLEK(1)K	2	2.263	1
A0A0R0LM01	265	K	Methionine aminopeptidase	100789968	1	0.00162323	73.632	TIHDHADK(1)YR	3	0.86201	3
A0A0R4J2L6	1075	K	M16C_associated domain-containing protein	100778773	1	0.00720355	60.255	DRPDFFQVK(1)K	3	2.6404	1
A0A0R4J2L6	117	K	M16C_associated domain-containing protein	100778773	1	0.000295618	102.33	VSEEFIPECK(1)SK	2	-0.03593	1
A0A0R4J2L6	720	K	M16C_associated domain-containing protein	100778773	1	0.0134518	45.891	GK(1)EDPCSHMVIR	3	0.82543	1
A0A0R4J2L6	378	K	M16C_associated domain-containing protein	100778773	1	0.000354847	75.911	IVETYPAGEGGDLK(1)K	2	0.35389	1
A0A0R4J2N8	340	K	Fe2OG dioxygenase domain-containing protein	100775942	1	0.0134856	67.334	GK(1)SYMDVIR	2	0.49632	1
A0A0R4J2N8	288	K	Fe2OG dioxygenase domain-containing protein	100775942	1	0.0317033	51.445	GIVNSEK(1)ER	2	-1.6109	1
A0A0R4J2U8	386	K	TRANSKETOLASE_1 domain-containing protein	100818028	1	0.0320935	75.109	FAEYEK(1)K	2	0.35815	3
A0A0R4J2U8	714	K	TRANSKETOLASE_1 domain-containing protein	100818028	1	0.00724717	76.228	IYK(1)EFGITK	2	-0.063557	2
A0A0R4J318	133	K	Peptidyl-prolyl cis-trans isomerase	100809134	1	0.00052399	79.875	TPWLDGK(1)HVVFGK	3	-0.83747	2
A0A0R4J326	161	K	Uncharacterized protein	100527811	1	0.0260068	66.073	WIGIAGK(1)R	2	0.61425	1
A0A0R4J364	10	K	Uncharacterized protein	GLYMA_04G240800	1	0.0111845	52.837	SSTAGQVIK(1)CK	2	1.0668	1
A0A0R4J391	152	K	ADK_lid domain-containing protein	100790268	1	0.00394257	65.232	TYHTK(1)FSPPK	3	1.2329	2
A0A0R4J391	60	K	ADK_lid domain-containing protein	100790268	1	0.0367426	52.255	TPLGVK(1)AK	2	1.0005	1
A0A0R4J391	200	K	ADK_lid domain-containing protein	100790268	1	0.00208299	85.536	QTEPVIDYYSK(1)K	2	1.4787	1
A0A0R4J391	33	K	ADK_lid domain-containing protein	100790268	1	1.33503e-29	183.15	GTQSPIIK(1)DEYCLCHLATGDMLR	3	-0.24262	1
A0A0R4J3K0	163	K	Uncharacterized protein	547851	1	0.0056815	69.198	VHFIFK(1)HK	3	0.44858	4
A0A0R4J3L3	344	K	NADPH-protochlorophyllide oxidoreductase	100804565	1	0.017592	57.175	GFVSEDESGK(1)R	2	-0.92433	1
A0A0R4J3Q0	307	K	FBPase domain-containing protein	547809	1	6.73232e-06	122.78	YIDDLK(1)DPGPSGK	2	0.53074	1
A0A0R4J3Q0	133	K	FBPase domain-containing protein	547809	1	1.66747e-85	275.02	ANISNLTGVQGAVNVQGEDQK(1)K	3	0.12488	2
A0A0R4J3Y9	128	K	Serine hydroxymethyltransferase	100499634	1	9.15345e-44	233.84	YYGGNEYIDMAETLCQK(1)R	2	0.088431	8
A0A0R4J3Y9	393	K	Serine hydroxymethyltransferase	100499634	1	2.14181e-26	185.55	SYELVSGGTENHLVLVNLK(1)NK	3	0.94447	4
A0A0R4J3Y9	188	K	Serine hydroxymethyltransferase	100499634	1	3.02437e-12	108.08	IMALDLPHGGHLSHGYQTDTK(1)K	3	-0.076169	9
A0A0R4J3Y9	415	K	Serine hydroxymethyltransferase	100499634	1	9.46324e-10	91.767	VLEAVHIAANK(1)NTVPGDVSAMVPGGIR	3	0.53077	4
A0A0R4J3Y9	511	K	Serine hydroxymethyltransferase	100499634	1	9.19596e-07	132.06	QFPTIGFDK(1)ATMK	2	0.20674	2
A0A0R4J3Y9	218	K	Serine hydroxymethyltransferase	100499634	1	2.84328e-23	156.23	LNESTGYIDYDQMEK(1)SATLFRPK	3	0.29037	3
A0A0R4J410	393	K	Obg-like ATPase 1	100813501	1	0.0188933	64.841	FNVSGGGK(1)K	2	-0.39383	1
A0A0R4J4A7	152	K	Glycine cleavage system H protein	100785811	0.99999	0.000426588	56.684	VKPSDPSELDSLMGPK(1)EYTK	3	-0.15103	1
A0A0R4J4B4	236	K	Ferredoxin--NADP reductase, chloroplastic	100802032	1	0.014164	45.829	MFFEK(1)HDDYK	3	-0.08661	2
A0A0R4J4B4	266	K	Ferredoxin--NADP reductase, chloroplastic	100802032	1	0.037018	65.252	EEFEK(1)MK	2	-0.31518	1
A0A0R4J4D4	298	K	MFS domain-containing protein	100800071	1	0.0348837	50.353	GSFQDLK(1)EK	2	0.47585	1
A0A0R4J4D6	74	K	Uncharacterized protein	100812707	1	1.93555e-06	93.909	NQVAMNPTNTVFDAK(1)R	3	-0.12725	1
A0A0R4J4D6	59	K	Uncharacterized protein	100812707	1	9.4674e-19	133.74	LIGDAAK(1)NQVAMNPTNTVFDAK	3	-0.68615	3
A0A0R4J4G7	188	K	Uncharacterized protein	100786658	1	0.00164736	71.176	NVAAELGK(1)HAIR	3	1.1865	2
A0A0R4J4L1	163	K	Epimerase domain-containing protein	100806281	1	0.0149025	57.267	GLYYPIAK(1)TLAEK	2	-0.70217	3
A0A0R4J4L1	240	K	Epimerase domain-containing protein	100806281	1	3.03859e-07	128.95	DIALAHILALENK(1)K	3	0.043645	2
A0A0R4J4L1	155	K	Epimerase domain-containing protein	100806281	1	0.0145524	63.624	QK(1)GLYYPIAK	2	0.92454	2
A0A0R4J4L1	141	K	Epimerase domain-containing protein	100806281	1	1.66745e-13	156.17	IK(1)GEECWTDLEYCK	2	-2.3509	2
A0A0R4J4L1	153	K	Epimerase domain-containing protein	100806281	1	6.69405e-26	212.83	IKGEECWTDLEYCK(1)QK	3	-0.4462	9
A0A0R4J4L1	316	K	Epimerase domain-containing protein	100806281	1	0.0242722	56.043	DAVESLK(1)SR	2	0.895	1
A0A0R4J4R5	207	K	Uncharacterized protein	100780806	1	0.00647719	59.067	TPLGDK(1)HFK	3	-1.6431	1
A0A0R4J4U0	128	K	Uncharacterized protein	100789210	1	0.0038647	76.326	LK(1)QEEYFGGSK	2	-0.94905	1
A0A0R4J4U0	89	K	Uncharacterized protein	100789210	1	6.09232e-09	80.02	VGPNPK(1)FAPVAGYHWFDGDGMIHGLR	4	-0.18553	1
A0A0R4J537	137	K	Thioredoxin domain-containing protein	100814030	1	0.000647086	76.01	EK(1)VENVPHFSFYK	3	0.78423	1
A0A0R4J537	148	K	Thioredoxin domain-containing protein	100814030	1	0.000179018	90.707	VENVPHFSFYK(1)SK	3	0.19873	2
A0A0R4J537	222	K	Thioredoxin domain-containing protein	100814030	1	0.0116467	66.663	VYPTVVK(1)LSR	2	0.26128	3
A0A0R4J5A2	265	K	Peroxidase	GLYMA_15G128700	1	0.00632567	73.841	VYFSNLQVK(1)K	2	2.2868	1
A0A0R4J5A2	330	K	Peroxidase	GLYMA_15G128700	1	0.00817203	93.162	HCNFVNK(1)K	2	0.2724	2
A0A0R4J5A2	323	K	Peroxidase	GLYMA_15G128700	1	0.00916442	53.968	K(1)HCNFVNK	3	0.91465	3
A0A0R4J5G6	236	K	DLH domain-containing protein	100803221	1	0.000524978	58.123	AAAEEAHQDMLNWFAK(1)HLK	4	-0.52003	1
A0A0R4J5H0	200	K	Uncharacterized protein	GLYMA_15G271200	1	0.0253131	62.558	VLSAK(1)VSR	2	-1.1282	1
A0A0R4J5H0	193	K	Uncharacterized protein	GLYMA_15G271200	1	0.029386	58.433	NFFSEK(1)GK	2	0.89116	1
A0A0R4J5J8	74	K	FBPase domain-containing protein	100807451	1	1.03414e-05	84.403	LIGLAGETNVQGEEQK(1)K	3	-0.907	1
A0A0R4J5J8	25	K	FBPase domain-containing protein	100807451	1	8.86631e-05	95.264	FVLNEQSK(1)HPESR	3	0.20162	1
A0A0R4J5J8	232	K	FBPase domain-containing protein	100807451	1	0.00395083	60.631	NWDRPTATYVEK(1)CK	3	0.092117	1
A0A0R4J5J8	220	K	FBPase domain-containing protein	100807451	1	9.39911e-08	80.412	IYSVNEGNAK(1)NWDRPTATYVEK	3	-0.031568	1
A0A0R4J5K2	348	K	Ferredoxin--NADP reductase, chloroplastic	100793840	1	5.3589e-05	126.71	DGIDWTEYK(1)R	2	-0.43649	4
A0A0R4J5K2	353	K	Ferredoxin--NADP reductase, chloroplastic	100793840	1	0.00914892	70.808	K(1)SEQWNVEVY	2	-2.145	1
A0A0R4J5K2	83	K	Ferredoxin--NADP reductase, chloroplastic	100793840	0.998097	0.000341149	97.597	FK(0.002)PK(0.998)TPYVGR	3	-0.45256	2
A0A0R4J5K2	164	K	Ferredoxin--NADP reductase, chloroplastic	100793840	1	9.90765e-05	150.4	TVSLCVK(1)R	2	-0.3565	8
A0A0R4J5K2	236	K	Ferredoxin--NADP reductase, chloroplastic	100793840	1	0.000227534	99.568	MFFEK(1)HEDYK	3	-0.06561	11
A0A0R4J5K2	323	K	Ferredoxin--NADP reductase, chloroplastic	100793840	1	1.39274e-10	142.91	DNTFVYMCGLK(1)GMEK	2	-2.0221	2
A0A0R4J5K2	79	K	Ferredoxin--NADP reductase, chloroplastic	100793840	1	7.03689e-08	147.62	QDEGVVVNK(1)FK	2	0.088264	4
A0A0R4J5M9	238	K	Uncharacterized protein	100787165	1	0.00793014	73.233	FTAK(1)NVAVR	2	0.11545	2
A0A0R4J653	723	K	TRANSKETOLASE_1 domain-containing protein	100805786	1	0.00724717	76.228	IYK(1)EFGITK	2	-0.063557	2
A0A0R4J653	395	K	TRANSKETOLASE_1 domain-containing protein	100805786	1	0.0320935	75.109	FAEYEK(1)K	2	0.35815	3
A0A0R4J653	369	K	TRANSKETOLASE_1 domain-containing protein	100805786	1	2.95259e-09	131.18	NLGWPYEPFHVPEDVK(1)K	3	-0.025467	12
A0A0R4J653	332	K	TRANSKETOLASE_1 domain-containing protein	100805786	1	1.54878e-20	127.53	VTTTIGFGSPNK(1)ANSYSVHGSALGTK	3	0.7383	1
A0A0R4J653	389	K	TRANSKETOLASE_1 domain-containing protein	100805786	1	0.000860397	78.69	LEAEWNAK(1)FAEYEK	2	-1.654	1
A0A0R4J653	381	K	TRANSKETOLASE_1 domain-containing protein	100805786	1	0.00186185	62.861	HTPEGAK(1)LEAEWNAK	3	-4.2662	1
A0A0R4J653	720	K	TRANSKETOLASE_1 domain-containing protein	100805786	1	0.00341297	75.088	FGASAPAGK(1)IYK	2	-0.36476	3
A0A0R4J653	729	K	TRANSKETOLASE_1 domain-containing protein	100805786	1	4.89768e-06	113.53	EFGITK(1)EAVIAAAK	2	1.0844	2
A0A0R4J653	599	K	TRANSKETOLASE_1 domain-containing protein	100805786	1	6.87317e-12	153.22	QK(1)LTQLPGTSIEGVEK	2	-0.22758	1
A0A0R4J653	581	K	TRANSKETOLASE_1 domain-containing protein	100805786	1	4.3452e-11	118.05	PADGNETAGSYK(1)VAVVNR	3	0.6393	1
A0A368UGQ5	217	K	Glucose-6-phosphate 1-epimerase	GLYMA_17G061300	1	0.0031539	69.275	IAILDHEK(1)K	3	1.1636	2
A0A368UH36	136	K	Phosphoglycerate kinase	GLYMA_15G262100	0.999998	0.00649837	59.13	EEEKNDPEFAK(1)K	3	0.28252	1
A0A368UH36	125	K	Phosphoglycerate kinase	GLYMA_15G262100	1	0.000438419	94.114	FYK(1)EEEK	2	0.36448	5
A0A368UH36	129	K	Phosphoglycerate kinase	GLYMA_15G262100	1	0.000451522	99.752	EEEK(1)NDPEFAK	2	0.19601	1
A0A368UH36	257	K	Phosphoglycerate kinase	GLYMA_15G262100	1	0.00154759	86.803	LSLATTLLEK(1)AK	2	0.0071169	1
A0A368UH36	341	K	Phosphoglycerate kinase	GLYMA_15G262100	1	0.000666995	96.229	FATGTEAIAK(1)K	2	0.12888	3
A0A368UH97	498	K	Uncharacterized protein	GLYMA_13G183000	1	0.0155473	91.906	VTLLVK(1)R	2	0.27793	1
A0A368UHG1	4	K	Uncharacterized protein	GLYMA_13G336200	1	0.00181642	107.57	K(1)FFVGGNWK	2	0.85472	3
A0A368UHG1	21	K	Uncharacterized protein	GLYMA_13G336200	1	0.00480111	79.659	CNGTTEEVK(1)K	2	0.064405	2
A0A368UHQ2	290	K	PHD-type domain-containing protein	GLYMA_19G187900	1	6.67063e-28	224.42	SEESSNNVVGK(1)R	2	0.22536	2
A0A368UIA0	356	K	MGS domain-containing protein	GLYMA_04G133100	1	3.39352e-11	121.44	NPTCVVVK(1)HTNPCGVASR	3	0.064766	2
A0A368UIA0	245	K	MGS domain-containing protein	GLYMA_04G133100	1	0.0111479	82.452	NQDDQK(1)FR	2	0.15463	2
A0A368UIA0	505	K	MGS domain-containing protein	GLYMA_04G133100	1	0.000522122	97.463	HVK(1)SNAIVIAK	2	0.24298	2
A0A368UIE9	790	K	Glutamine amidotransferase type-2 domain-containing protein	GLYMA_03G128300	1	7.0884e-05	121.9	LSNK(1)TVNLMR	2	0.74656	3
A0A368UIE9	1561	K	Glutamine amidotransferase type-2 domain-containing protein	GLYMA_03G128300	1	2.19321e-19	168.64	VSAPVGQMQLK(1)SLIEAHVEK	3	1.0152	1
A0A368UIE9	185	K	Glutamine amidotransferase type-2 domain-containing protein	GLYMA_03G128300	1	1.29375e-12	113.49	SHTGVGMVFLPK(1)DAQFLNEAK	3	1.4188	1
A0A368UIE9	241	K	Glutamine amidotransferase type-2 domain-containing protein	GLYMA_03G128300	1	6.7297e-11	153.81	IVK(1)EENVDDIER	2	0.54654	2
A0A368UIE9	194	K	Glutamine amidotransferase type-2 domain-containing protein	GLYMA_03G128300	1	5.90166e-06	141.88	DAQFLNEAK(1)K	2	-0.12239	3
A0A368UIE9	1081	K	Glutamine amidotransferase type-2 domain-containing protein	GLYMA_03G128300	0.999993	1.20545e-05	86.488	IAQGAKPGEGGQLPGK(1)K	3	0.38818	3
A0A368UIE9	917	K	Glutamine amidotransferase type-2 domain-containing protein	GLYMA_03G128300	1	0.0139919	90.777	LLHK(1)AVR	2	0.80989	1
A0A368UIE9	822	K	Glutamine amidotransferase type-2 domain-containing protein	GLYMA_03G128300	1	0.00550456	83.869	AGLLK(1)ILSK	2	0.088339	1
A0A368UIE9	1368	K	Glutamine amidotransferase type-2 domain-containing protein	GLYMA_03G128300	1	0.0305017	71.342	VVNK(1)TIK	2	-0.63995	1
A0A368UIE9	888	K	Glutamine amidotransferase type-2 domain-containing protein	GLYMA_03G128300	1	0.00049448	123.86	AFSEDTAK(1)R	2	-0.13294	4
A0A368UIE9	949	K	Glutamine amidotransferase type-2 domain-containing protein	GLYMA_03G128300	1	0.00296812	96.342	DLLEFK(1)SDR	2	-0.35813	3
A0A368UIE9	409	K	Glutamine amidotransferase type-2 domain-containing protein	GLYMA_03G128300	1	4.56874e-24	171.5	SPEEAMMILVPEAYK(1)NHPTLSIK	3	0.93328	3
A0A368UIE9	810	K	Glutamine amidotransferase type-2 domain-containing protein	GLYMA_03G128300	1	0.0122503	44.925	MPTVSIEQAQK(1)NYCK	3	1.4209	1
A0A368UIE9	1029	K	Glutamine amidotransferase type-2 domain-containing protein	GLYMA_03G128300	1	6.74942e-14	97.387	WKPLTDVVDGYSPTLPHLK(1)GLQNGDTATSAIK	4	-0.70632	1
A0A368UIN5	208	K	Uncharacterized protein	GLYMA_08G200200	1	4.88547e-05	103.76	LAGYHTWEK(1)LITK	3	-0.49624	3
A0A368UIN5	226	K	Uncharacterized protein	GLYMA_08G200200	1	8.69944e-05	118.9	TAVTYK(1)STER	2	0.23471	3
A0A368UIN5	220	K	Uncharacterized protein	GLYMA_08G200200	1	0.000109987	88.561	NTSEYHGK(1)TAVTYK	3	-0.059006	3
A0A368UJ31	173	K	Uncharacterized protein (Fragment)	GLYMA_08G150400	1	5.30526e-09	147.73	GYANFCFK(1)TFGDR	2	-1.1727	2
A0A368UJ31	265	K	Uncharacterized protein (Fragment)	GLYMA_08G150400	1	0.000480369	105.46	FTK(1)AESEGLK	2	-0.087468	2
A0A368UJ31	86	K	Uncharacterized protein (Fragment)	GLYMA_08G150400	0.999979	0.0167541	73.499	YKGDIK(1)IAK	2	-0.10134	2
A0A368UJK4	60	K	Uncharacterized protein	GLYMA_05G003400	1	0.00810844	50.467	ETTIAQFIK(1)HFGK	3	-0.026281	1
A0A368UK73	672	K	Alanine--tRNA ligase	GLYMA_11G102100	1	0.000907242	96.171	GSIVLAEK(1)LR	2	-1.1591	1
A0A368UK73	630	K	Alanine--tRNA ligase	GLYMA_11G102100	1	0.00650338	79.489	VVCK(1)VDYGR	2	0.1533	1
A0A368UK73	844	K	Alanine--tRNA ligase	GLYMA_11G102100	1	0.00158189	83.692	SNIETLSIPAAK(1)K	2	0.61129	1
A0A368UK73	198	K	Alanine--tRNA ligase	GLYMA_11G102100	1	5.70841e-05	65.887	IYATYFGGDDK(1)SGLAPDLEAR	3	-3.5899	1
A0A368UK73	290	K	Alanine--tRNA ligase	GLYMA_11G102100	0.998134	0.000109425	54.072	EADGSLK(0.002)PLPAK(0.998)HVDTGMGFER	4	0.45452	1
A0A368UK88	300	K	Uncharacterized protein	GLYMA_16G043400	1	8.06017e-11	153.39	ALASTSGSNFDK(1)CR	2	-0.58922	1
A0A368ULC4	199	K	Uncharacterized protein	GLYMA_05G157800	1	2.15303e-07	124.2	YPYTGSVDCAVK(1)TFK	2	-0.22043	1
A0A368ULI9	312	K	Uncharacterized protein	GLYMA_11G100800	1	0.00506599	74.962	TTNGGK(1)SWIR	2	-2.1071	1
A0A368ULI9	143	K	Uncharacterized protein	GLYMA_11G100800	1	0.0105668	70.389	FNSISFK(1)GK	2	-0.78366	2
A5JVZ7	90	K	Superoxide dismutase	100785490	1	0.000414418	100.22	ALEQLQDAIAK(1)K	2	0.89518	1
B0M1A3	225	K	Peroxisomal hydroxypyruvate reductase	547640	1	0.000754779	93.839	ANGETPVTWK(1)R	2	-0.21345	1
B0M1A3	46	K	Peroxisomal hydroxypyruvate reductase	547640	1	0.0049848	109.71	LEICTEK(1)K	2	-0.28198	5
B0M1A3	385	K	Peroxisomal hydroxypyruvate reductase	547640	1	0.00513917	89.08	ALGLPTSK(1)L	2	0.17889	2
B0M1A3	3	K	Peroxisomal hydroxypyruvate reductase	547640	1	0.00477718	54.412	AK(1)PVSIEVWNPSGK(1)YR	3	0.17677	1
B0M1A3	287	K	Peroxisomal hydroxypyruvate reductase	547640	1	2.01603e-14	139.9	GPVIDEAALVEHLK(1)HNPMFR	4	-0.21164	9
B0M1A3	15	K	Peroxisomal hydroxypyruvate reductase	547640	1	8.36459e-14	164.93	PVSIEVWNPSGK(1)YR	2	0.12028	5
B0M1B1	190	K	Peroxisomal glycolate oxidase	100777153	1	0.00134231	88.092	NFEGLDLGK(1)MDK	2	-0.5818	1
B0M1B1	217	K	Peroxisomal glycolate oxidase	100777153	1	8.12964e-06	134.3	DVK(1)WLQTITK	2	0.21286	4
B0M1B1	214	K	Peroxisomal glycolate oxidase	100777153	1	0.0340044	53.756	TLSWK(1)DVK	2	0.0073377	1
B0M1B1	169	K	Peroxisomal glycolate oxidase	100777153	1	0.0103784	107.59	EADIK(1)NR	2	-0.40508	3
B0M1B1	193	K	Peroxisomal glycolate oxidase	100777153	1	6.42882e-25	191.22	MDK(1)ADDSGLASYVAGQIDR	3	-0.053217	2
B0M1B1	14	K	Peroxisomal glycolate oxidase	100777153	1	2.77563e-06	93.909	MEITNVSEYEAIAK(1)QK	3	0.53065	1
B2BF98	14	K	40S ribosomal protein S6	547746	1	0.00150608	84.297	FNIASPTTGCQK(1)K	2	-1.9167	1
C6F117	19	K	Putative ribosomal protein S15	100814599	1	0.00746153	68.016	SMYNAEK(1)R	2	-1.1085	4
C6SV66	38	K	Histone H3	100783845	1	0.0173618	49.298	SAPTTGGVK(1)K(1)PHR	3	-0.13738	1
C6SV66	28	K	Histone H3	100783845	1	0.000318498	104.59	K(1)SAPTTGGVK(1)K	2	-0.3762	3
C6SV66	57	K	Histone H3	100783845	1	4.50066e-05	126.71	YQK(1)STELLIR	2	0.75975	5
C6SV66	37	K	Histone H3	100783845	1	0.000318498	104.59	SAPTTGGVK(1)K(1)PHR	3	-0.13738	4
C6SV66	24	K	Histone H3	100783845	1	5.56559e-05	138.06	QLATK(1)AAR	2	0.11876	12
C6SV66	10	K	Histone H3	100783845	1	0.000420462	123.75	K(1)STGGK(1)APR	2	0.5925	17
C6SV66	19	K	Histone H3	100783845	1	0.0108113	100.02	K(1)QLATK(1)AAR	1	-0.24255	7
C6SV66	80	K	Histone H3	100783845	1	1.10574e-07	144.17	EIAQDFK(1)TDLR	2	0.25191	5
C6SV66	15	K	Histone H3	100783845	1	0.000420462	123.75	K(1)STGGK(1)APR	2	0.5925	17
C6SV85	87	K	V-type proton ATPase subunit G	100305477	1	0.0141682	52.247	IHHLK(1)TEAER	3	0.5325	1
C6SV97	191	K	Peptidyl-prolyl cis-trans isomerase	100305485	1	8.62673e-14	164.66	IEAEGTQSGTPK(1)SK	2	1.0184	1
C6SV97	127	K	Peptidyl-prolyl cis-trans isomerase	100305485	1	0.000489438	121.73	FADENFK(1)LK	2	-0.37572	1
C6SVD7	14	K	Phi class glutathione S-transferase	547589	1	0.00203792	87.667	VYGPTYGSPK(1)R	2	-0.65428	2
C6SVF6	30	K	Glutaredoxin domain-containing protein	100305517	1	0.00748012	71.153	TYCPFCVDVK(1)K	2	-3.053	2
C6SVM3	24	K	Uncharacterized protein	100305556	1	0.000133367	85.909	GATFTIDCAK(1)PVEDK	2	-0.1505	1
C6SVM3	76	K	Uncharacterized protein	100305556	1	1.93607e-08	134.99	IILTSDCNFSK(1)R	2	2.5058	1
C6SVM4	190	K	Uncharacterized protein	100499700	1	0.0257086	54.539	AEEQAAK(1)YR	2	1.3982	1
C6SVM4	129	K	Uncharacterized protein	100499700	1	0.00158492	88.163	LSSVSAWENSK(1)K	2	1.0128	1
C6SVM4	108	K	Uncharacterized protein	100499700	1	0.0136071	67.207	AWEESEK(1)SK	2	0.12637	1
C6SVR2	23	K	Uncharacterized protein	100810835	1	0.00648129	59.153	EYTINLHK(1)R	2	-0.92022	6
C6SVR2	62	K	Uncharacterized protein	100810835	1	3.1033e-05	113.61	LNK(1)FVWSQGIR	2	-0.96388	2
C6SVY5	61	K	Uncharacterized protein	100305626	1	0.00403635	90.306	HAK(1)SSWDNR	2	0.26176	2
C6SWA6	137	K	Histone H2A	100305705	1	0.00257649	87.719	ASK(1)EPK(1)SPSK	2	0.52585	1
C6SWA6	134	K	Histone H2A	100305705	1	0.00257649	87.719	ASK(1)EPK(1)SPSK	2	0.52585	1
C6SWA6	141	K	Histone H2A	100305705	1	7.82018e-06	138.24	SPSK(1)ATK(1)SPK	2	0.35276	1
C6SWE6	84	K	TCTP domain-containing protein	100305730	1	0.00480111	79.659	LQEQPPFDK(1)K	2	0.75508	2
C6SWE6	111	K	TCTP domain-containing protein	100305730	1	2.49038e-10	165.58	LEGEQQELFK(1)K	2	-0.73712	1
C6SWE9	22	K	Histone H2B	100305731	1	5.63938e-06	127.36	PAAEK(1)APAEK(1)TK	2	0.56525	1
C6SWE9	17	K	Histone H2B	100305731	1	5.63938e-06	127.36	PAAEK(1)APAEK(1)TK	2	0.56525	1
C6SWI3	46	K	Uncharacterized protein	100305752	0.999811	3.4937e-08	127.18	IK(1)TDKPYGINGGMALR	3	0.22144	5
C6SWI3	73	K	Uncharacterized protein	100305752	1	0.00101442	93.839	GK(1)GVYQFVDK	2	-0.65617	2
C6SWP9	206	K	Uncharacterized protein	100499794	1	3.24824e-06	96.247	LFQDISNLDHAAK(1)IK	3	0.019327	4
C6SWP9	208	K	Uncharacterized protein	100499794	1	0.00173093	105.98	IK(1)SSPEAEK	2	-0.082994	5
C6SWV2	87	K	V-type proton ATPase subunit G	100499803	1	5.26741e-05	112.13	IQHLK(1)TEAAR	3	0.03319	2
C6SWV2	28	K	V-type proton ATPase subunit G	100499803	1	0.00296812	96.342	IVNAAK(1)NEK	2	0.41545	4
C6SWV2	73	K	V-type proton ATPase subunit G	100499803	1	8.99564e-14	165.78	VSDSTGDSGANVK(1)R	2	0.28764	1
C6SX05	43	K	Dirigent protein	100305879	1	2.40908e-11	125.79	VEK(1)LTHLHFFYHDILEGK	4	-1.1624	1
C6SX81	98	K	Ferredoxin	100305932	1	0.000177217	102.73	AGSCVSCVGK(1)IVK	2	-0.75394	3
C6SX86	123	K	Ribosomal_L18e/L15P domain-containing protein	100305936	1	4.39637e-06	115.57	GVLPQNQPLVVK(1)AK	2	-0.83753	2
C6SX86	67	K	Ribosomal_L18e/L15P domain-containing protein	100305936	1	0.0282206	50.897	NK(1)FYNPIINIDK	2	-0.37228	1
C6SX86	55	K	Ribosomal_L18e/L15P domain-containing protein	100305936	1	0.000614851	83.775	YHPGFFGK(1)VGMR	3	-0.23168	3
C6SX86	47	K	Ribosomal_L18e/L15P domain-containing protein	100305936	1	0.000609669	77.185	ILFDK(1)YHPGFFGK	3	-0.63235	2
C6SXB1	161	K	Uncharacterized protein	100305950	1	0.0277992	79.469	FDAAAK(1)R	2	0.56226	1
C6SXC3	59	K	Uncharacterized protein	100305958	1	0.0243183	63.565	MAYIYK(1)AK	2	2.0823	2
C6SXC3	22	K	Uncharacterized protein	100305958	1	0.0326344	60.436	GTILGYK(1)R	2	-0.49656	1
C6SXC3	52	K	Uncharacterized protein	100305958	1	0.00369976	83.862	EEVGWYAGK(1)K	2	-1.5628	1
C6SXE4	3	K	Uncharacterized protein	100777021	1	0.000985082	77.185	AK(1)HHPDLIMCR	3	0.50637	1
C6SXG9	168	K	Gamma-glutamylcyclotransferase	100305985	1	1.2742e-07	133.15	DK(1)HVIDLANEVR	3	0.26333	2
C6SXP5	95	K	Uncharacterized protein	100306036	1	0.00161966	126.24	ANK(1)ELNDK	2	0.68622	5
C6SXP5	157	K	Uncharacterized protein	100306036	1	0.0109567	67.385	YK(1)CGSNVFWK	2	-1.8682	1
C6SXP5	153	K	Uncharacterized protein	100306036	1	5.48857e-11	144.3	VPFLSDDLELECEGK(1)DK	2	-2.5163	3
C6SY73	115	K	Ribosomal_L28e domain-containing protein	100499921	1	3.50111e-08	114.96	AVENQVAENYYRPDLK(1)K	3	0.58466	1
C6SYA5	127	K	60S ribosomal protein L18a	100306174	1	1.0854e-07	128.82	SPCIQIIK(1)TATIPAK	2	0.20163	1
C6SYA5	75	K	60S ribosomal protein L18a	100306174	1	0.00593719	81.972	IK(1)NYGIWLR	2	1.4221	3
C6SYA5	150	K	60S ribosomal protein L18a	100306174	1	0.0212306	66.692	IK(1)FPLVYK	2	0.24516	1
C6SYC0	209	K	Ribosomal_L18e/L15P domain-containing protein	100306183	1	9.35709e-08	126.63	EK(1)LENAGCSLTVLPGR	2	-0.19579	1
C6SYC0	244	K	Ribosomal_L18e/L15P domain-containing protein	100306183	1	0.0153409	78.113	ADEYFAK(1)K	2	0.21315	2
C6SYC0	193	K	Ribosomal_L18e/L15P domain-containing protein	100306183	1	0.00480111	79.659	ILGEGELSK(1)K	2	0.72921	3
C6SYC1	149	K	ATP synthase subunit d, mitochondrial	100306184	1	2.76914e-08	113.88	LSTMTADEYFEK(1)HPELR	3	-0.33941	8
C6SYC1	135	K	ATP synthase subunit d, mitochondrial	100306184	1	0.000101541	119.22	EIAEVQELK(1)K	2	0.88871	2
C6SYJ4	124	K	Ribosomal_L18e/L15P domain-containing protein	100802235	1	8.70056e-05	99.844	GVLPQNQPVVVK(1)AK	2	0.031589	2
C6SYS4	158	K	Ribosomal_S10 domain-containing protein	100306286	1	0.0119449	47.429	IYCVLK(1)SPHVHK	3	-1.805	1
C6SYS4	140	K	Ribosomal_S10 domain-containing protein	100306286	1	5.63016e-10	134.34	TTNAK(1)TMGPVPLPTK	2	-0.22731	1
C6SYS4	150	K	Ribosomal_S10 domain-containing protein	100306286	1	0.00623601	72.29	TMGPVPLPTK(1)K	2	0.13674	2
C6SYX1	7	K	Histone H2A	100306322	1	3.09742e-06	128.22	SGK(1)GAK(1)GLITGK	2	0.019573	8
C6SYX1	13	K	Histone H2A	100306322	1	0.000174145	85.563	GAK(1)GLITGK(1)TSASAK	2	0.43437	2
C6SYX2	7	K	Histone H2A	100306323	1	2.16686e-06	88.561	GGK(1)GLLAAK(1)TTAANK	3	0.22677	1
C6SYX2	13	K	Histone H2A	100306323	1	2.16686e-06	106.67	GLLAAK(1)TTAANK	2	0.31624	3
C6SZ18	6	K	Uncharacterized protein	100790570	1	4.18872e-06	121.24	MESQVK(1)HALVVK	2	-0.30302	1
C6SZ18	29	K	Uncharacterized protein	100790570	1	0.0122513	68.626	VK(1)FLDDQNR	2	-1.3397	2
C6SZ77	7	K	Histone H2A	100499998	1	3.74973e-07	128.22	SGK(1)GAK(1)GLITGK	2	0.019573	8
C6SZ77	13	K	Histone H2A	100499998	1	3.74973e-07	120.77	GAK(1)GLITGK(1)TSAANK	3	-0.104	2
C6SZ93	68	K	AAI domain-containing protein	100306409	0.999957	0.00250003	58.246	QQKPCLCGYLK(1)NASLK	3	0.5864	2
C6SZ93	55	K	AAI domain-containing protein	100306409	1	1.51766e-06	150.09	PSNACCTK(1)LK	2	-0.52451	2
C6SZG8	18	K	Cytochrome b-c1 complex subunit 6	100500024	1	0.00955255	71.451	YLEESCK(1)PK	2	0.28121	2
C6SZG8	10	K	Cytochrome b-c1 complex subunit 6	100500024	1	0.00346541	67.385	ADEEPVDQK(1)R	2	-0.99039	1
C6SZJ2	100	K	ATP synthase subunit d, mitochondrial	100500032	1	0.00212072	83.204	FVDTVTPQYK(1)TK	2	0.50516	1
C6SZS1	69	K	Uncharacterized protein	100500046	1	0.011352	113.89	VWNVTK(1)R	2	0.17697	3
C6SZS1	55	K	Uncharacterized protein	100500046	1	0.00295053	68.657	GMPHK(1)FYHGR	3	-0.0048009	3
C6SZU9	87	K	V-type proton ATPase subunit G	100306550	1	0.000209295	100.88	IHHLK(1)TEAAR	3	0.072804	5
C6SZV5	112	K	Thioredoxin domain-containing protein	100306555	1	0.0332763	49.333	VMAPK(1)FQELSEK	2	0.17918	1
C6SZX0	36	K	ML domain-containing protein	100500058	1	0.013952	95.352	VTYCDK(1)K	2	0.099547	2
C6SZX7	94	K	Glutathione peroxidase	100306570	1	0.00132469	91.961	FK(1)AEFPIFDK	2	-0.35319	1
C6SZX7	29	K	Glutathione peroxidase	100306570	1	0.00823434	67.997	GNNVNLADYK(1)GK	2	0.040295	1
C6SZZ2	137	K	Histone H2A	100306579	1	0.000921398	100.38	AAK(1)EPK(1)SPSK	2	0.17927	1
C6SZZ2	6	K	Histone H2A	100306579	1	0.015028	56.258	MDAGGK(1)IK	2	-0.7895	2
C6SZZ2	134	K	Histone H2A	100306579	1	0.000921398	100.38	AAK(1)EPK(1)SPSK	2	0.17927	1
C6SZZ2	141	K	Histone H2A	100306579	1	7.82018e-06	138.24	SPSK(1)ATK(1)SPK	2	0.35276	1
C6SZZ2	144	K	Histone H2A	100306579	1	7.82018e-06	138.24	SPSK(1)ATK(1)SPK	2	0.35276	1
C6T049	141	K	WBb98N11.9 protein	WBb98N11.9	1	0.0022665	75.197	LNFK(1)DHNDK	3	1.2194	1
C6T049	43	K	WBb98N11.9 protein	WBb98N11.9	1	2.01354e-07	136.38	YCEK(1)NADYAVK	2	0.2636	2
C6T064	50	K	40S ribosomal protein S12	100500093	1	0.00326289	66.267	GLHEGAK(1)VIEK	3	0.30994	4
C6T064	139	K	40S ribosomal protein S12	100500093	1	7.46156e-10	108.71	DFGEEHEAYNVVLQHVK(1)AN	3	-0.79364	1
C6T064	54	K	40S ribosomal protein S12	100500093	1	4.6104e-19	139.46	VIEK(1)HAAQLCVLAEDCDQPDYVK	3	-0.4043	3
C6T073	88	K	Peroxiredoxin	100500096	1	1.51683e-12	109.85	VVIFGLPGAYTGVCSNK(1)HVPPYK	3	0.47644	2
C6T081	194	K	Uncharacterized protein	100306628	1	0.0128386	41.513	AALSTTDVIELPTQDK(1)LK	3	-1.4031	1
C6T081	126	K	Uncharacterized protein	100306628	1	0.0224978	55.314	DNFLGK(1)YIYK	2	1.5076	1
C6T0F2	225	K	PAP_fibrillin domain-containing protein	100306679	1	0.00342528	82.417	GDK(1)GNLFILK	2	0.43928	1
C6T0M0	4	K	Histone H2A	100500133	1	3.09742e-06	128.22	SGK(1)GAK(1)GLITGK	2	0.019573	6
C6T0M0	7	K	Histone H2A	100500133	1	3.09742e-06	128.22	SGK(1)GAK(1)GLITGK	2	0.019573	7
C6T0M0	13	K	Histone H2A	100500133	1	7.03747e-09	145.81	GLITGK(1)TSAANNK	2	0.12056	4
C6T0R5	50	K	Ribosomal_L18e/L15P domain-containing protein	100500164	1	0.000248897	145.34	FNAVILK(1)R	2	0.65785	2
C6T1C4	18	K	Histone H2B	100500314	1	0.00568193	78.744	PAEK(1)APAEK(1)K	2	0.97264	1
C6T1C4	23	K	Histone H2B	100500314	1	0.00568193	78.744	PAEK(1)APAEK(1)K	2	0.97264	1
C6T2A2	69	K	Uncharacterized protein	100500620	1	0.00015563	97.734	IEGVNHLQK(1)CR	3	-0.22294	3
C6T2A2	47	K	Uncharacterized protein	100500620	1	0.00583512	99.442	WIQIEK(1)AK	2	1.2469	2
C6T2B0	4	K	Histone H2A	100500629	1	0.00030768	102.52	SGK(1)GAK(1)GLITAK	2	-0.096464	2
C6T2B0	7	K	Histone H2A	100500629	1	0.00030768	102.52	SGK(1)GAK(1)GLITAK	2	-0.096464	2
C6T2G5	44	K	Nascent polypeptide-associated complex subunit beta	100500678	1	0.020545	86.833	LQSTLK(1)R	2	0.83546	2
C6T2S0	193	K	Uncharacterized protein	100526926	1	4.80826e-05	76.341	LDHFFCENCSAEGQK(1)K	3	0.44441	2
C6T2Y2	62	K	Uncharacterized protein	100526984	1	0.0163759	43.77	AVESFTK(1)HR	3	0.62576	1
C6T2Z2	85	K	Uncharacterized protein	100526993	1	3.88824e-20	160.67	ESYWYK(1)GTGSVVAVDQDPNTR	3	0.046845	2
C6T2Z2	62	K	Uncharacterized protein	100526993	1	0.0160461	64.654	PK(1)PPPIGPK	2	0.34805	1
C6T308	156	K	Uncharacterized protein	100527009	1	6.64198e-09	149.93	AEIAAALNTMK(1)K	2	0.36856	3
C6T389	52	K	PMSR domain-containing protein	100527085	1	2.4802e-23	159.77	VVGVVK(1)TEVGYTQGHTPDPNYK	3	-0.11179	1
C6T389	68	K	PMSR domain-containing protein	100527085	1	7.48246e-22	131.81	TEVGYTQGHTPDPNYK(1)LVCTGTTNHVEVVR	4	-0.048452	2
C6T389	157	K	PMSR domain-containing protein	100527085	1	0.00418016	82.029	IVTEILPAK(1)R	2	0.5161	1
C6T3I9	186	K	Uncharacterized protein	100527176	1	1.64446e-21	191.06	LVVTK(1)NNPLLVQFQK	2	-0.47458	1
C6T4F9	179	K	Nucleoside diphosphate kinase	100527475	1	8.09828e-15	158.17	LIGATDPQK(1)SEPGTIR	2	-0.58299	1
C6T4Q0	101	K	CHCH domain-containing protein	100527561	1	0.0117383	85.676	EQQAFEK(1)K	2	-0.19122	1
C6T552	21	K	Ribosomal protein (Fragment)	100527698	1	2.07982e-10	153.39	EAISGIMADSK(1)EK	2	0.08835	2
C6T552	211	K	Ribosomal protein (Fragment)	100527698	1	0.0148361	73.233	STMGK(1)SYR	2	0.31126	2
C6T5V0	103	K	Uncharacterized protein	100527917	1	0.0075561	70.942	GGCDVDK(1)DFK	2	-0.08867	3
C6T5V0	12	K	Uncharacterized protein	100527917	1	0.0202075	60.298	YGEDSK(1)ALR	2	1.0302	1
C6T7F3	337	K	PfkB domain-containing protein	100780391	1	7.01996e-08	126.21	PGCTYPEK(1)PDFH	2	1.0219	1
C6T7F3	91	K	PfkB domain-containing protein	100780391	1	0.0346635	53.089	DK(1)FGEEMK	2	-0.13949	1
C6T868	127	K	Chlorophyll a-b binding protein, chloroplastic	100790960	1	0.00519126	74.392	VDFK(1)EPVWFK	2	-1.4892	1
C6T883	135	K	Uncharacterized protein	100812847	1	1.66285e-05	105.14	VK(1)HVEEAGLVPGFK	3	-0.26122	4
C6T8V8	187	K	Branched-chain-amino-acid aminotransferase	100798328	1	0.0170684	74.486	ETVLANK(1)R	2	-0.45629	1
C6T8V8	290	K	Branched-chain-amino-acid aminotransferase	100798328	1	0.000299649	73.834	GYSDVLYLDCVHK(1)R	3	-0.84211	1
C6T977	315	K	Uncharacterized protein	100802974	1	4.73102e-10	111.57	YK(1)SSLHAFQTIVANEGAK	3	0.048701	2
C6T977	364	K	Uncharacterized protein	100802974	1	0.00366261	95.502	LQLVLFGK(1)K	2	-0.44386	2
C6T977	331	K	Uncharacterized protein	100802974	1	3.0659e-10	109.65	SSLHAFQTIVANEGAK(1)SLFK	3	1.9142	1
C6TA29	162	K	Uncharacterized protein	100791908	1	0.00371736	81.09	HVLK(1)SEGGMR	2	0.2802	1
C6TA29	198	K	Uncharacterized protein	100791908	1	0.000112936	95.57	QK(1)FAGGTDTSGLSR	2	-0.24789	2
C6TA29	247	K	Uncharacterized protein	100791908	1	0.000285685	102.73	NPK(1)FSGSFDAFR	2	2.3953	2
C6TAT2	52	K	Tau class glutathione S-transferase	547950	1	5.89114e-19	174.05	SPLLLQMNPIHK(1)K	3	-0.11853	4
C6TAT2	33	K	Tau class glutathione S-transferase	547950	1	8.09505e-06	125.82	GVEYEYK(1)EENLR	2	0.63021	1
C6TAT2	117	K	Tau class glutathione S-transferase	547950	1	6.50653e-07	130.1	MWLSK(1)GEEHEAGK	3	0.24186	2
C6TAT2	187	K	Tau class glutathione S-transferase	547950	1	0.00530441	126.24	LVAWAK(1)R	2	0.0746	4
C6TAW2	90	K	40S ribosomal protein S24	100802918	1	0.0109119	146.54	KYEPK(1)YR	2	-0.19666	1
C6TAW2	70	K	40S ribosomal protein S24	100802918	1	1.32861e-29	186.58	THFGGGK(1)STGFGLIYDTVENAK	3	0.19846	2
C6TAW2	101	K	40S ribosomal protein S24	100802918	1	0.00516565	85.355	NGLDTK(1)VEK	2	0.78056	1
C6TAX7	134	K	Uncharacterized protein	100816984	1	0.00174399	68.044	VEVVETAHAEEK(1)K	3	0.78614	1
C6TAX7	58	K	Uncharacterized protein	100816984	1	1.99505e-05	87.429	VTVSDQGENK(1)HSLLEK	3	4.12	1
C6TC92	123	K	Uncharacterized protein	100798485	1	4.21526e-30	187.79	GTGTANQCPTIEGGVDSFAFK(1)PGK	3	-0.091961	7
C6TC92	158	K	Uncharacterized protein	100798485	1	2.34576e-05	101.42	NAPPEFQNTK(1)LMTR	3	-0.2516	3
C6TC92	148	K	Uncharacterized protein	100798485	1	1.00304e-14	154.46	AEGVAK(1)NAPPEFQNTK	2	-0.09397	3
C6TCG5	155	K	Uncharacterized protein	100797094	1	0.000896349	91.961	LTGYAK(1)SALGK	2	0.62436	2
C6TCG5	141	K	Uncharacterized protein	100797094	1	1.5175e-06	98.281	AWELADTSTSHSLVK(1)K	3	0.73004	1
C6TD73	42	K	Chlorophyll a-b binding protein, chloroplastic	100815789	1	3.91393e-09	131.45	TVK(1)SAPQSIWYGPDRPK	3	-0.22545	8
C6TE07	23	K	AAA domain-containing protein	100812783	1	1.14453e-08	125.41	HAAEGVPEANCSAK(1)PTK	3	0.49463	1
C6TFR5	132	K	Uncharacterized protein	100776789	1	0.00647662	70.942	GPQLPPK(1)LGPR	2	0.81699	6
C6TG81	243	K	Clathrin light chain	100813474	1	3.70198e-06	78.95	LK(1)HTPPPHMIPPPPAPAK	3	-0.0386	4
C6TG81	205	K	Clathrin light chain	100813474	1	0.0218619	69.598	EVPNIEK(1)K	2	0.31236	1
C6TG81	179	K	Clathrin light chain	100813474	1	0.00303666	67.08	LFVANQEK(1)FHK	3	-0.3081	1
C6TGN3	78	K	V-SNARE domain-containing protein	100816145	1	0.000667842	101.38	EYK(1)SDLNNLK	2	1.8154	1
C6TGW1	46	K	Reticulon-like protein	100811024	1	0.00460365	77.062	TSASDSLK(1)SK	2	-2.8568	1
C6THQ5	94	K	Uncharacterized protein	100804320	1	0.000977544	98.048	LQFVNLQYK(1)R	2	1.4668	3
C6THQ5	102	K	Uncharacterized protein	100804320	1	0.00612663	103.74	IWWEAGK(1)R	2	0.60838	2
C6THQ5	68	K	Uncharacterized protein	100804320	1	0.0234782	68.224	VCPFTGK(1)K	2	0.14148	2
C6THQ5	115	K	Uncharacterized protein	100804320	1	0.0321257	69.825	ALK(1)TIEK	2	2.1122	1
C6TI98	310	K	DFP domain-containing protein	100777777	1	5.22166e-05	83.54	LLSEK(1)HATYIEDSGR	3	1.6161	1
C6TID5	63	K	Uncharacterized protein	100790578	1	0.0052734	84.882	YK(1)NTIIDVK	2	-0.67087	2
C6TID5	61	K	Uncharacterized protein	100790578	1	2.8697e-05	92.265	GGLSTGDVAALYK(1)YK	2	-0.23039	1
C6TID5	13	K	Uncharacterized protein	100790578	1	2.16661e-05	121.9	GPGLFTDIGK(1)K	2	1.3924	2
C6TIJ0	227	K	Uncharacterized protein	100790280	1	0.000304331	86.772	QIFSK(1)HGNVVNAR	3	0.079789	4
C6TIY1	88	K	CS domain-containing protein	100796372	1	0.0049848	109.71	AEDGWWK(1)R	2	-0.95517	1
C6TJG0	139	K	Uncharacterized protein	100803033	1	7.19147e-07	94.569	YAGTEVDFDGTK(1)HLIVK	3	0.28324	1
C6TJH2	123	K	Uncharacterized protein	100810611	1	0.0293222	77.923	NFLGEK(1)K	2	-0.20948	1
C6TJH2	88	K	Uncharacterized protein	100810611	1	1.34941e-09	107.78	TALSHVENLITGVTK(1)GYR	3	0.18528	1
C6TJH2	23	K	Uncharacterized protein	100810611	1	0.000353727	89.189	VHAK(1)VIEVEGPR	3	-0.18284	3
C6TJH2	58	K	Uncharacterized protein	100810611	1	0.00476446	76.332	LK(1)IDSWFGSR	2	0.22918	1
C6TK33	160	K	Uncharacterized protein	100798459	1	1.62752e-06	123.95	HVIGENDEFIGK(1)K	3	-0.2273	6
C6TK33	187	K	Uncharacterized protein	100798459	1	0.000437578	87.083	EAGK(1)TFDVCFQQLK	2	2.0712	1
C6TK33	300	K	Uncharacterized protein	100798459	1	5.19865e-08	125.22	GPEFATIINSVTSK(1)K	3	0.47468	1
C6TKA3	171	K	NADH-cytochrome b5 reductase	100819222	1	0.013289	91.626	GPIEK(1)LR	2	0.066605	2
C6TKQ3	67	K	Aldo_ket_red domain-containing protein	100806500	1	0.000575446	105.4	EAFDSGLVK(1)R	2	0.37785	2
C6TKQ3	261	K	Aldo_ket_red domain-containing protein	100806500	1	0.000971765	94.767	NTVVIPK(1)SSK	2	0.56608	2
C6TKS1	110	K	Uncharacterized protein	100805278	1	3.86104e-16	117.4	VGTGTNIQDNSLVHVAK(1)SNLSGK	3	1.1814	1
C6TLE4	374	K	Uncharacterized protein	100806152	1	0.00139452	77.062	FEEAEK(1)HAER	3	0.41881	2
C6TLM4	39	K	Chlorophyll a-b binding protein, chloroplastic	547862	1	1.94399e-30	212.72	TVTK(1)QASSGSPWYGPDR	3	-0.05545	3
C6TLT3	41	K	40S ribosomal protein S3a	100808747	1	8.08319e-09	150.69	APSLFQVK(1)NIGK	2	0.27809	1
C6TLT3	82	K	40S ribosomal protein S3a	100808747	1	9.73223e-15	149.47	VFEVSLADLQGDEDHSFK(1)K	3	0.36891	3
C6TMA8	35	K	Uncharacterized protein	100813859	0.996515	8.07629e-10	109.65	LVAEAAQSALK(0.997)SDSDK(0.003)VDK	3	1.376	2
C6TN86	60	K	Uncharacterized protein	100785795	1	0.0250424	53.448	IEASDADPFPK(1)R	2	-0.54155	1
C6TNA3	170	K	Uncharacterized protein	100814751	1	0.0324562	46.378	VLIK(1)VAEAEEK	2	1.2799	1
C6TNA3	233	K	Uncharacterized protein	100814751	1	0.00621468	80.755	YAGNDFK(1)GK	2	0.37881	2
C6TNA3	110	K	Uncharacterized protein	100814751	1	0.00035381	99.991	TVGK(1)NNVEISVK	2	-0.58992	2
C6TNT2	277	K	EF1Bgamma class glutathione S-transferase	100787125	1	0.0252791	66.692	MILDDWK(1)R	2	-1.1436	1
C6TNV4	157	K	Succinate--CoA ligase [ADP-forming] subunit alpha, mitochondrial	100782001	1	0.000142177	79.837	LIGPNCPGIIK(1)PGECK	2	0.57147	1
C6ZJZ0	393	K	Serine hydroxymethyltransferase	100499635	1	2.12375e-20	166.6	GYELVSGGTENHLVLVNLK(1)NK	3	0.6885	3
D4N5G0	331	K	Alpha-form rubisco activase	RCAalpha	1	0.0153944	61.235	TDNVPK(1)DDIVK	2	0.32997	1
D4N5G3	152	K	Rubisco activase	RCA11	1	2.27885e-05	86.497	LVVHITK(1)NFMTLPNIK	3	-0.59778	1
D4N5G3	413	K	Rubisco activase	RCA11	1	2.11658e-16	169.37	LLTYGNMLVQEQENVK(1)R	3	-0.23737	6
D4N5G3	376	K	Rubisco activase	RCA11	1	0.000236988	101.32	WISGVGVDGIGK(1)K	2	-0.5453	6
D4N5G3	364	K	Rubisco activase	RCA11	1	0.0252346	43.316	K(1)WISGVGVDGIGK	2	2.755	1
D6C500	538	K	HSP90-2	100819568	1	0.0214629	66.457	EK(1)FDNLCK	2	0.2217	2
D6C500	440	K	HSP90-2	100819568	1	0.00265552	62.055	YHSTK(1)SGDEMTSLK	3	-0.017213	1
D6C500	481	K	HSP90-2	100819568	1	0.000146639	108.32	AVENSPFLEK(1)LK	2	0.30424	3
D6C500	263	K	HSP90-2	100819568	1	0.00127303	63.966	EVSHEWSLVNK(1)QK	3	0.54284	1
D6C500	54	K	HSP90-2	100819568	1	0.00516565	85.355	FESLTDK(1)SK	2	1.0001	2
D6C500	316	K	HSP90-2	100819568	1	0.0223327	69.198	AILFVPK(1)R	2	-0.035707	2
E2FKH7	627	K	Sieve element occlusion f	SEOf	1	0.0371753	70.67	EYYEQK(1)R	2	-0.07319	1
E2FKH7	265	K	Sieve element occlusion f	SEOf	1	0.0348837	50.353	LAAVISK(1)LK	2	-0.24978	1
E2FKI9	269	K	Sieve element occlusion s	SEOs	1	0.000261584	128.27	INIILSK(1)LR	2	-0.24911	3
E2FKI9	166	K	Sieve element occlusion s	SEOs	1	0.0255185	81.784	SVAILK(1)R	2	0.013624	1
E2FKI9	597	K	Sieve element occlusion s	SEOs	1	0.0201118	60.398	TVAEFEK(1)WK	2	-1.4846	1
E2FKI9	332	K	Sieve element occlusion s	SEOs	1	0.00694783	99.442	VDITVLK(1)K	2	-0.12234	1
E2FKI9	565	K	Sieve element occlusion s	SEOs	1	5.68841e-10	134.14	MLSYK(1)NETGWSLLSK	2	1.5114	1
E2FKI9	389	K	Sieve element occlusion s	SEOs	1	0.0337278	92.538	KFEVLK(1)SK	2	-0.25838	1
E2FKI9	325	K	Sieve element occlusion s	SEOs	1	0.0222381	58.172	TK(1)VDITVLK	2	0.60458	1
E2FKI9	410	K	Sieve element occlusion s	SEOs	1	0.0215012	44.318	YIK(1)EEWHFK	3	-1.0331	1
E8Z9A8	247	K	Phosphate transporter1-10	Pht1-10	1	0.00458661	77.14	YTALVAK(1)NAK	2	-0.10659	1
F6KBT4	128	K	Allene oxide cyclase 4	AOC4	1	0.00074228	117.89	LYSGCLQK(1)R	2	-0.46171	2
F6KBT6	130	K	Allene oxide cyclase 6	AOC6	1	0.00760872	79.986	LYTGDLQK(1)R	2	-2.1174	1
F8SMC5	33	K	Serine threonine tyrosine kinase	100780359	1	0.00449315	80.834	ATNETIALK(1)K	2	0.46135	2
F9W2W3	628	K	Alpha-amylase	AMY1	1	0.0185767	62.005	YK(1)FMNAFDR	2	-0.53213	1
F9W2W3	695	K	Alpha-amylase	AMY1	1	0.0221089	55.721	VGCDLPGK(1)YR	2	0.44421	1
G3E7M9	97	K	Annexin	100784252	1	0.000402435	103.43	DAFLANEATK(1)K	2	-0.87353	2
I1J4B6	140	K	Thioredoxin domain-containing protein	100817252	0.959244	0.00852398	53.448	VNFDENK(0.041)PMCK(0.959)R	3	-0.41164	1
I1J4D7	97	K	Uncharacterized protein	100800911	1	0.0352083	45.433	TYEVGLPVIK(1)K	2	-0.53739	1
I1J4S3	327	K	PAP_fibrillin domain-containing protein	100803742	1	0.00234832	54.292	VISGQPPLK(1)IPIPGER	3	0.45849	1
I1J4S3	222	K	PAP_fibrillin domain-containing protein	100803742	1	0.0105294	83.998	LPLLK(1)VDK	2	-0.22811	2
I1J4S9	134	K	RRM domain-containing protein	100809613	1	3.42663e-05	87.138	TFDEK(1)HQLSSTASAK	3	0.71041	2
I1J547	268	K	Aminotran_1_2 domain-containing protein	GLYMA_01G026700	1	0.000462674	98.592	K(1)VLMDLGPPISK	2	-0.2954	2
I1J675	508	K	HATPase_c domain-containing protein	100785017	1	0.000925501	75.088	LGCIEDTANHK(1)R	3	0.8453	1
I1J6L0	460	K	Uncharacterized protein	100811217	1	0.0140495	45.28	VDETPVSK(1)HALK	3	0.42699	1
I1J6R6	897	K	Uncharacterized protein	100802696	1	0.00913197	74.376	LSSVQLAK(1)K	2	0.66528	1
I1J6R6	797	K	Uncharacterized protein	100802696	1	0.00184394	70.438	AVLK(1)HFDWPEGK	3	-0.08832	1
I1J7A8	243	K	Chlorophyll a-b binding protein, chloroplastic	100785180	1	0.00112135	73.273	ATLQLAEIK(1)HAR	3	0.62162	11
I1J7A8	213	K	Chlorophyll a-b binding protein, chloroplastic	100785180	1	5.47791e-06	152.54	NAELDPEK(1)R	2	0.25517	4
I1J7D2	319	K	Glutaredoxin domain-containing protein	100790493	1	0.023947	60.398	GELASLFK(1)K	2	-0.38109	1
I1J7F5	180	K	Rhodanese domain-containing protein	100795945	1	1.92957e-05	115.12	SK(1)NNDFPAVEGK	2	-0.14972	1
I1J7I5	99	K	Uncharacterized protein	100500101	1	0.0110518	98.048	FFLK(1)FYDTK	2	0.22066	1
I1J7I5	93	K	Uncharacterized protein	100500101	1	0.0239249	78.77	LSVPK(1)SR	2	-0.36289	1
I1J7P1	65	K	Non-specific lipid-transfer protein	GLYMA_01G132500	1	0.000258261	103.83	SLNAAAK(1)TTADR	2	-0.79499	2
I1J7P1	78	K	Non-specific lipid-transfer protein	GLYMA_01G132500	1	1.36947e-09	107.69	QTACNCLK(1)SAASQISGFK	3	-0.18268	6
I1J8H1	764	K	Aconitate hydratase	100499625	1	0.00998805	62.088	LSVFDVAEK(1)YK	2	0.1129	1
I1J8T9	213	K	Glucose-6-phosphate 1-epimerase	GLYMA_01G173300	1	0.0331453	50.95	TLNK(1)DPDPK	2	-0.46845	1
I1J8T9	224	K	Glucose-6-phosphate 1-epimerase	GLYMA_01G173300	1	0.00141545	108.43	NPVEGK(1)EER	2	0.040484	1
I1J8T9	176	K	Glucose-6-phosphate 1-epimerase	GLYMA_01G173300	1	6.81673e-25	202.13	SLATELTVK(1)NTDNK	2	0.63577	1
I1J8X0	159	K	Uncharacterized protein	100806939	1	0.0160239	76.679	EYCDDIK(1)R	2	-0.39169	2
I1J991	191	K	Uncharacterized protein	100802500	1	0.0083866	89.355	LLLETK(1)FR	2	0.52593	2
I1J9L7	162	K	Uncharacterized protein	GLYMA_01G201000	1	0.00261633	72.898	AEMVGK(1)VTIDQLR	2	-0.78796	1
I1JA15	158	K	Uncharacterized protein	100785186	1	0.00784486	90.709	EFDELK(1)LR	2	0.46897	2
I1JA15	78	K	Uncharacterized protein	100785186	1	0.000508602	106.62	ILQYCSIDK(1)K	2	-0.8918	4
I1JAQ7	361	K	Oxidored_FMN domain-containing protein	100803381	1	0.0278256	50.354	WFLANPDLPK(1)R	2	-1.6674	1
I1JAS0	41	K	40S ribosomal protein S3a	100805519	1	5.8678e-11	156.36	APSVFQVK(1)NVGK	2	-0.090674	2
I1JB52	155	K	SAM_MPBQ_MSBQ_MT domain-containing protein	100788766	1	4.87315e-06	92.38	NVTILDQSPHQLAK(1)AK	3	0.2384	2
I1JB52	136	K	SAM_MPBQ_MSBQ_MT domain-containing protein	100788766	1	5.95899e-17	131.82	VVDVGGGTGFTTLGIVK(1)HVDAK	3	-0.052684	2
I1JB52	141	K	SAM_MPBQ_MSBQ_MT domain-containing protein	100788766	1	3.80075e-14	139.11	HVDAK(1)NVTILDQSPHQLAK	3	-0.11756	4
I1JB52	263	K	SAM_MPBQ_MSBQ_MT domain-containing protein	100788766	1	0.0115909	96.51	IGPK(1)WYR	2	0.36522	2
I1JB55	32	K	Ribosomal_L7Ae domain-containing protein	GLYMA_02G002300	1	0.00872344	69.721	FTLGYK(1)TVLK	2	1.2719	2
I1JB81	354	K	Aldo_ket_red domain-containing protein	100817823	1	2.51327e-06	98.676	K(1)HGLTPVQLALGFAR	3	-0.33054	2
I1JB84	208	K	Malate dehydrogenase	GLYMA_02G005500	1	4.14512e-14	101.85	NVIIWGNHSSTQYPDVNHATVATSAGEK(1)PVR	4	-0.93606	2
I1JBL1	71	K	Uncharacterized protein	GLYMA_02G017800	1	7.94865e-21	203.11	ITVTSDSNFSK(1)R	2	1.133	2
I1JBL1	19	K	Uncharacterized protein	GLYMA_02G017800	1	2.39856e-06	110.14	GASFVIDCAK(1)PVEDK	2	0.012575	1
I1JBN4	97	K	Uncharacterized protein	GLYMA_02G019600	1	8.72917e-09	150.46	LFDYIQGK(1)NNYK	3	0.37446	4
I1JC65	90	K	Aminotran_1_2 domain-containing protein	100787173	1	3.47677e-14	140.35	AK(1)HYLSLTSGGLGAYSDSR	3	-0.13799	7
I1JC65	207	K	Aminotran_1_2 domain-containing protein	100787173	1	0.0370243	65.246	FK(1)GITVK	2	-1.5918	1
I1JC65	16	K	Aminotran_1_2 domain-containing protein	100787173	1	7.59356e-07	132.51	PLDYGSINENVK(1)K	2	0.79813	2
I1JC65	268	K	Aminotran_1_2 domain-containing protein	100787173	1	5.32623e-05	112.42	K(1)VLMELGPPISK	2	-0.057179	3
I1JC73	125	K	Ribosomal_L18e/L15P domain-containing protein	GLYMA_02G038700	1	0.00799117	63.181	GVLPQNQPFVVK(1)AK	2	0.30002	1
I1JC93	70	K	CAAD domain-containing protein	100305966	1	1.58464e-05	120.84	SSGGSQFFNEK(1)R	2	-2.0076	1
I1JCB3	89	K	Str_synth domain-containing protein	100813217	1	1.36908e-06	131.69	VVYTGCEDGWIK(1)R	2	-0.89249	1
I1JCG8	292	K	Ferredoxin--NADP reductase, chloroplastic	100798467	1	0.000940513	112.13	GEK(1)MYIQTR	2	-1.1983	3
I1JCY2	127	K	Chlorophyll a-b binding protein, chloroplastic	GLYMA_02G064700	1	0.0123928	48.284	DPK(1)TFHEYK	3	0.20576	3
I1JCY2	133	K	Chlorophyll a-b binding protein, chloroplastic	GLYMA_02G064700	1	0.00477449	72.23	TFHEYK(1)VK	2	1.1986	2
I1JD96	94	K	GFO_IDH_MocA domain-containing protein	100778071	1	0.0167874	66.692	WAVLAAQK(1)K	2	0.63582	2
I1JDS2	104	K	PsbP domain-containing protein	100789641	1	0.0230784	61.161	GFLPVLDK(1)K	2	0.24061	2
I1JE98	11	K	Eukaryotic translation initiation factor 5A	100306157	1	2.61589e-30	207.56	SDEEHHFESK(1)ADAGASK	3	-0.023184	4
I1JEL6	562	K	HATPase_c domain-containing protein	GLYMA_02G124500	1	0.0249755	51.569	TAPFLEK(1)LVQK	2	1.433	1
I1JEL6	521	K	HATPase_c domain-containing protein	GLYMA_02G124500	1	2.84354e-05	115.29	FYTSK(1)SEEELK	2	1.8515	2
I1JEL6	362	K	HATPase_c domain-containing protein	GLYMA_02G124500	0.99995	0.0183166	44.989	EVEKEEYNEFYK(1)K	3	-0.40434	1
I1JEL6	509	K	HATPase_c domain-containing protein	GLYMA_02G124500	1	4.0211e-06	119.39	LGCIEDTGNHK(1)R	3	0.15646	3
I1JEL6	122	K	HATPase_c domain-containing protein	GLYMA_02G124500	1	0.0084155	54.812	ELVSNASDALDK(1)LR	2	2.0486	1
I1JF32	136	K	H15 domain-containing protein	GLYMA_02G140900	1	1.79651e-06	114.99	LPPTRPSASSSSSPAK(1)K	3	0.23208	5
I1JFA3	231	K	RRF domain-containing protein	100794560	1	0.0119836	85.161	LTDEYMK(1)K	2	0.26071	2
I1JFA3	238	K	RRF domain-containing protein	100794560	1	0.00125462	138.36	KVDTIFK(1)QK	2	-0.03215	2
I1JFA6	119	K	Epimerase domain-containing protein	100795966	1	4.32841e-12	103.31	ELLGAGHSVTILTVGEEGSDK(1)MK	3	1.4732	1
I1JFA6	194	K	Epimerase domain-containing protein	100795966	1	3.68049e-14	99.423	QFLFVSSAGIYK(1)PTDEPPHVEGDVVK	3	0.87703	1
I1JFA6	177	K	Epimerase domain-containing protein	100795966	1	3.11556e-11	125.23	PVIDWAK(1)SSGVK	2	-0.14584	4
I1JFI7	133	K	Usp domain-containing protein	100816212	1	1.10091e-06	102.64	AAMLVVGSHGYGAIK(1)R	3	0.6482	1
I1JFT4	212	K	Lipoxygenase	100795276	1	0.013952	95.352	SDSPVK(1)R	2	-0.48737	1
I1JFT4	886	K	Lipoxygenase	100795276	1	1.71705e-07	163.88	NANCDLK(1)NR	2	-0.40281	2
I1JFT4	406	K	Lipoxygenase	100795276	1	0.0160572	67.334	FDTPDAFK(1)R	2	-0.17803	1
I1JGN1	32	K	Aldedh domain-containing protein	100780041	1	0.000256345	78.441	SASGK(1)SVSIINPTTR	2	0.72629	1
I1JGN1	64	K	Aldedh domain-containing protein	100780041	1	0.00229158	87.568	VMDLAK(1)SAQK	2	-0.39367	2
I1JGN1	368	K	Aldedh domain-containing protein	100780041	1	7.84827e-06	137.98	GATFCQEYK(1)R	2	0.075821	3
I1JGV5	144	K	Uncharacterized protein	GLYMA_02G208900	1	0.0048838	71.806	GEGAPECDK(1)FAK	2	-0.19031	2
I1JHJ8	602	K	Uncharacterized protein	100810328	1	0.00176826	127.12	IFINYIK(1)R	2	-0.13346	3
I1JHJ8	893	K	Uncharacterized protein	100810328	1	0.0164789	48.998	GVVHELAK(1)GR	3	0.32851	1
I1JHS8	221	K	Isocitrate dehydrogenase [NADP]	100786103	1	0.00256184	65.467	SK(1)FEAAGIWYEHR	3	-0.014252	1
I1JHS8	98	K	Isocitrate dehydrogenase [NADP]	100786103	1	0.0122276	66.056	EPILCK(1)NIPR	2	-0.34871	1
I1JI71	107	K	RL10P_insert domain-containing protein	547816	1	0.000456716	105.98	EVSEEVAK(1)YK	2	0.3385	2
I1JJ05	215	K	PsbP domain-containing protein	100813388	1	0.000168098	84.753	TADGDEGGK(1)HHIIR	3	0.60477	2
I1JJ05	85	K	PsbP domain-containing protein	100813388	1	1.13688e-15	171.56	PK(1)TDTDFLPYNGDGFK	3	-0.01956	4
I1JJ05	232	K	PsbP domain-containing protein	100813388	1	0.000100539	106.67	LFICK(1)AQAGDK	2	-0.014955	10
I1JJ05	105	K	PsbP domain-containing protein	100813388	1	0.00626152	71.176	LSIPSK(1)WNPSK	2	1.3505	1
I1JJ62	412	K	Citrate synthase	100784332	1	0.000384935	103.91	IALSDEYFIK(1)R	2	1.9874	2
I1JJ62	368	K	Citrate synthase	100784332	1	0.0127226	78.516	VYK(1)NYDPR	2	-0.43319	2
I1JJP2	240	K	Glucose-1-phosphate adenylyltransferase	100790187	1	1.21038e-10	136.36	ETDADITVAALPMDEK(1)R	2	0.10612	1
I1JJP2	218	K	Glucose-1-phosphate adenylyltransferase	100790187	1	0.00117068	76.326	MDYEK(1)FIQAHR	3	-0.73736	3
I1JJP2	404	K	Glucose-1-phosphate adenylyltransferase	100790187	1	9.31426e-16	143.46	MLDADVTDSVIGEGCVIK(1)NCK	3	-2.1442	1
I1JL81	149	K	Ferritin	GLYMA_03G050100	1	0.00598254	98.523	LIK(1)YQNIR	2	-0.26735	2
I1JMI9	93	K	Malic enzyme	100799344	1	0.0246443	82.671	FMVDLK(1)R	2	-0.6915	1
I1JMJ8	74	K	Uncharacterized protein	100306026	1	0.000986591	86.944	TVGGVLLPK(1)SAVK	2	0.25322	2
I1JMP0	297	K	Lysine--tRNA ligase	100787720	1	0.00229084	72.607	IATELHLK(1)R	3	0.097173	1
I1JMQ1	48	K	Phytocyanin domain-containing protein	100789844	1	0.000558025	122.33	IELTSPGK(1)R	2	-0.052519	2
I1JN08	412	K	Uncharacterized protein	100812147	1	0.00662887	78.939	DCTEFK(1)PER	2	-1.6755	2
I1JNI8	59	K	Rhodanese domain-containing protein	100500055	1	0.0181498	69.812	YVNAEK(1)AK	2	0.48475	1
I1JNI8	107	K	Rhodanese domain-containing protein	100500055	1	4.11682e-06	145.46	DNDPGTIIK(1)R	2	2.7251	2
I1JP98	130	K	S-(hydroxymethyl)glutathione dehydrogenase	GLYMA_03G168700	1	2.75626e-10	144.18	SATGVGVMLNDGK(1)SR	2	0.58142	2
I1JP98	230	K	S-(hydroxymethyl)glutathione dehydrogenase	GLYMA_03G168700	1	0.00480111	79.659	VIGIDIDSK(1)K	2	-0.18717	2
I1JPC5	74	K	Uncharacterized protein	100798307	1	6.80247e-08	122.33	NQVAMNPINTVFDAK(1)R	3	-0.65523	2
I1JPC5	59	K	Uncharacterized protein	100798307	1	1.00317e-15	116.45	LIGDAAK(1)NQVAMNPINTVFDAK	3	-0.034474	1
I1JPC5	252	K	Uncharacterized protein	100798307	1	1.41535e-08	150.06	MVNHFVQEFK(1)R	3	0.24586	8
I1JPC5	191	K	Uncharacterized protein	100798307	1	1.45645e-07	109.72	IINEPTAAAIAYGLDK(1)K	3	0.37519	6
I1JPC5	530	K	Uncharacterized protein	100798307	1	0.00125719	109.66	MVQEAEK(1)YK	2	0.051025	3
I1JPC5	257	K	Uncharacterized protein	100798307	1	0.0257414	66.299	K(1)DISGNPR	2	0.71016	2
I1JPC5	513	K	Uncharacterized protein	100798307	1	0.000261187	128.28	ITITNDK(1)GR	2	1.1427	1
I1JPD6	491	K	Eukaryotic translation initiation factor 3 subunit A	100803796	1	0.0072204	76.345	VSVDAVK(1)QK	2	-1.5517	1
I1JQZ6	229	K	Pept_C1 domain-containing protein	100778103	1	0.0109491	49.28	SK(1)HYSVSAYR	3	-0.074962	2
I1JR38	328	K	Epimerase domain-containing protein	GLYMA_03G230000	1	0.0268538	45.54	DQHFFASVEK(1)AK	2	-0.10321	1
I1JRZ1	177	K	Epimerase domain-containing protein	100778475	1	0.000415152	100.93	GYTYSK(1)TLSER	2	1.1684	2
I1JS70	349	K	AAA domain-containing protein	GLYMA_03G262800	1	0.00445487	66.056	TQIFK(1)IHTR	3	0.4261	1
I1JSC6	109	K	Uncharacterized protein	100802392	1	0.000682166	84.821	LTK(1)PEIGHLQK	3	-0.79499	2
I1JSC6	171	K	Uncharacterized protein	100802392	1	0.016472	75.738	GFQGGIK(1)R	2	-1.2514	4
I1JSJ3	344	K	Fructose-bisphosphate aldolase	100798677	1	6.86537e-14	136.39	ALQNTCLK(1)TWGGLPENVK	3	-0.37776	5
I1JSR4	92	K	PsbP domain-containing protein	100785276	1	0.0155004	62.633	VYTDDENK(1)FK	2	-0.47207	1
I1JSV9	219	K	PPR_long domain-containing protein	100808427	1	0.0219863	81.676	SNK(1)IDSPILQK	2	0.58158	1
I1JSY1	59	K	Uncharacterized protein	100776544	1	1.18435e-07	116.58	QVQLTDSVLQK(1)CETR	3	-1.7145	2
I1JSY7	96	K	Plastocyanin	GLYMA_04G020300	1	2.96479e-53	227.24	IVFK(1)NNAGFPHNVVFDEDEIPSGVDAGK	3	0.14867	8
I1JTB0	153	K	Uncharacterized protein	100499839	1	0.0253799	42.317	LIVK(1)NAASLLGNK	2	-0.72741	1
I1JTB9	36	K	Glucose-6-phosphate isomerase	GLYMA_04G032600	1	0.0375473	56.258	DLLSDDK(1)R	2	-0.097628	1
I1JU43	183	K	NAD(P)-bd_dom domain-containing protein	100791278	1	0.0353042	72.138	GYYEGK(1)R	2	0.02266	1
I1JU51	197	K	Rieske domain-containing protein	100808233	1	1.16404e-14	150.7	LECLYHGWQFEGEGK(1)CVK	3	-0.84557	2
I1JU51	217	K	Rieske domain-containing protein	100808233	1	0.00373342	81.017	AACVK(1)TYEVR	2	-0.63717	1
I1JU51	364	K	Rieske domain-containing protein	100808233	1	0.0188048	55.98	PTGQGK(1)SMLIVR	2	-1.6052	1
I1JU82	126	K	Uncharacterized protein	100782242	1	4.3356e-08	149.94	ALLEQK(1)DGLAR	2	-0.16076	1
I1JUD5	163	K	Uncharacterized protein	100808957	1	7.56166e-06	87.676	DLLK(1)NECPHIVVGTPGR	3	0.31385	2
I1JUD5	189	K	Uncharacterized protein	100808957	1	0.00121931	84.31	DKDLSLK(1)NVR	3	0.16766	1
I1JUU1	17	K	Stress-response A/B barrel domain-containing protein	GLYMA_04G082200	1	0.00320913	94.465	FK(1)DDVTPER	2	-0.39379	1
I1JVA6	93	K	Uncharacterized protein	100806480	1	0.0240704	63.816	SLFEK(1)HGK	2	0.63441	1
I1JVC2	124	K	14_3_3 domain-containing protein	GLYMA_04G099900	1	3.24789e-06	104.94	LIPSASSGDSK(1)VFYLK	2	0.59051	2
I1JVC2	142	K	14_3_3 domain-containing protein	GLYMA_04G099900	1	0.00326361	79.492	YLAEFK(1)TGAER	2	3.8135	1
I1JVC2	75	K	14_3_3 domain-containing protein	GLYMA_04G099900	1	3.22996e-09	152.47	IISSIEQK(1)EESR	2	0.25836	3
I1JVC2	129	K	14_3_3 domain-containing protein	GLYMA_04G099900	1	0.0261103	49.358	VFYLK(1)MK	2	0.5686	3
I1JVN0	116	K	Uncharacterized protein	GLYMA_04G112800	1	0.0147066	66.056	AK(1)EYVSLLK	2	0.11624	2
I1JVP6	282	K	ANK_REP_REGION domain-containing protein	100797622	1	0.0134576	76.679	VDALDK(1)NK	2	0.31498	1
I1JW21	84	K	Uncharacterized protein	GLYMA_04G132900	1	0.00611157	124.59	IYGGSK(1)R	2	-0.23834	1
I1JW21	24	K	Uncharacterized protein	GLYMA_04G132900	1	0.0153409	78.113	AYSSHLK(1)R	2	-1.6107	2
I1JWW7	117	K	Ribosomal_S4 domain-containing protein	100810569	1	0.00258116	80.312	LQTLVFK(1)SGMAK	2	-0.38939	2
I1JXC1	365	K	Elongation factor Tu	100805960	1	0.00318	94.692	GVQK(1)TDIQR	2	-0.46363	2
I1JXC1	269	K	Elongation factor Tu	100805960	1	0.0236402	52.495	GDNEWVDK(1)IYK	2	0.31668	1
I1JXC1	394	K	Elongation factor Tu	100805960	1	0.00107092	96.342	FSAIVYVLK(1)K	2	0.74713	4
I1JXF1	180	K	Uncharacterized protein	100816266	1	0.0047724	64.121	TELFMALIEK(1)K	2	1.4561	1
I1JXF1	145	K	Uncharacterized protein	100816266	1	3.21811e-20	162.92	MTAYFNK(1)VGWPANAPTGEQER	3	-0.52837	3
I1JXF1	168	K	Uncharacterized protein	100816266	1	0.000413628	91.307	KEFIASLHK(1)QK	3	-0.22577	7
I1JXG9	271	K	Glyceraldehyde-3-phosphate dehydrogenase	GLYMA_04G193400	1	8.62442e-09	128.54	NAIKEESEGK(1)LK	2	2.2092	5
I1JXG9	67	K	Glyceraldehyde-3-phosphate dehydrogenase	GLYMA_04G193400	1	1.26801e-06	87.676	DEK(1)TLLFGDK	2	1.5913	3
I1JXG9	261	K	Glyceraldehyde-3-phosphate dehydrogenase	GLYMA_04G193400	1	1.97242e-05	114.71	EASYDEIK(1)NAIK	2	-0.42165	6
I1JXG9	57	K	Glyceraldehyde-3-phosphate dehydrogenase	GLYMA_04G193400	1	7.10603e-09	102.84	YDSVHGHWK(1)HHDVTVK	3	-0.21864	1
I1JXG9	64	K	Glyceraldehyde-3-phosphate dehydrogenase	GLYMA_04G193400	1	0.0190203	40.616	HHDVTVK(1)DEK	3	-0.36646	1
I1JXG9	196	K	Glyceraldehyde-3-phosphate dehydrogenase	GLYMA_04G193400	1	0.000288663	105.03	TVDGPSAK(1)DWR	2	-0.93919	4
I1JXG9	307	K	Glyceraldehyde-3-phosphate dehydrogenase	GLYMA_04G193400	1	0.0121007	64.82	AGIALNK(1)NFVK	2	0.59114	2
I1JXJ3	59	K	EF1_GNE domain-containing protein	GLYMA_04G195100	1	0.00134907	77.744	WYK(1)HIDALLR	3	-0.13923	3
I1JXJ3	158	K	EF1_GNE domain-containing protein	GLYMA_04G195100	0.999998	2.81055e-06	84.249	SSVLLDVKPWDDETDMK(1)K	3	-0.76574	2
I1JXJ3	141	K	EF1_GNE domain-containing protein	GLYMA_04G195100	1	4.83596e-08	90.308	ESGK(1)SSVLLDVKPWDDETDMK	3	-0.14308	2
I1JXJ3	187	K	EF1_GNE domain-containing protein	GLYMA_04G195100	1	0.0201313	61.161	LVPVGYGIK(1)K	2	0.49583	2
I1JXM3	154	K	DEK_C domain-containing protein	100788998	1	6.2491e-32	227.56	SPGEASTETPAK(1)K	2	0.026978	1
I1JXR9	96	K	Rubredoxin-like domain-containing protein	GLYMA_04G202300	1	0.000106243	96.673	LPDK(1)FFCPVCGAPK	2	-2.4002	2
I1JXU3	146	K	4HBT domain-containing protein	100805426	1	0.000721066	100.22	HTK(1)FLPLSSK	2	1.7604	1
I1JYA9	89	K	Superoxide dismutase	GLYMA_04G221300	1	0.000414418	100.22	ALEQLQDAVAK(1)K	2	-0.30639	1
I1JYA9	220	K	Superoxide dismutase	GLYMA_04G221300	1	0.00130132	76.357	NVRPDYLK(1)NIWK	3	0.70802	2
I1JYL3	137	K	Probable 6-phosphogluconolactonase	100794078	1	0.00432922	61.11	VVPK(1)THEDSNYK	3	-0.081965	1
I1JYL3	187	K	Probable 6-phosphogluconolactonase	100794078	1	4.54301e-07	91.317	HLVK(1)NNVIASSPANEFPK	3	0.94449	1
I1JYL7	21	K	Cytochrome b5 heme-binding domain-containing protein	100499823	1	1.94462e-05	103.6	LHTFEEVAK(1)HDQTK	3	1.2343	1
I1JYL7	78	K	Cytochrome b5 heme-binding domain-containing protein	100499823	1	4.30096e-08	131.96	YYIGEIDSSTVPLK(1)R	2	2.0207	1
I1JYY2	168	K	Thioredoxin domain-containing protein	GLYMA_04G242000	1	7.5695e-06	83.423	ESIIGAVPK(1)STLSATVEK	2	-0.2463	3
I1JZ11	81	K	Uncharacterized protein	100794966	1	2.83494e-05	115.34	PVEPQLNVK(1)SK	2	0.093494	2
I1JZ43	349	K	Thioredoxin domain-containing protein	100170705	1	0.000271918	71.143	EEQVPLIIIQHNDGK(1)K	3	-0.65952	1
I1JZ43	151	K	Thioredoxin domain-containing protein	100170705	1	0.000221909	108.35	EADGIVDYLK(1)K	2	0.48163	2
I1JZ43	108	K	Thioredoxin domain-containing protein	100170705	1	6.72982e-05	136.57	IDANEEK(1)NK	2	-0.096994	1
I1JZ45	155	K	PEROXIDASE_4 domain-containing protein	100802238	1	0.000177785	69.188	FEIELK(1)HGANAGLVNALK	3	1.2866	1
I1JZ45	173	K	PEROXIDASE_4 domain-containing protein	100802238	1	0.00985837	85.676	LLQPIK(1)DK	2	0.68498	2
I1JZ45	393	K	PEROXIDASE_4 domain-containing protein	100802238	1	0.00726042	76.17	ELSDGMK(1)QK	2	0.34004	1
I1JZ45	114	K	PEROXIDASE_4 domain-containing protein	100802238	1	9.53524e-06	109	ELLNSK(1)FCHPILIR	3	-0.45151	4
I1JZ64	181	K	Uncharacterized protein	100807355	1	0.000625373	53.255	FVDDEPTTGGVIPPGK(1)GFR	3	-0.52919	1
I1JZ64	165	K	Uncharacterized protein	100807355	1	0.008258	45.916	GK(1)FVDDEPTTGGVIPPGK	3	-0.213	2
I1JZA0	224	K	BPL/LPL catalytic domain-containing protein	100818402	1	2.60559e-06	129.37	VGGILCTSTYK(1)SK	2	-0.33984	2
I1JZT5	453	K	Plasma membrane ATPase	100819324	1	0.00105577	78.324	VHSVIDK(1)FAER	3	-1.141	1
I1JZW5	368	K	Aldedh domain-containing protein	GLYMA_05G033500	1	2.70075e-09	104.88	SEGATILTGGSRPEHLK(1)K	3	0.63943	1
I1JZW5	351	K	Aldedh domain-containing protein	GLYMA_05G033500	1	6.95432e-08	74.561	FISNAK(1)SEGATILTGGSRPEHLK	4	0.36954	1
I1JZZ2	199	K	Protein kinase domain-containing protein	100807921	1	0.0185518	85.265	QYLIK(1)NR	2	1.8046	1
I1K081	200	K	Nucleoside diphosphate kinase	100500478	1	3.2947e-09	133.48	NVVHGSDSPENGK(1)R	3	0.56614	4
I1K081	126	K	Nucleoside diphosphate kinase	100500478	1	0.0060631	56.205	ELAEEHYK(1)DLK	3	-1.1992	3
I1K0B2	189	K	Uncharacterized protein	100815063	1	6.54444e-08	124.16	LESQHLAQIAK(1)QVQK	3	1.5273	1
I1K0B2	198	K	Uncharacterized protein	100815063	1	0.00345957	114.28	LTGTK(1)NVR	2	0.040836	1
I1K0B2	193	K	Uncharacterized protein	100815063	1	0.00322918	94.309	QVQK(1)LTGTK	2	0.43041	1
I1K0B2	222	K	Uncharacterized protein	100815063	1	4.84543e-08	135.94	YSGSK(1)LIDMSVR	2	-0.58093	4
I1K0F7	83	K	Uncharacterized protein	100810598	1	0.00899699	70.942	ILPYCSIDK(1)K	2	-0.68249	6
I1K0H2	93	K	Ribosomal_S13_N domain-containing protein	100790163	1	8.18074e-12	130.27	AHGLAPEIPEDLYHLIK(1)K	4	-0.10781	2
I1K0H2	19	K	Ribosomal_S13_N domain-containing protein	100790163	1	0.000435563	102.53	GISSSALPYK(1)R	2	-0.040517	2
I1K0K6	572	K	Elongation factor G-2, chloroplastic	fusA2	1	0.00872344	69.721	ESISK(1)TAEVK	2	-0.69837	1
I1K0K6	219	K	Elongation factor G-2, chloroplastic	fusA2	1	0.00516565	85.355	ICFVNK(1)MDR	2	-1.1903	1
I1K0K6	609	K	Elongation factor G-2, chloroplastic	fusA2	1	5.12045e-05	81.157	FEPMDPGSGYEFK(1)SEIK	2	0.89476	1
[truncated: 1,286 more rows]

## Sheet: Table S3
Protein accession	Position	Amino acid	Protein description	Gene name	Localization probability	PEP	Score	Modified sequence	Charge	Mass error [ppm]	MS/MS Count
[truncated: 2,187 more rows]

[truncated: 2 more sheets: Table S4, Table S5]
